# Supplementary material for: Mafb deficiency in myeloid cells increases susceptibility to Mycobacterium tuberculosis infection in mice
Source: Front Immunol. 2026 Jan 23;16:1660933. doi: 10.3389/fimmu.2025.1660933 (PMC12876153; doi:10.3389/fimmu.2025.1660933)
Supplement: Supplementary file 10 [file Table1.xlsx]

## Sheet: Sheet2
Gene	Forward Primer (5´ to 3´)	Reverse Primer (5´ to 3´)
Cd74	CAGACCTCGTGAGCAGATG	CTGATGCGTCCAATGTCCAT
H2-Ab1	TCATCTCCAGCATGACCAG	ACCCAGCCAAGATCAAAGTG
Mmp12	GCTCCTGCCTCACATCATAC	GGCTTCTCTGCATCTGTGAA
Nnt	GCCTTGTTCAGTAAGCATCTTC	AACGCAGTTGAGATGATCCG
Ifit3	CTTCAGCTGTGGAAGGATCG	CACACCCAGCTTTTCCCA
Gas6	CGCACACCTTGATTTCCATC	GACTACCACTCTACAAAGAAGCTC
Ccl2	AACTACAGCTTCTTTGGGACA	CATCCACGTGTTGGCTCA
Fgr	CCGTAAGCAAGTAGCACAGA	GCCCAGTTTGACTCCATACAG
Ocstamp	AAGCGCCAGAACTTCCAC	CCACACTTCCTCTTCACCTG
Sirpb1	CGGAGACCATAGGTGAAGATG	TCCAGAGAGGATCATCAGAGT
Tarm1	GAATGTCTGTTTGCCCAACAC	TGCTGATAGTAGACCTGCTGA
C1qb	CAGGACACATGGAGAAAACCT	GCCTAGAAGCATCACAGAACA
Cd1d1	GCGTACTGGCTGCTCTT	CATCCGGTGACTCTTCCTTAC
Tspan32	ACCAGGATGCAGAATGACAG	CTGAGCACCATAGCCACTG
Rplp1	GGCATTGATCTTATCCTCCGT	CAGTCTACAGCATGGCTTCC
Supplementary Table 1. Target genes and the primers used for qRT-PCR.
