# Supplementary material for: Mafb deficiency in myeloid cells increases susceptibility to Mycobacterium tuberculosis infection in mice
Source: Front Immunol. 2026 Jan 23;16:1660933. doi: 10.3389/fimmu.2025.1660933 (PMC12876153; doi:10.3389/fimmu.2025.1660933)
Supplement: Supplementary file 11 [file Table2.xlsx]

## Sheet: BMMs
Gene	logFC	logCPM	PValue	FDR	DEG
Mafb	-8.60607	5.76737	7.37e-20	2.61e-15	Yes
F10	2.42494	5.23354	4.51e-14	7.98e-10	Yes
Gas6	-1.51946	7.44823	1.02e-13	1.21e-09	Yes
Naaa	1.59472	6.57752	5.68e-13	4.75e-09	Yes
Slc37a2	-0.790414	7.33272	6.71e-13	4.75e-09	Yes
Adam8	-1.02253	7.85611	9.46e-13	5.58e-09	Yes
Rab3il1	-1.23897	6.02809	1.36e-12	6.9e-09	Yes
Spp1	-0.975926	10.4355	2.17e-12	7.27e-09	Yes
C3ar1	-0.893314	8.29743	2.23e-12	7.27e-09	Yes
C1qb	-2.31804	9.5147	2.25e-12	7.27e-09	Yes
Plbd1	2.68918	3.46479	2.26e-12	7.27e-09	Yes
Selenop	-1.14795	10.4809	4.55e-12	1.34e-08	Yes
C1qc	-2.52688	8.65154	5.66e-12	1.54e-08	Yes
Fgr	1.60331	4.4567	6.24e-12	1.58e-08	Yes
Adap2	-1.41682	5.38144	8.72e-12	2.03e-08	Yes
Inppl1	-0.917043	5.91483	9.64e-12	2.03e-08	Yes
Gm16867	-7.65268	1.92638	9.75e-12	2.03e-08	Yes
Myo1e	-1.18168	6.30972	1.1e-11	2.16e-08	Yes
Clec4n	1.07153	7.99371	1.76e-11	3.28e-08	Yes
Slpi	1.5783	4.98037	2.01e-11	3.56e-08	Yes
Vcan	3.05827	3.54869	2.43e-11	4.05e-08	Yes
Gatm	-1.02751	4.32823	2.52e-11	4.05e-08	Yes
Mrc1	-1.51087	5.49926	3.21e-11	4.94e-08	Yes
Rnf150	-1.35446	3.64418	4.02e-11	5.93e-08	Yes
Stab1	-1.42082	7.17668	4.41e-11	6.19e-08	Yes
Tnfrsf1b	0.764829	9.02671	4.55e-11	6.19e-08	Yes
Antxr2	-0.804551	5.76663	6.1e-11	7.99e-08	Yes
Sesn1	-0.695129	6.34156	6.33e-11	8e-08	Yes
Ccr2	1.87699	3.39713	7.87e-11	9.6e-08	Yes
C1qa	-3.06247	6.17306	9.12e-11	1.08e-07	Yes
Mcemp1	2.53091	3.44366	9.74e-11	1.1e-07	Yes
Arhgap19	-1.09104	5.49901	9.95e-11	1.1e-07	Yes
Cd300ld3	-0.836253	7.78703	1.08e-10	1.16e-07	Yes
Mertk	-0.96681	5.15277	1.25e-10	1.27e-07	Yes
Mmp8	1.94573	6.75862	1.26e-10	1.27e-07	Yes
Tnfrsf21	0.708671	4.99878	1.33e-10	1.3e-07	Yes
Eepd1	0.679768	5.74018	2e-10	1.91e-07	Yes
Clec5a	0.89834	6.80388	2.38e-10	2.21e-07	Yes
Arhgef18	1.26244	3.58205	2.5e-10	2.27e-07	Yes
Lsr	1.35286	4.29472	2.8e-10	2.48e-07	Yes
Slc26a11	-1.1745	5.35795	3.05e-10	2.58e-07	Yes
Blnk	-0.780363	5.8705	3.06e-10	2.58e-07	Yes
Dab2	-1.07336	6.37577	3.31e-10	2.72e-07	Yes
Ceacam1	0.81122	4.94533	3.48e-10	2.73e-07	Yes
Bst1	1.30598	4.32637	3.58e-10	2.73e-07	Yes
C5ar1	-1.42716	6.88265	3.61e-10	2.73e-07	Yes
F7	1.82618	3.41719	3.63e-10	2.73e-07	Yes
Lsp1	0.709769	9.02098	3.9e-10	2.88e-07	Yes
Itga6	-1.04666	6.66776	4.36e-10	3.15e-07	Yes
Tmem37	-1.02001	5.59204	4.99e-10	3.53e-07	Yes
Ms4a7	-1.23523	9.37558	5.43e-10	3.77e-07	Yes
Mmp13	-1.46965	2.34102	5.82e-10	3.96e-07	Yes
Slc7a8	-1.02647	5.53834	6.35e-10	4.24e-07	Yes
Adgre4	1.91036	2.89492	6.69e-10	4.39e-07	Yes
Adgre5	0.511968	7.54346	7.36e-10	4.74e-07	Yes
Eid1	-0.611518	6.33481	8.61e-10	5.44e-07	Yes
Add3	0.793275	4.06222	9.2e-10	5.71e-07	Yes
Slc9a9	-1.07081	4.37316	9.44e-10	5.76e-07	Yes
Srxn1	0.525504	6.81784	9.62e-10	5.77e-07	Yes
Bcl2a1b	-0.770043	7.16241	1.03e-09	6.1e-07	Yes
Emb	0.842514	8.41958	1.08e-09	6.21e-07	Yes
Mocos	-0.495866	5.76427	1.09e-09	6.21e-07	Yes
Pgap6	-0.968786	3.41901	1.12e-09	6.27e-07	Yes
H2-Ab1	1.11187	8.77109	1.13e-09	6.27e-07	Yes
Ceacam19	1.4817	1.87695	1.16e-09	6.32e-07	Yes
Apobec1	-0.552172	9.59778	1.37e-09	7.37e-07	Yes
Ctla2b	-0.969453	6.26592	1.41e-09	7.39e-07	Yes
Lyz1	4.27387	5.22433	1.42e-09	7.39e-07	Yes
Sdc1	1.12384	5.19867	1.46e-09	7.51e-07	Yes
Xylt2	-0.755289	6.01664	1.56e-09	7.87e-07	Yes
Cd302	0.657429	6.72305	1.59e-09	7.87e-07	Yes
Cd72	-1.18698	8.52704	1.6e-09	7.87e-07	Yes
Cd74	1.12348	10.9411	1.64e-09	7.97e-07	Yes
Pik3ap1	-0.649397	7.77194	2.09e-09	9.96e-07	Yes
Slc7a11	1.18997	4.45085	2.11e-09	9.96e-07	Yes
Mmp27	-1.87043	1.6855	2.17e-09	1.01e-06	Yes
Rnase4	-1.07446	6.19717	2.2e-09	1.01e-06	Yes
Ap1b1	-0.697897	5.95112	2.35e-09	1.06e-06	Yes
Ncapg2	-0.842217	5.60864	2.66e-09	1.19e-06	Yes
Cdk18	-0.712447	5.40202	2.74e-09	1.21e-06	Yes
Emilin2	0.639183	7.44574	2.92e-09	1.27e-06	Yes
Gpr141	0.846283	6.25306	3.02e-09	1.3e-06	Yes
Olfml3	-1.12053	3.51367	3.1e-09	1.32e-06	Yes
Sema4a	0.780199	5.62506	3.23e-09	1.36e-06	Yes
Nacc2	-0.785184	3.11762	3.36e-09	1.4e-06	Yes
Plaur	0.749604	6.66573	3.46e-09	1.41e-06	Yes
Zfp36l1	-0.869977	5.09478	3.48e-09	1.41e-06	Yes
B3galnt1	-1.32651	3.14181	3.71e-09	1.49e-06	Yes
Ccr1	1.31198	4.58887	3.85e-09	1.53e-06	Yes
B4galt6	-0.632207	5.26022	3.93e-09	1.54e-06	Yes
Ptgir	1.1646	4.20023	4.08e-09	1.58e-06	Yes
Plxdc1	-1.12643	3.96431	4.29e-09	1.64e-06	Yes
Abcc3	-0.741543	5.84322	4.33e-09	1.64e-06	Yes
Bhlhe41	0.452755	6.29159	4.37e-09	1.64e-06	Yes
Tmem106a	-0.574332	7.74278	4.54e-09	1.69e-06	Yes
Fyb1	-0.511686	8.61917	4.6e-09	1.7e-06	Yes
Sla	0.598172	4.99055	4.65e-09	1.7e-06	Yes
Pla2g7	0.798159	9.30221	5.04e-09	1.82e-06	Yes
Lgmn	-0.510038	9.28645	5.18e-09	1.85e-06	Yes
Maf	-0.739448	6.30168	5.34e-09	1.89e-06	Yes
Vipas39	-0.45931	6.01789	5.55e-09	1.95e-06	Yes
Ugt1a7c	0.491928	7.60709	5.83e-09	2.02e-06	Yes
Klf4	1.37514	3.46468	7.36e-09	2.53e-06	Yes
Rin2	-0.451996	5.50035	7.62e-09	2.59e-06	Yes
Ly75	1.26673	2.60061	8.06e-09	2.72e-06	Yes
Nqo1	0.951078	4.15094	8.77e-09	2.93e-06	Yes
Gna12	-0.468089	6.64484	8.93e-09	2.95e-06	Yes
Aif1	-1.55927	5.32855	9.46e-09	3.08e-06	Yes
Trim47	-0.880871	4.72021	9.49e-09	3.08e-06	Yes
Tfec	0.510589	4.97414	9.64e-09	3.1e-06	Yes
Pilra	1.30938	4.40136	1.03e-08	3.29e-06	Yes
Ly6c2	3.37672	3.49241	1.06e-08	3.36e-06	Yes
Cd24a	1.75317	5.61052	1.07e-08	3.36e-06	Yes
Gbp9	-2.35883	3.26204	1.1e-08	3.42e-06	Yes
Cd200r4	0.693074	6.87506	1.15e-08	3.54e-06	Yes
Cd36	-0.504012	7.86507	1.16e-08	3.55e-06	Yes
Sort1	0.820563	5.76009	1.36e-08	4.1e-06	Yes
Gstm1	0.53502	9.05917	1.38e-08	4.15e-06	Yes
Psap	0.430695	13.4331	1.45e-08	4.32e-06	Yes
Pstpip2	0.768356	5.30107	1.53e-08	4.5e-06	Yes
Entpd4	-0.517462	4.96954	1.54e-08	4.51e-06	Yes
Igfbp4	-1.08449	7.04009	1.55e-08	4.51e-06	Yes
Acp5	0.948463	4.94391	1.7e-08	4.88e-06	Yes
Abhd12	-0.404019	8.06047	1.71e-08	4.88e-06	Yes
Adar	-0.781151	5.29254	1.73e-08	4.89e-06	Yes
Pira12	1.0175	4.418	1.8e-08	5.05e-06	Yes
Ifih1	-0.96349	4.44539	1.87e-08	5.2e-06	Yes
Ptpn12	0.401367	6.2242	1.94e-08	5.36e-06	Yes
Pgd	0.441117	9.31601	1.99e-08	5.46e-06	Yes
Marchf1	0.559854	5.69026	2.17e-08	5.89e-06	Yes
Sdc3	-1.28711	5.8785	2.23e-08	6.04e-06	Yes
Itgb2	0.469231	9.49469	2.3e-08	6.17e-06	Yes
Wwp1	-0.614689	6.78873	2.32e-08	6.17e-06	Yes
Agpat4	0.715739	4.75475	2.54e-08	6.71e-06	Yes
Fcrl2	-2.02392	5.393	2.62e-08	6.79e-06	Yes
Mpc1	0.615105	7.67693	2.62e-08	6.79e-06	Yes
Lgals9	-0.936723	6.61616	2.63e-08	6.79e-06	Yes
Mthfr	-0.883959	4.68469	2.65e-08	6.79e-06	Yes
Itgb7	1.06134	5.55956	2.68e-08	6.79e-06	Yes
Napsa	0.51817	7.42738	2.69e-08	6.79e-06	Yes
Ifi204	-1.66261	6.36354	2.97e-08	7.4e-06	Yes
Txn1	0.513749	8.29517	2.97e-08	7.4e-06	Yes
Ehd4	-0.55733	6.89855	3.09e-08	7.62e-06	Yes
Ticam2	0.590582	4.72585	3.1e-08	7.62e-06	Yes
Folr2	-3.70796	2.72631	3.24e-08	7.9e-06	Yes
Herc6	-1.17672	4.26385	3.35e-08	8.12e-06	Yes
Ctsh	0.511932	9.36265	3.58e-08	8.59e-06	Yes
Prdx5	0.65775	8.59188	3.59e-08	8.59e-06	Yes
Hp	2.35187	3.48539	3.83e-08	9.09e-06	Yes
Tmem50b	0.404645	6.53246	3.86e-08	9.12e-06	Yes
Helz2	-1.33154	3.67862	4.1e-08	9.6e-06	Yes
Prcp	0.449801	6.09076	4.18e-08	9.73e-06	Yes
Gm2a	0.458696	7.2791	4.71e-08	1.09e-05	Yes
Sirpb1c	1.06696	6.13916	4.96e-08	1.14e-05	Yes
Fstl1	0.901611	4.60659	4.99e-08	1.14e-05	Yes
Cgnl1	0.61822	4.94085	5.06e-08	1.15e-05	Yes
Rnd3	0.746585	4.43892	5.37e-08	1.21e-05	Yes
Arhgef37	1.61081	2.16555	5.51e-08	1.23e-05	Yes
Ddhd1	0.779968	5.07761	5.52e-08	1.23e-05	Yes
Best1	1.51842	3.17547	5.59e-08	1.24e-05	Yes
Fabp7	0.908651	4.96676	5.71e-08	1.25e-05	Yes
Sash1	-0.461192	6.28327	6.21e-08	1.36e-05	Yes
Ptgfrn	1.08852	4.57566	6.31e-08	1.37e-05	Yes
Snx8	-0.388422	6.74914	6.51e-08	1.41e-05	Yes
Cmpk2	-2.31036	4.25366	6.7e-08	1.44e-05	Yes
Dhx58	-1.5172	4.49401	7.15e-08	1.53e-05	Yes
Lrrc8d	0.530878	5.51031	7.81e-08	1.65e-05	Yes
Cdc42se1	0.343604	7.11452	7.93e-08	1.67e-05	Yes
Ctsl	-0.441696	9.8023	8.06e-08	1.69e-05	Yes
Tmem140	-0.615536	5.80445	8.11e-08	1.69e-05	Yes
Cd9	0.491024	10.2561	8.27e-08	1.7e-05	Yes
Bhlhe40	0.575027	6.02423	8.32e-08	1.7e-05	Yes
Clec4e	1.34735	6.8853	8.33e-08	1.7e-05	Yes
Prdx6	0.482017	7.16483	8.42e-08	1.71e-05	Yes
Skic2	-0.404969	5.18199	8.54e-08	1.73e-05	Yes
Nfam1	0.424242	7.63355	8.64e-08	1.74e-05	Yes
Mthfs	-0.534685	6.30648	8.7e-08	1.74e-05	Yes
P4ha2	-1.56292	2.52933	8.75e-08	1.74e-05	Yes
Cd177	2.58565	0.745598	8.87e-08	1.74e-05	Yes
Zup1	-0.646161	4.55549	8.88e-08	1.74e-05	Yes
Ifi207	-0.749848	6.82866	8.94e-08	1.74e-05	Yes
Rhoh	-1.96005	1.12827	8.97e-08	1.74e-05	Yes
Stat2	-1.33131	5.49559	9.29e-08	1.8e-05	Yes
Il2rg	0.531955	6.86096	9.47e-08	1.82e-05	Yes
Ptpra	-0.373214	7.7307	9.61e-08	1.84e-05	Yes
Ccl4	-1.40036	5.46395	9.72e-08	1.85e-05	Yes
Rnf149	0.449754	8.06915	1.01e-07	1.9e-05	Yes
Atrnl1	0.747812	3.01209	1.01e-07	1.9e-05	Yes
Slc35f5	-0.418997	5.52823	1.03e-07	1.92e-05	Yes
Tusc1	0.557711	5.23088	1.03e-07	1.92e-05	Yes
Rexo2	0.39095	7.03316	1.05e-07	1.94e-05	Yes
Sgk1	0.535484	7.67296	1.09e-07	2.01e-05	Yes
Esd	0.479517	10.1446	1.1e-07	2.02e-05	Yes
Aopep	-0.540836	7.29951	1.11e-07	2.02e-05	Yes
Hvcn1	0.516635	7.66234	1.11e-07	2.02e-05	Yes
Oas3	-1.2401	5.41999	1.16e-07	2.09e-05	Yes
P3h3	-0.812908	3.39215	1.17e-07	2.09e-05	Yes
Hip1	-0.705708	5.51951	1.19e-07	2.13e-05	Yes
Klk1b11	1.45946	3.28642	1.2e-07	2.13e-05	Yes
Ctsc	0.439874	7.52211	1.24e-07	2.2e-05	Yes
Cblb	-0.626058	4.53215	1.25e-07	2.2e-05	Yes
Txnrd1	0.423515	7.61136	1.26e-07	2.2e-05	Yes
Hpse	0.354071	7.51334	1.27e-07	2.22e-05	Yes
Syk	0.324241	7.5845	1.35e-07	2.33e-05	Yes
Fas	0.973693	3.78691	1.36e-07	2.35e-05	Yes
Rnf213	-1.2644	5.50037	1.39e-07	2.37e-05	Yes
Irgm2	-1.13186	4.44602	1.39e-07	2.37e-05	Yes
H2-DMb1	0.553146	6.6441	1.39e-07	2.37e-05	Yes
Gpx1	0.528804	9.90598	1.42e-07	2.4e-05	Yes
Pdlim4	-0.830488	4.18823	1.43e-07	2.42e-05	Yes
Spint1	1.38141	3.7837	1.48e-07	2.47e-05	Yes
Siglec1	-1.07189	3.49916	1.48e-07	2.47e-05	Yes
Ms4a14	-1.50139	3.28723	1.53e-07	2.54e-05	Yes
Arhgdib	0.348798	9.30528	1.54e-07	2.54e-05	Yes
Cyrib	0.385829	7.22308	1.56e-07	2.57e-05	Yes
Cnrip1	-1.44989	2.97339	1.57e-07	2.57e-05	Yes
Shisa9	-3.82682	0.762446	1.69e-07	2.76e-05	Yes
Peak1	-0.612893	4.59999	1.83e-07	2.97e-05	Yes
Speg	-0.364474	6.53581	1.84e-07	2.97e-05	Yes
Ifit2	-2.15585	5.48269	1.92e-07	3.09e-05	Yes
Nectin1	1.73462	1.24757	1.95e-07	3.12e-05	Yes
Pld4	0.372933	8.72808	1.96e-07	3.12e-05	Yes
Parp14	-1.00657	5.66755	1.99e-07	3.15e-05	Yes
Sidt2	0.377031	6.56863	2.03e-07	3.21e-05	Yes
Zfp36	-0.297831	5.82902	2.04e-07	3.21e-05	Yes
Bltp2	-0.426072	6.89781	2.09e-07	3.27e-05	Yes
Mreg	1.29678	1.45499	2.13e-07	3.32e-05	Yes
Ldhb	0.773591	5.61469	2.14e-07	3.32e-05	Yes
Lmo2	-0.404279	7.33021	2.16e-07	3.33e-05	Yes
Marcks	-0.48306	6.00585	2.22e-07	3.42e-05	Yes
Eif2ak2	-0.877082	4.76729	2.3e-07	3.48e-05	Yes
Il1rl2	0.731295	3.1765	2.3e-07	3.48e-05	Yes
Sowahc	0.576929	5.07674	2.3e-07	3.48e-05	Yes
Gda	0.959616	3.12674	2.3e-07	3.48e-05	Yes
Grk5	0.740154	3.393	2.31e-07	3.48e-05	Yes
Igf1	-0.536542	8.14266	2.32e-07	3.48e-05	Yes
Gstp1	0.471881	6.56437	2.4e-07	3.59e-05	Yes
Osbpl11	-0.434272	4.69453	2.46e-07	3.66e-05	Yes
Anks3	-0.578803	4.52863	2.59e-07	3.83e-05	Yes
H2-Aa	1.04228	8.76328	2.61e-07	3.83e-05	Yes
Stom	0.371595	8.65305	2.61e-07	3.83e-05	Yes
Mov10	-1.08868	3.31446	2.64e-07	3.85e-05	Yes
Srgn	0.465108	7.61816	2.67e-07	3.89e-05	Yes
Serpinb6a	-0.417726	9.27525	2.7e-07	3.91e-05	Yes
Anapc15	-1.02087	5.44953	2.77e-07	4e-05	Yes
Msrb1	0.551322	9.38697	2.82e-07	4.06e-05	Yes
Maged2	-0.499882	4.1889	2.83e-07	4.06e-05	Yes
Eno1	0.324711	9.12782	2.87e-07	4.1e-05	Yes
Txnip	-0.373224	8.6249	2.96e-07	4.2e-05	Yes
Fcgr1	-1.30232	5.81203	3.02e-07	4.27e-05	Yes
Parp12	-0.736037	5.3904	3.04e-07	4.28e-05	Yes
Pmaip1	0.674512	3.56421	3.1e-07	4.36e-05	Yes
Acp3	1.44036	4.22471	3.15e-07	4.39e-05	Yes
Adam17	0.401593	7.12578	3.15e-07	4.39e-05	Yes
Alox5ap	0.556757	9.51765	3.37e-07	4.68e-05	Yes
Gsta3	0.938939	5.70135	3.39e-07	4.69e-05	Yes
Ccnd1	-1.11255	4.51275	3.57e-07	4.9e-05	Yes
Fgd2	-1.59294	4.50247	3.58e-07	4.9e-05	Yes
Uba7	-1.0549	5.68391	3.68e-07	5.03e-05	Yes
Papss2	0.654263	3.1421	3.87e-07	5.27e-05	Yes
H1f2	-0.422584	6.22286	3.9e-07	5.27e-05	Yes
Snx5	-0.292971	8.5223	3.9e-07	5.27e-05	Yes
Ifi203	-1.29741	5.53491	3.96e-07	5.32e-05	Yes
Hif1a	0.443789	5.48813	3.98e-07	5.34e-05	Yes
Cd86	0.788953	4.09721	4.06e-07	5.42e-05	Yes
Mmp12	0.735048	10.6518	4.14e-07	5.49e-05	Yes
Malt1	0.631385	4.58852	4.14e-07	5.49e-05	Yes
Edem2	0.356565	6.26999	4.21e-07	5.56e-05	Yes
Gpr183	0.669791	3.88613	4.4e-07	5.78e-05	Yes
Slc39a8	-0.840752	2.5565	4.52e-07	5.93e-05	Yes
Phospho1	0.586813	4.39301	4.59e-07	5.99e-05	Yes
Gm826	6.44495	2.26506	4.62e-07	6.01e-05	Yes
H2-DMa	0.699153	6.01345	4.69e-07	6.08e-05	Yes
Adgre1	-0.405004	9.58988	4.74e-07	6.1e-05	Yes
Itsn1	-1.16353	4.64	4.74e-07	6.1e-05	Yes
Dipk2a	-0.684575	3.75802	4.81e-07	6.17e-05	Yes
Abca1	-0.700436	4.69043	4.87e-07	6.22e-05	Yes
Gvin1	-1.19594	4.77254	5.18e-07	6.6e-05	Yes
Pygl	0.442827	6.95624	5.38e-07	6.83e-05	Yes
Galnt6	0.322218	6.03941	5.43e-07	6.86e-05	Yes
Srgap2	-0.4438	5.63749	5.53e-07	6.96e-05	Yes
Tnfaip2	0.413053	8.45851	5.56e-07	6.97e-05	Yes
Metrnl	-0.490256	7.42049	5.64e-07	7.05e-05	Yes
Cisd1	0.494939	5.00125	5.7e-07	7.11e-05	Yes
Prdx1	0.398598	11.2881	5.86e-07	7.27e-05	Yes
Isg15	-1.77168	5.30383	5.98e-07	7.4e-05	Yes
S100a6	0.463754	8.79071	6.27e-07	7.72e-05	Yes
Tkt	0.308626	8.25466	6.28e-07	7.72e-05	Yes
Slc16a3	0.563163	5.71254	6.38e-07	7.81e-05	Yes
Col1a2	-3.8404	-0.362685	6.53e-07	7.95e-05	Yes
Slc25a5	0.344265	8.76382	6.53e-07	7.95e-05	Yes
Irgm1	-0.970047	6.00232	6.64e-07	8.02e-05	Yes
Abcg3	-2.30508	1.06727	6.64e-07	8.02e-05	Yes
Pdgfb	-0.514423	5.52644	6.74e-07	8.09e-05	Yes
Ccl7	-2.86305	1.09368	6.75e-07	8.09e-05	Yes
Zfp821	-0.802427	2.40856	6.76e-07	8.09e-05	Yes
Cacna1a	-2.27465	2.62158	6.91e-07	8.23e-05	Yes
Trim30d	-1.3244	4.11045	6.96e-07	8.26e-05	Yes
Litaf	0.369795	8.4545	7.06e-07	8.35e-05	Yes
Lacc1	-0.723005	5.33391	7.25e-07	8.56e-05	Yes
Gpr65	-0.521593	4.90685	7.36e-07	8.64e-05	Yes
Kynu	0.947321	2.71677	7.37e-07	8.64e-05	Yes
Oas2	-1.88225	3.90463	7.46e-07	8.72e-05	Yes
Tifab	0.512431	5.90683	7.57e-07	8.8e-05	Yes
Cytip	0.935971	5.64782	7.6e-07	8.8e-05	Yes
Ppox	-0.575732	4.34645	7.61e-07	8.8e-05	Yes
Spn	0.760847	4.1774	7.7e-07	8.87e-05	Yes
Apoe	-0.778383	13.9302	7.91e-07	9.07e-05	Yes
Tmcc1	0.654981	4.64668	7.92e-07	9.07e-05	Yes
Cyp4f18	0.7084	3.71913	7.96e-07	9.08e-05	Yes
Ass1	1.03186	5.07142	7.98e-07	9.08e-05	Yes
Rsad2	-2.33809	4.52342	8.04e-07	9.12e-05	Yes
Septin11	0.527938	4.67378	8.3e-07	9.39e-05	Yes
Ctsb	-0.273082	13.1929	8.39e-07	9.45e-05	Yes
Osbpl3	0.544151	4.57871	8.48e-07	9.53e-05	Yes
Stat5a	0.526044	4.30935	8.68e-07	9.72e-05	Yes
Slc8b1	0.370794	6.51225	8.76e-07	9.78e-05	Yes
Tcf4	-0.585976	4.98152	8.89e-07	9.87e-05	Yes
Prkar2b	0.594057	4.49188	8.9e-07	9.87e-05	Yes
Znfx1	-0.879895	6.32371	9.45e-07	0.000104463	Yes
Irf7	-1.93854	4.82743	9.55e-07	0.000105287	Yes
Phf11d	-1.5281	3.54988	1.01e-06	0.000110566	Yes
Gfod1	1.40945	1.16197	1.04e-06	0.000113379	Yes
Rin3	0.618109	5.67402	1.04e-06	0.000113379	Yes
Scn1b	-0.806821	3.45037	1.04e-06	0.000113398	Yes
Atp1a3	0.39635	7.16496	1.04e-06	0.000113398	Yes
Csad	-0.69481	4.80409	1.06e-06	0.000114356	Yes
Mvd	0.614374	4.69589	1.09e-06	0.000117176	Yes
Tmem217rt	-1.03531	2.46918	1.1e-06	0.000117326	Yes
Mib2	-0.474344	5.33203	1.1e-06	0.000117326	Yes
Slc6a12	0.715252	5.43763	1.1e-06	0.000117326	Yes
Ifit3b	-2.40886	3.29406	1.1e-06	0.000117326	Yes
Lair1	-0.449173	6.82964	1.11e-06	0.000117326	Yes
Rnf114	-0.410923	6.17374	1.11e-06	0.000117326	Yes
Snx2	-0.382447	7.07382	1.14e-06	0.000119558	Yes
Ptgr1	0.618227	5.678	1.14e-06	0.000119558	Yes
Pira2	0.442837	6.66919	1.14e-06	0.000119558	Yes
Mtm1	0.323152	4.72498	1.14e-06	0.000119558	Yes
Atp6v0c	0.310489	10.5871	1.15e-06	0.000119558	Yes
Panx1	0.695298	5.20358	1.16e-06	0.000120618	Yes
Ly6i	1.4606	2.8036	1.18e-06	0.000122428	Yes
Slc15a3	-0.407985	7.58309	1.18e-06	0.000122428	Yes
Rilpl2	0.305916	7.90624	1.19e-06	0.000122514	Yes
Mtpn	0.311666	8.00136	1.2e-06	0.000123159	Yes
Cd5l	-2.73472	2.43991	1.22e-06	0.000125294	Yes
S1pr1	-0.662553	4.75483	1.25e-06	0.000127675	Yes
Fcgr2b	0.60952	7.14914	1.25e-06	0.000127695	Yes
Ifit3	-2.49801	5.8104	1.26e-06	0.000127695	Yes
Cav1	1.41737	4.73014	1.27e-06	0.000128955	Yes
Sorl1	0.522211	5.38647	1.28e-06	0.000128955	Yes
Rigi	-1.07951	5.09471	1.3e-06	0.000131022	Yes
Bambi	-1.60478	0.507716	1.36e-06	0.000136836	Yes
Dhrs3	-0.330855	8.27394	1.4e-06	0.000140019	Yes
Alas1	0.391591	7.73536	1.4e-06	0.000140019	Yes
Ccl2	-2.06369	3.33921	1.41e-06	0.000140082	Yes
H2-T24	-1.26576	4.64801	1.41e-06	0.000140144	Yes
Atp8b4	0.378721	5.8567	1.41e-06	0.000140144	Yes
M6pr	0.247892	7.98716	1.43e-06	0.000141223	Yes
Gpc1	0.889495	3.22266	1.45e-06	0.000142555	Yes
Jade2	-0.410524	4.6852	1.45e-06	0.000142555	Yes
Ifi203-ps	-2.31119	1.19492	1.45e-06	0.000142555	Yes
Gpr132	0.890647	4.52554	1.47e-06	0.000144078	Yes
Hgsnat	-0.44377	6.72305	1.51e-06	0.000146778	Yes
Slc2a1	0.465027	4.7739	1.52e-06	0.000147811	Yes
Arrb2	-0.59591	7.85369	1.53e-06	0.000148446	Yes
Arhgap26	0.876819	3.1198	1.54e-06	0.000148988	Yes
Pbxip1	0.431031	6.2578	1.55e-06	0.000148988	Yes
Mndal	-1.44	5.23938	1.57e-06	0.000150539	Yes
Ifi211	-1.70387	5.0417	1.59e-06	0.000152349	Yes
Psen2	0.293907	6.87197	1.61e-06	0.000153919	Yes
Isg20	-1.35214	2.58734	1.62e-06	0.000154689	Yes
Kif3a	-0.516514	5.6596	1.63e-06	0.000154826	Yes
Lpin2	-0.592135	5.74303	1.64e-06	0.000155507	Yes
Fam162a	0.545516	5.21642	1.66e-06	0.000157374	Yes
Slc49a4	0.360953	4.64696	1.67e-06	0.000157869	Yes
Pgam1	0.296949	8.85527	1.68e-06	0.00015857	Yes
Il13ra1	0.542124	4.33218	1.71e-06	0.000160613	Yes
Gbp7	-1.38479	2.77102	1.72e-06	0.000160613	Yes
Lrrc8c	0.763822	3.16725	1.74e-06	0.000162777	Yes
Klf2	0.565439	4.15214	1.76e-06	0.000163716	Yes
Zdhhc14	-0.391817	4.95145	1.77e-06	0.000164218	Yes
Socs6	-0.521387	5.67489	1.77e-06	0.000164218	Yes
Cd52	0.538012	9.86463	1.82e-06	0.000168346	Yes
Smpdl3b	1.16418	2.90537	1.85e-06	0.000170118	Yes
Alox5	0.873335	3.93773	1.85e-06	0.000170118	Yes
Kmt5a	0.472497	6.58302	1.87e-06	0.000170987	Yes
Gns	0.225617	8.75457	1.89e-06	0.000173137	Yes
Tpcn2	-0.883945	5.05712	1.93e-06	0.000175978	Yes
S100a10	0.497566	8.47209	1.93e-06	0.000175978	Yes
H3f3a	0.362307	9.92269	1.97e-06	0.000177913	Yes
Cd82	0.436167	6.41559	1.97e-06	0.000177913	Yes
Slc40a1	-0.424549	6.49492	1.98e-06	0.000178725	Yes
S100a4	0.547425	11.184	2e-06	0.000180331	Yes
Bin2	0.29976	6.62264	2.02e-06	0.000181735	Yes
Mapkapk2	0.433522	7.39308	2.14e-06	0.000192075	Yes
Sh2d1b1	0.645549	3.51356	2.15e-06	0.000192412	Yes
Tbk1	-0.353424	6.29891	2.24e-06	0.000199233	Yes
Ifit1	-1.96924	4.56087	2.31e-06	0.000204666	Yes
Ahsa1	-0.39324	7.11321	2.31e-06	0.000204666	Yes
Rnf128	0.330671	7.94551	2.33e-06	0.000205869	Yes
Nceh1	-0.267623	7.55908	2.35e-06	0.000207295	Yes
Mbp	0.335705	5.70767	2.36e-06	0.000207907	Yes
Gm5431	-1.27046	4.06539	2.38e-06	0.000208822	Yes
Pou2f2	-0.581283	4.39274	2.45e-06	0.000214246	Yes
Eif4a2	-0.448318	7.65962	2.51e-06	0.000219329	Yes
Myof	0.273289	7.52945	2.52e-06	0.000219885	Yes
Rufy3	-0.374482	5.58936	2.55e-06	0.000221898	Yes
Mgat5	-0.412017	4.36336	2.57e-06	0.000222867	Yes
Rnasel	-0.441913	5.57145	2.6e-06	0.000224804	Yes
Stard3	-0.479407	5.90716	2.61e-06	0.000225002	Yes
Palld	-1.36995	1.14684	2.65e-06	0.000227809	Yes
Cd300lf	0.388376	5.68763	2.67e-06	0.000229284	Yes
Frmd4b	-0.672199	6.01539	2.69e-06	0.000230305	Yes
Slc28a2	-0.938306	3.66182	2.77e-06	0.000236768	Yes
Nip7	0.547971	4.53329	2.81e-06	0.000239297	Yes
Raf1	0.360537	6.76197	2.81e-06	0.000239297	Yes
Tsku	0.691127	4.69598	2.87e-06	0.000243352	Yes
6430548M08Rik	0.393757	4.70827	2.93e-06	0.000247579	Yes
Stard8	-0.354304	4.36837	2.93e-06	0.000247579	Yes
Tjp2	0.56161	3.3667	2.96e-06	0.000248607	Yes
Tnfrsf11a	-0.49545	4.45355	2.96e-06	0.000248607	Yes
Sfmbt1	-0.540517	4.07282	3e-06	0.000251753	Yes
Parp9	-0.743457	5.3972	3.05e-06	0.000255508	Yes
Ms4a6b	-1.44822	5.26837	3.06e-06	0.000255553	Yes
Gvin2	-1.2473	5.71187	3.07e-06	0.000255553	Yes
Ehmt2	-0.303006	6.30098	3.11e-06	0.000257944	Yes
Lilra6	0.90179	3.23648	3.14e-06	0.000259963	Yes
Stat1	-1.03952	6.5441	3.16e-06	0.00026143	Yes
Atg7	0.295414	5.9028	3.18e-06	0.000262031	Yes
Thbs1	1.15218	6.72947	3.21e-06	0.000264346	Yes
Ppp1r12b	0.70153	2.63478	3.27e-06	0.000268255	Yes
Fcrl1	-0.937686	2.96884	3.34e-06	0.00027399	Yes
Gsr	0.451225	6.25518	3.38e-06	0.000276595	Yes
H2-Eb1	0.844162	7.89172	3.43e-06	0.000279264	Yes
Fbxw17	-0.920112	5.05735	3.46e-06	0.000281158	Yes
Ppp2r5a	0.309107	6.43654	3.47e-06	0.000281352	Yes
Slc25a22	-0.634821	4.25264	3.5e-06	0.000282574	Yes
Nlgn2	-1.14845	1.25241	3.5e-06	0.000282574	Yes
Plxdc2	-0.698557	4.20522	3.52e-06	0.000284015	Yes
Mx2	-2.45969	2.24521	3.54e-06	0.000284846	Yes
Camkk2	0.377747	5.94632	3.57e-06	0.000286562	Yes
Rtp4	-2.1608	5.53637	3.58e-06	0.000286562	Yes
Trim36	0.692408	2.41644	3.6e-06	0.000287556	Yes
Tlr2	0.605512	6.65877	3.61e-06	0.000287556	Yes
Pdgfc	-0.80566	2.70229	3.62e-06	0.000287556	Yes
Fxyd5	0.455103	10.6313	3.66e-06	0.000290156	Yes
Il10rb	-0.258102	8.14924	3.67e-06	0.000290156	Yes
Ube2l6	-0.929899	5.65489	3.78e-06	0.000297679	Yes
Trim30a	-0.865223	5.82487	3.78e-06	0.000297679	Yes
Cyp4v3	0.257655	6.25557	3.85e-06	0.000302689	Yes
Trim34a	-0.808475	4.26751	3.9e-06	0.000305687	Yes
Ier2	0.3777	4.95962	3.96e-06	0.000309833	Yes
Hpgds	-0.390737	7.22625	3.98e-06	0.000311181	Yes
Trim30c	-2.48508	1.13504	4.03e-06	0.000313987	Yes
Gbp8	-1.77713	1.60735	4.1e-06	0.000319116	Yes
Ifi47	-1.36587	5.05656	4.16e-06	0.000323186	Yes
Zfyve28	-0.634666	4.07351	4.22e-06	0.0003265	Yes
Grem1	-2.74192	-0.0272256	4.24e-06	0.000327593	Yes
Smagp	-0.65248	5.08228	4.36e-06	0.000336073	Yes
Elovl5	0.281351	5.37668	4.39e-06	0.000337342	Yes
Ddx60	-1.44693	2.17007	4.4e-06	0.000337407	Yes
Ciita	0.759451	3.9338	4.45e-06	0.00034114	Yes
Hacd4	-0.313192	6.22194	4.47e-06	0.000341454	Yes
Peds1	0.242296	7.49406	4.49e-06	0.000342213	Yes
Txn2	0.227673	6.75274	4.52e-06	0.00034366	Yes
Plxna3	-2.07572	-0.0341673	4.57e-06	0.000346768	Yes
Hebp1	0.375473	6.35334	4.6e-06	0.000348875	Yes
Nfxl1	-0.691003	4.34576	4.62e-06	0.00034963	Yes
Itgal	0.410744	7.32005	4.7e-06	0.000353625	Yes
Ighm	-0.498339	5.18258	4.7e-06	0.000353625	Yes
Atic	0.2984	5.30152	4.71e-06	0.000353913	Yes
Trim13	0.702587	3.58444	4.76e-06	0.000356244	Yes
Trim21	-0.601185	4.65733	4.76e-06	0.000356244	Yes
Ptprc	0.246016	8.20361	4.77e-06	0.000356244	Yes
Tmem51	0.488361	5.3179	4.79e-06	0.000356862	Yes
Lims1	0.236822	6.31295	4.88e-06	0.000362744	Yes
Ap1s2	0.291667	6.90993	4.91e-06	0.000364251	Yes
Bst2	-0.94258	7.82117	4.99e-06	0.000368626	Yes
Rhod	-1.03334	2.77069	4.99e-06	0.000368626	Yes
Dynlt2b	0.378086	5.81774	5e-06	0.000368631	Yes
Dtx3l	-0.668928	4.79757	5.02e-06	0.000368966	Yes
Pdxk	-0.311058	6.32915	5.04e-06	0.000369885	Yes
A530064D06Rik	-2.54768	0.0671727	5.1e-06	0.000373648	Yes
Trex1	-0.848238	5.71555	5.14e-06	0.000375944	Yes
Stk10	0.287774	5.01299	5.22e-06	0.000379671	Yes
Pag1	0.503879	3.75734	5.22e-06	0.000379671	Yes
Zbtb4	-0.278687	5.00801	5.24e-06	0.000379671	Yes
Ltc4s	0.712552	5.59417	5.24e-06	0.000379671	Yes
N4bp3	0.810212	3.77592	5.29e-06	0.000382501	Yes
Rassf3	0.324147	6.57958	5.33e-06	0.000384756	Yes
Nme4	-1.23972	2.50338	5.36e-06	0.000386542	Yes
H2az1	0.349327	9.1017	5.42e-06	0.000389636	Yes
Il18bp	-0.915571	3.53283	5.43e-06	0.000390067	Yes
Sgsh	-0.34011	5.1881	5.55e-06	0.000397692	Yes
Dennd1a	-0.423202	4.76323	5.57e-06	0.00039786	Yes
Slfn9	-0.946125	3.48775	5.62e-06	0.000401232	Yes
S1pr2	-0.307532	5.04773	5.64e-06	0.000401273	Yes
Oasl2	-1.80753	5.48243	5.65e-06	0.000401612	Yes
Arap3	-0.384157	4.91323	5.67e-06	0.000402102	Yes
Lpcat2	0.304119	6.13182	5.72e-06	0.000405019	Yes
Mdfic	-0.319667	7.46111	5.81e-06	0.000410048	Yes
Arl6ip5	0.220665	7.74296	5.84e-06	0.000411535	Yes
Pcyt1a	0.343537	7.29544	5.91e-06	0.000415637	Yes
Ap3d1	-0.294234	6.59644	6.03e-06	0.000423696	Yes
Ube2l3	0.310942	7.77034	6.15e-06	0.000431247	Yes
Adam33	-2.03885	1.83833	6.19e-06	0.000432716	Yes
Nxpe4	1.12895	2.37959	6.21e-06	0.000433389	Yes
Col18a1	-1.1048	2.88192	6.26e-06	0.000435844	Yes
Meis3	-0.830481	3.16474	6.32e-06	0.000439117	Yes
Sugt1	0.347343	5.95259	6.53e-06	0.000453089	Yes
Tbca	0.309219	8.16821	6.56e-06	0.000453934	Yes
Ube2a	0.256674	6.42572	6.59e-06	0.000455615	Yes
Cs	0.260588	6.89357	6.66e-06	0.000459117	Yes
Scamp5	-0.379245	5.36208	6.68e-06	0.000459781	Yes
Slc2a6	0.570939	5.64592	6.81e-06	0.000468088	Yes
Nck1	0.413203	5.8885	6.89e-06	0.000472203	Yes
Ifitm6	0.837828	4.46266	6.97e-06	0.000477038	Yes
Zcchc24	-0.567197	2.8019	7.03e-06	0.000480363	Yes
App	0.266622	8.29093	7.13e-06	0.000486149	Yes
Atp6v0a1	-0.462192	7.63856	7.17e-06	0.000486723	Yes
Ctla2a	-1.57322	3.27237	7.17e-06	0.000486723	Yes
Ldlrap1	-0.538757	5.75601	7.24e-06	0.00048967	Yes
Frmd6	-1.02885	1.48255	7.24e-06	0.00048967	Yes
Cyp4f13	-0.480187	4.96018	7.25e-06	0.00048989	Yes
Gclm	0.468654	7.63613	7.28e-06	0.000491008	Yes
Parvg	0.551631	4.66578	7.31e-06	0.000491603	Yes
Dusp1	-0.650265	3.60879	7.35e-06	0.000493368	Yes
Shfl	-1.16299	2.74598	7.48e-06	0.000501425	Yes
Ptpn1	0.342745	7.38476	7.6e-06	0.000507586	Yes
Dgkg	0.729715	2.34451	7.6e-06	0.000507586	Yes
Ankrd13a	0.231044	6.83723	7.65e-06	0.000507951	Yes
Pdp1	-0.410374	3.94583	7.65e-06	0.000507951	Yes
Gpr162	-0.879998	4.4569	7.65e-06	0.000507951	Yes
Cybb	0.539644	9.86497	7.67e-06	0.000507951	Yes
Tmem171	-0.953112	3.78413	7.73e-06	0.000511126	Yes
Uggt1	0.222993	5.93526	7.75e-06	0.000511921	Yes
Hook2	-0.657539	3.77002	7.86e-06	0.000517982	Yes
Stac2	0.322806	5.21943	7.97e-06	0.000524319	Yes
Stx12	-0.304198	5.75183	8.02e-06	0.000526425	Yes
Igtp	-0.992901	4.35363	8.12e-06	0.000531822	Yes
Fth1	0.274933	15.297	8.28e-06	0.000541853	Yes
Slfn5	-1.0465	6.42984	8.37e-06	0.000546355	Yes
Golga3	-0.342044	4.50679	8.47e-06	0.000551275	Yes
B4galnt1	0.335577	6.03971	8.48e-06	0.000551275	Yes
Fam110b	-1.21259	2.5544	8.5e-06	0.000551275	Yes
Prr5l	-0.991147	2.85215	8.51e-06	0.000551275	Yes
Il15	-0.625584	4.74445	8.59e-06	0.000555959	Yes
Sub1	0.354683	7.71898	8.64e-06	0.000558066	Yes
Pml	-0.846583	4.00082	8.8e-06	0.000566911	Yes
Rgl2	-0.732291	7.00146	8.86e-06	0.000570242	Yes
Dclre1c	-0.620856	4.30887	8.93e-06	0.000573455	Yes
Parp10	-0.739663	4.33234	9.02e-06	0.000578113	Yes
Ms4a4a	-0.760563	6.43823	9.17e-06	0.00058668	Yes
Zfp90	-0.606809	3.37009	9.22e-06	0.000588	Yes
Atp5mc3	0.346395	8.5701	9.22e-06	0.000588	Yes
Rnh1	0.305792	9.05122	9.28e-06	0.000590585	Yes
Borcs8	0.414749	5.97087	9.33e-06	0.000592631	Yes
Mx1	-1.87235	2.91442	9.35e-06	0.000592897	Yes
Procr	0.517934	5.21846	9.37e-06	0.000593411	Yes
Pkp4	0.337312	5.24482	9.43e-06	0.000596033	Yes
Etv3	-0.300094	5.34808	9.5e-06	0.000599191	Yes
Id1	-0.673564	4.11155	9.56e-06	0.000601844	Yes
Nfe2l2	0.275603	8.0845	9.58e-06	0.000602336	Yes
Ctsk	0.876119	7.35006	9.61e-06	0.000602987	Yes
Tafazzin	-0.509187	5.66413	9.63e-06	0.000602987	Yes
Sppl2b	-0.598119	4.18175	9.73e-06	0.000608492	Yes
Itga1	1.55548	0.483529	9.86e-06	0.000615571	Yes
Vps37b	0.32284	4.41708	9.88e-06	0.000615571	Yes
Kti12	0.393539	3.83533	9.92e-06	0.00061671	Yes
Dna2	0.458849	4.13353	9.94e-06	0.000617379	Yes
Tfrc	-1.14885	4.2289	1e-05	0.000621135	Yes
Hsd17b10	0.398009	6.45387	1e-05	0.000621304	Yes
Srrt	-0.52418	5.80008	1.01e-05	0.000621304	Yes
Npy	0.48528	9.25178	1.01e-05	0.000621304	Yes
Htr2b	-1.51787	1.68825	1.02e-05	0.000625532	Yes
Nanos1	-1.93615	-0.536269	1.03e-05	0.00063128	Yes
Wdr11	-0.306522	5.31386	1.03e-05	0.000631719	Yes
Apool	0.528086	4.19565	1.03e-05	0.000631719	Yes
Xlr3b	-1.93895	1.68551	1.04e-05	0.000633987	Yes
Bclaf1	-0.381297	5.81551	1.05e-05	0.000640492	Yes
Ttc7	0.288646	5.81275	1.07e-05	0.000650291	Yes
Clec12a	-0.396308	7.83994	1.07e-05	0.000651813	Yes
Pld3	0.276913	9.41982	1.08e-05	0.000654605	Yes
Nfe2	1.61431	1.3307	1.08e-05	0.000655877	Yes
Trafd1	-0.481042	7.19552	1.08e-05	0.000655877	Yes
Cers5	0.237817	6.17419	1.09e-05	0.00066013	Yes
Klhl9	0.226196	5.69905	1.1e-05	0.00066013	Yes
F11r	1.10154	3.92439	1.1e-05	0.000660402	Yes
Rap1a	0.344	7.43763	1.1e-05	0.000661351	Yes
Nrp1	-0.303958	6.90283	1.1e-05	0.000661351	Yes
Nbdy	0.358003	5.78326	1.11e-05	0.000662459	Yes
Cd37	-0.362401	7.72299	1.11e-05	0.000662459	Yes
Mocs1	0.389082	5.09602	1.11e-05	0.000663493	Yes
Vipr1	0.781673	2.15594	1.14e-05	0.000677113	Yes
Tsc22d3	-0.27853	6.16663	1.14e-05	0.000677739	Yes
Tlr1	-0.868039	4.07023	1.16e-05	0.000690668	Yes
Arg2	1.22468	1.74665	1.17e-05	0.000691408	Yes
Rmnd5b	0.366834	5.68783	1.21e-05	0.000717534	Yes
Sec61b	0.294509	7.33032	1.22e-05	0.000720137	Yes
Rpn1	0.289092	7.40175	1.22e-05	0.000721638	Yes
Ctnnb1	0.437524	9.84372	1.23e-05	0.000725929	Yes
Socs3	0.83129	3.08656	1.26e-05	0.000742217	Yes
Creg2	0.44186	3.49711	1.27e-05	0.000742865	Yes
Slc27a1	-0.345444	6.71468	1.27e-05	0.000742865	Yes
Ece1	-0.601555	3.74752	1.28e-05	0.000746214	Yes
Arhgap18	-0.361859	5.39712	1.29e-05	0.000756027	Yes
Nhp2	0.382794	6.03048	1.31e-05	0.000760785	Yes
Dalrd3	-0.79348	4.66717	1.32e-05	0.000766786	Yes
Cds2	0.23056	5.55913	1.33e-05	0.000775511	Yes
Adam10	0.363521	7.00785	1.34e-05	0.000778522	Yes
Ywhaz	0.219692	7.98074	1.34e-05	0.000778522	Yes
Zc3h12d	-0.547123	3.62353	1.37e-05	0.000791251	Yes
Agl	0.332637	4.74187	1.37e-05	0.000792165	Yes
Wsb2	0.243556	7.26606	1.38e-05	0.00079535	Yes
Ifi35	-0.765063	5.26758	1.39e-05	0.000797931	Yes
Ell2	-0.689333	5.10163	1.39e-05	0.00079811	Yes
Rtn4rl1	-1.68844	0.478631	1.39e-05	0.000799584	Yes
Shtn1	0.253463	6.11456	1.4e-05	0.000800027	Yes
Arsb	-0.316945	4.55747	1.42e-05	0.000814133	Yes
Azi2	-0.366624	5.75304	1.46e-05	0.000834953	Yes
Nfil3	0.782335	3.76065	1.49e-05	0.000849189	Yes
Samd8	0.356293	4.95662	1.49e-05	0.000849367	Yes
Selplg	0.292383	7.43303	1.51e-05	0.000856453	Yes
Dnajc10	0.228478	5.60094	1.52e-05	0.000861556	Yes
Hopx	1.0052	2.43459	1.55e-05	0.000875389	Yes
Lamtor4	0.316725	7.03418	1.55e-05	0.000877761	Yes
Itpr3	-0.863921	2.2904	1.56e-05	0.000877896	Yes
Tor3a	-0.628173	5.81995	1.62e-05	0.000909128	Yes
Tmem176a	-1.0876	4.38921	1.62e-05	0.000909128	Yes
Plekhn1	-0.736181	3.69804	1.64e-05	0.000918838	Yes
Dcakd	-0.486562	4.77122	1.66e-05	0.000928241	Yes
Rpl13	0.225172	10.1133	1.66e-05	0.000931671	Yes
Trps1	0.436433	3.34129	1.67e-05	0.000931671	Yes
Trf	-0.309017	8.426	1.67e-05	0.000934663	Yes
Pid1	0.249336	7.18294	1.7e-05	0.000949015	Yes
Snx24	-0.29376	4.72036	1.71e-05	0.000949772	Yes
Sh3gl1	-0.322461	5.48051	1.73e-05	0.000961146	Yes
Idh1	0.394761	8.42973	1.74e-05	0.000964833	Yes
Cpe	-1.30947	2.31506	1.75e-05	0.000967166	Yes
Mpeg1	0.244831	11.5703	1.75e-05	0.000967336	Yes
Cox5a	0.295893	8.38324	1.76e-05	0.0009723	Yes
Dck	-0.65911	4.6176	1.77e-05	0.000975621	Yes
Gpr155	-0.52672	3.63667	1.8e-05	0.000990301	Yes
Pacc1	-0.269935	5.50965	1.82e-05	0.00100074	Yes
Cln5	0.355967	6.59196	1.83e-05	0.00100128	Yes
Etv5	-1.21642	2.4539	1.86e-05	0.00101953	Yes
Oas1g	-1.79358	4.24613	1.87e-05	0.00102049	Yes
Snapc4	-0.769355	3.51491	1.87e-05	0.00102049	Yes
Tlr6	0.374114	5.03296	1.88e-05	0.00102413	Yes
Gtpbp6	-0.843674	4.34352	1.89e-05	0.00102532	Yes
Lin9	-0.533076	2.66033	1.89e-05	0.00102532	Yes
Jun	-0.326118	5.74767	1.89e-05	0.00102532	Yes
Lmo4	0.460456	5.63935	1.9e-05	0.00102736	Yes
Clec4a3	0.600816	6.4485	1.9e-05	0.00102787	Yes
Rasa1	-0.42604	5.42431	1.92e-05	0.00103796	Yes
Cd180	-0.415374	7.46144	1.92e-05	0.0010382	Yes
Emp2	-1.10647	2.65055	1.94e-05	0.00104432	Yes
Ano6	0.249456	5.81184	1.96e-05	0.00105255	Yes
Abcb4	-0.492268	3.26474	1.97e-05	0.00105777	Yes
Igsf6	0.394567	7.29489	1.99e-05	0.00106699	Yes
Sp110	-0.530569	5.52834	2e-05	0.00107205	Yes
Hdac10	-0.842291	2.46245	2.04e-05	0.00108973	Yes
Arl8b	0.272827	7.89165	2.06e-05	0.00109962	Yes
C5ar2	-0.883036	2.40758	2.07e-05	0.00110339	Yes
Tnip3	0.504605	5.85465	2.08e-05	0.00110881	Yes
Hcls1	0.311634	8.20696	2.09e-05	0.00110881	Yes
Uqcrh	0.314176	8.87783	2.12e-05	0.00112453	Yes
Cdo1	0.984852	3.40319	2.12e-05	0.00112453	Yes
Zfp467	-0.569863	3.79642	2.13e-05	0.00112453	Yes
Ncaph2	-0.25238	5.44572	2.13e-05	0.00112577	Yes
Oas1a	-0.960393	5.73355	2.17e-05	0.00114556	Yes
Tor1aip2	-0.41001	6.54212	2.18e-05	0.00114602	Yes
Cd300a	0.224344	7.585	2.19e-05	0.00115303	Yes
Tmem221	-0.876949	3.00663	2.2e-05	0.00115303	Yes
Abr	0.230004	7.77316	2.21e-05	0.00115766	Yes
Lrch3	-0.400128	4.36687	2.23e-05	0.00116759	Yes
Bcl2l1	-0.437288	5.60745	2.23e-05	0.00116759	Yes
Snd1	0.320509	6.53187	2.24e-05	0.00116759	Yes
Rffl	0.304848	4.40405	2.24e-05	0.00116896	Yes
Golph3l	0.27755	5.70738	2.27e-05	0.00118032	Yes
Ap3s1	0.298758	7.38012	2.28e-05	0.00118286	Yes
Sod2	0.5184	7.02495	2.3e-05	0.0011957	Yes
Pi4k2a	-0.255231	5.42767	2.31e-05	0.0011959	Yes
Klhl5	0.254463	5.53399	2.32e-05	0.00120066	Yes
Slfn8	-0.927029	5.03753	2.34e-05	0.00120632	Yes
Fgd4	-0.371861	5.24986	2.34e-05	0.00120849	Yes
Egr2	0.674617	3.64287	2.36e-05	0.00121028	Yes
Otud1	-0.459141	3.03544	2.36e-05	0.00121028	Yes
Lpcat1	0.274839	5.17957	2.36e-05	0.00121028	Yes
Eps8	1.00358	1.84827	2.36e-05	0.00121028	Yes
Vwf	0.464819	6.19941	2.37e-05	0.00121289	Yes
P4ha1	-0.288773	5.58568	2.38e-05	0.00121469	Yes
Ggh	0.293188	6.46908	2.42e-05	0.00123358	Yes
Gm15931	0.938131	2.10053	2.47e-05	0.00126138	Yes
Slit1	-2.01424	-0.355181	2.49e-05	0.00126498	Yes
Cd44	0.30427	7.56858	2.49e-05	0.00126498	Yes
Pf4	-1.16457	3.57905	2.51e-05	0.00127555	Yes
Fem1b	-0.307877	3.97521	2.53e-05	0.0012807	Yes
Smim3	0.364052	4.64056	2.54e-05	0.00128385	Yes
Gm6548	-0.796124	4.34142	2.54e-05	0.00128645	Yes
Slc49a3	0.590839	3.05988	2.57e-05	0.00129765	Yes
Lpxn	-0.310162	6.93777	2.62e-05	0.00131889	Yes
Sdhd	0.290819	7.19248	2.63e-05	0.00132175	Yes
Tspan7	-0.605589	3.26256	2.65e-05	0.00133032	Yes
Plekhh2	-2.01023	-0.890201	2.66e-05	0.00133697	Yes
Tox2	-2.00459	-0.152767	2.68e-05	0.00134073	Yes
Asb13	-0.662446	2.98627	2.68e-05	0.00134073	Yes
Rabggta	-0.43687	4.07135	2.69e-05	0.00134418	Yes
Map4k1	0.600346	2.73423	2.7e-05	0.00134762	Yes
Cpq	-0.43406	4.82122	2.73e-05	0.00136272	Yes
Tmem176b	-1.10387	6.49149	2.74e-05	0.00136604	Yes
Ybx3	0.254712	6.0856	2.76e-05	0.00137244	Yes
Naip2	0.294006	5.50561	2.8e-05	0.00138827	Yes
Gm8113	-0.730527	3.09313	2.8e-05	0.00138827	Yes
Niban1	0.352757	6.21575	2.81e-05	0.00138827	Yes
Pde8a	0.342392	4.63552	2.84e-05	0.0014042	Yes
Lpl	-0.618625	9.66685	2.86e-05	0.00140904	Yes
Mid1	-2.25124	2.77446	2.87e-05	0.00141656	Yes
Klra2	1.08712	1.84711	2.89e-05	0.00142097	Yes
Gm12250	-1.37566	3.92202	2.9e-05	0.00142117	Yes
Arrdc3	-0.42859	4.111	2.9e-05	0.00142117	Yes
Cracr2b	-0.410753	5.81986	2.9e-05	0.00142117	Yes
P2ry14	0.528286	5.10571	2.91e-05	0.0014226	Yes
Calm2	0.294802	9.49409	2.96e-05	0.00144347	Yes
Rbm7	0.24257	6.31795	2.96e-05	0.00144347	Yes
S100a11	0.759454	9.72379	2.96e-05	0.00144347	Yes
Aplp2	-0.179023	8.41033	2.98e-05	0.00145149	Yes
Daxx	-0.687474	5.19502	2.99e-05	0.00145149	Yes
Dhrs9	-0.647545	2.7158	3e-05	0.00145627	Yes
Uqcrq	0.379905	7.43193	3.02e-05	0.00146467	Yes
Irf9	-0.53474	5.19951	3.03e-05	0.00146692	Yes
Rasgef1b	-0.377113	5.71205	3.06e-05	0.0014781	Yes
Adss2	0.179756	6.22454	3.08e-05	0.00148492	Yes
Api5	0.199443	6.09946	3.09e-05	0.00148753	Yes
Dot1l	-0.541319	4.26548	3.09e-05	0.0014896	Yes
Usp18	-1.51581	3.83796	3.11e-05	0.00149533	Yes
Ctsz	0.247515	10.9318	3.12e-05	0.00149829	Yes
Rhoa	0.200403	8.74368	3.14e-05	0.00150405	Yes
Samsn1	0.543651	4.37517	3.14e-05	0.00150549	Yes
Tmem156	0.548967	3.55999	3.17e-05	0.00151627	Yes
Itga9	-2.98776	-0.188743	3.18e-05	0.00151627	Yes
Hk3	-0.33019	7.46371	3.18e-05	0.00151627	Yes
Ccl3	-0.367252	6.27762	3.21e-05	0.0015288	Yes
Cnih4	0.266678	5.36559	3.22e-05	0.00152963	Yes
Rhobtb1	-2.59683	0.501958	3.23e-05	0.00153204	Yes
Mid1-ps1	-8.09464	-1.03239	3.23e-05	0.00153204	Yes
Sh2b2	1.16969	4.80912	3.23e-05	0.00153204	Yes
Samd9l	-0.529733	5.6698	3.24e-05	0.00153254	Yes
Fmn1	-0.473126	3.8746	3.25e-05	0.00153368	Yes
Hspe1	0.320448	7.38977	3.26e-05	0.00153834	Yes
Prr13	0.212753	8.06268	3.29e-05	0.00155186	Yes
Nadk	0.381204	6.90861	3.31e-05	0.00155791	Yes
Arl5a	0.347348	5.30065	3.32e-05	0.00155791	Yes
Ctbp1	0.265456	7.44497	3.34e-05	0.0015686	Yes
Sfxn5	-0.94819	2.07518	3.37e-05	0.00157898	Yes
Gars1	0.224337	5.88369	3.38e-05	0.00158072	Yes
Cox6b1	0.286141	8.70636	3.41e-05	0.00159468	Yes
Vwa5a	-0.205119	7.25642	3.42e-05	0.00159689	Yes
Arhgap4	-0.480476	4.99087	3.43e-05	0.00159765	Yes
Sp100	-0.675187	6.60234	3.45e-05	0.00160432	Yes
Xndc1	-0.849288	2.50133	3.46e-05	0.00160906	Yes
Tmem14c	0.275047	8.13256	3.5e-05	0.0016271	Yes
Tyrobp	0.293803	12.0123	3.58e-05	0.00165809	Yes
Gmfg	0.295459	7.86817	3.67e-05	0.00170173	Yes
Ndor1	-0.490833	4.04732	3.69e-05	0.00170564	Yes
Ermard	-0.613265	4.99939	3.69e-05	0.00170586	Yes
Fibp	-0.390067	5.74628	3.71e-05	0.0017104	Yes
Syn1	-1.3298	0.785911	3.72e-05	0.00171287	Yes
G430095P16Rik	1.60371	1.32172	3.75e-05	0.0017271	Yes
Xylt1	0.398707	4.67049	3.86e-05	0.00177363	Yes
Sgcb	-0.31815	3.69691	3.86e-05	0.00177363	Yes
C130050O18Rik	0.397006	3.88649	3.88e-05	0.00177682	Yes
Slc35c1	0.239515	4.69045	3.88e-05	0.00177682	Yes
Marchf5	-0.350389	6.16182	3.91e-05	0.00178859	Yes
Mgst2	0.795301	5.2293	3.92e-05	0.00178859	Yes
Gvin-ps7	-0.564548	5.82174	3.97e-05	0.0018109	Yes
Dynll1	0.332996	7.1521	3.98e-05	0.0018109	Yes
Eif3h	0.23738	8.06942	3.99e-05	0.00181643	Yes
Akr1b10	-0.270394	5.87615	4.03e-05	0.00182875	Yes
Cxcl10	-1.8233	4.16193	4.05e-05	0.00183749	Yes
Sdc4	-0.508271	4.9296	4.06e-05	0.00183749	Yes
Fkbp9	-0.367145	3.83149	4.06e-05	0.00183784	Yes
Gsto1	0.31975	7.68728	4.07e-05	0.00183784	Yes
Rhob	-0.259049	6.4691	4.17e-05	0.00188337	Yes
Lrrc45	-0.818652	4.16624	4.3e-05	0.00193706	Yes
Aldoa	0.219046	10.5174	4.35e-05	0.00195978	Yes
Me2	0.330126	4.10309	4.5e-05	0.00202394	Yes
Dbp	-0.655646	3.96323	4.55e-05	0.00204112	Yes
Il17ra	0.407575	5.1026	4.63e-05	0.00207813	Yes
Ube2f	0.266314	6.10214	4.64e-05	0.00207813	Yes
Mex3b	-1.09092	1.11446	4.65e-05	0.00207813	Yes
Ucp2	0.34301	10.3031	4.65e-05	0.00207836	Yes
Tpm1	-0.306255	5.86147	4.67e-05	0.00208185	Yes
Ero1b	0.266643	4.81758	4.69e-05	0.00209157	Yes
Trim16	0.457935	4.05736	4.85e-05	0.00215906	Yes
Wsb1	-0.349546	7.05069	4.88e-05	0.00216725	Yes
Etnk1	-0.375889	4.86787	4.9e-05	0.00217346	Yes
Rbm3	0.242797	8.18916	5e-05	0.00221697	Yes
Acot7	0.44246	5.39808	5.05e-05	0.00223627	Yes
Ankfy1	-0.344463	5.64792	5.06e-05	0.0022386	Yes
Serpinb6b	-0.536481	4.48316	5.11e-05	0.00225564	Yes
Nptn	-0.311728	8.65534	5.12e-05	0.00226097	Yes
Sh3bgrl3	0.231754	9.86636	5.2e-05	0.00229027	Yes
Ndufv2	0.254377	6.64787	5.2e-05	0.00229027	Yes
Agrn	-0.771093	3.01412	5.22e-05	0.00229491	Yes
Ramp1	0.544375	3.98232	5.25e-05	0.00230416	Yes
Ifi209	-1.21311	4.02989	5.26e-05	0.00230592	Yes
Ptp4a1	0.219595	5.76653	5.32e-05	0.00232702	Yes
Efr3b	-0.638403	3.16864	5.33e-05	0.00232702	Yes
Ank	0.272451	6.04469	5.33e-05	0.00232702	Yes
Ltbp3	-0.420913	3.48291	5.35e-05	0.00233244	Yes
Pkm	0.200345	10.659	5.51e-05	0.00240138	Yes
Sema4c	-0.806771	2.02728	5.58e-05	0.00242717	Yes
Acp2	-0.354904	6.16751	5.59e-05	0.00243213	Yes
Cd300ld	0.412958	6.2729	5.6e-05	0.00243213	Yes
Gbp5	-1.1012	2.13904	5.65e-05	0.00244769	Yes
Rplp0	0.208794	10.6118	5.65e-05	0.00244769	Yes
Ctss	0.270268	13.4532	5.66e-05	0.00244778	Yes
P4hb	0.186888	8.31916	5.72e-05	0.00247117	Yes
Calcoco1	-0.293602	5.36136	5.77e-05	0.00248781	Yes
Tlr9	-0.473191	4.12509	5.79e-05	0.00249423	Yes
Gnptab	-0.29777	5.3971	5.79e-05	0.00249423	Yes
Gapt	0.949694	1.97974	5.8e-05	0.00249444	Yes
Tbc1d2	0.363334	3.62255	5.86e-05	0.00251791	Yes
Ccnl1	-0.582326	6.44078	5.9e-05	0.00252996	Yes
Tgfbi	0.479555	7.81848	5.97e-05	0.00255512	Yes
Arih1	0.225672	6.20922	5.98e-05	0.00255512	Yes
Mdh2	0.198831	6.95638	5.98e-05	0.00255512	Yes
Gtpbp2	-0.644088	6.11958	5.99e-05	0.00255702	Yes
Kctd17	0.310884	5.04287	6.01e-05	0.00256221	Yes
Chkb	-0.470289	5.53418	6.05e-05	0.00257472	Yes
Nid1	-3.70622	-2.3907	6.06e-05	0.00257873	Yes
Tmx4	-0.217882	4.75808	6.08e-05	0.00258367	Yes
Pdk3	0.436255	3.50541	6.15e-05	0.0026054	Yes
Vim	0.297284	10.92	6.15e-05	0.0026054	Yes
Ndufa10	0.269369	6.09149	6.16e-05	0.0026054	Yes
Ppargc1b	0.809111	1.1797	6.16e-05	0.0026054	Yes
Pik3r5	0.263043	6.93464	6.17e-05	0.00260692	Yes
Hyal1	-1.03108	2.03891	6.23e-05	0.00262795	Yes
Clic4	-0.223083	7.03025	6.25e-05	0.00263293	Yes
Ing4	-0.247009	6.15848	6.26e-05	0.00263293	Yes
Ube2k	0.326652	6.52474	6.27e-05	0.00263634	Yes
Ifi206	-2.48937	0.786254	6.3e-05	0.00264345	Yes
Psma1	0.212179	7.40448	6.35e-05	0.00265879	Yes
Nuak1	-0.549339	3.01803	6.35e-05	0.00265879	Yes
Anxa1	0.225369	9.91819	6.39e-05	0.00266949	Yes
Sgms2	1.22721	2.96195	6.39e-05	0.00266949	Yes
Atp1b3	0.221131	8.4375	6.4e-05	0.0026703	Yes
Havcr2	0.410077	5.33012	6.42e-05	0.00267554	Yes
Cln3	-0.281816	7.53277	6.48e-05	0.0026988	Yes
Impa1	0.298298	5.53471	6.64e-05	0.00275966	Yes
Ddost	0.229269	6.7558	6.69e-05	0.00277879	Yes
Armcx3	-0.224866	5.15446	6.72e-05	0.00278787	Yes
Atg5	0.312702	5.6001	6.77e-05	0.00280526	Yes
Galk1	-0.270206	4.46271	6.79e-05	0.00281032	Yes
Sec11c	0.341132	7.97242	6.8e-05	0.00281183	Yes
Dgkz	-0.3073	7.41181	6.84e-05	0.00282228	Yes
Nfatc2	-0.464904	2.84618	6.98e-05	0.00288029	Yes
Fabp4	-0.266653	7.80764	7.04e-05	0.00289946	Yes
Mcm6	-0.339485	5.1599	7.07e-05	0.00290807	Yes
Trim12c	-0.346286	4.68294	7.1e-05	0.00291934	Yes
Ets1	-1.17376	0.694884	7.13e-05	0.00292818	Yes
Glrx	-0.40636	5.85991	7.15e-05	0.00293031	Yes
Tmem123	0.275285	6.3883	7.29e-05	0.0029841	Yes
Gng12	0.27303	7.2404	7.31e-05	0.00299149	Yes
Dcaf12	0.20595	5.51755	7.34e-05	0.0030002	Yes
Sirpb1b	0.613658	4.14878	7.36e-05	0.00300211	Yes
Usp3	0.495115	5.12557	7.39e-05	0.00301315	Yes
Slc66a1	-0.256861	4.52785	7.44e-05	0.0030263	Yes
Cd34	0.496549	3.8569	7.44e-05	0.0030263	Yes
Bscl2	0.250963	6.50447	7.46e-05	0.00303067	Yes
Atp5f1a	0.202817	8.49571	7.51e-05	0.00304753	Yes
Herpud1	0.218684	5.5655	7.61e-05	0.00308421	Yes
Egln1	0.239537	4.50883	7.68e-05	0.00310933	Yes
Nck2	-0.507187	3.42174	7.72e-05	0.00312135	Yes
Fosl2	0.472176	4.01694	7.79e-05	0.00314655	Yes
Prxl2b	-0.659744	5.21308	7.84e-05	0.00315992	Yes
Ly9	0.231888	8.15954	7.84e-05	0.00315992	Yes
Ndst2	-0.375755	4.95383	7.85e-05	0.00315992	Yes
Fam193b	-0.751987	4.41302	7.91e-05	0.00317998	Yes
Ssr1	0.210491	5.87293	7.93e-05	0.00318332	Yes
Fcgrt	-0.295832	6.03897	7.95e-05	0.00319004	Yes
Furin	0.301154	6.2208	8.11e-05	0.00325096	Yes
Kif2a	0.27684	4.56011	8.12e-05	0.003251	Yes
Brox	-0.218412	6.49598	8.22e-05	0.00328607	Yes
Mboat1	0.660288	2.08863	8.24e-05	0.0032921	Yes
Spred1	-0.459342	4.67406	8.27e-05	0.00329806	Yes
Septin8	-0.206805	5.56158	8.35e-05	0.00332623	Yes
Chp1	0.230872	6.66197	8.36e-05	0.00332623	Yes
Trim8	-0.19645	5.45154	8.37e-05	0.00332747	Yes
Nes	-1.305	0.554747	8.44e-05	0.00335266	Yes
Angptl2	-0.422619	5.10169	8.51e-05	0.00337493	Yes
Fam118b	0.352923	4.42637	8.57e-05	0.00339429	Yes
Sema4d	0.20057	7.78584	8.58e-05	0.00339429	Yes
Phf1	-0.337299	3.91396	8.59e-05	0.00339429	Yes
Dmwd	-1.51124	1.00707	8.61e-05	0.00340094	Yes
Slfn10-ps	-0.478259	3.21599	8.65e-05	0.00341105	Yes
Mier2	-0.535627	4.41905	8.71e-05	0.00342923	Yes
Inafm1	-0.531289	3.1663	8.72e-05	0.00342923	Yes
Ssh3	-0.245362	5.6695	8.72e-05	0.00342923	Yes
Dapp1	0.395278	4.61846	8.74e-05	0.00343446	Yes
Cisd2	0.24413	5.12134	8.95e-05	0.00351244	Yes
Dynlt1b	0.777269	7.35103	9.1e-05	0.00356417	Yes
Appl2	-0.506355	5.82955	9.19e-05	0.00358924	Yes
Hlx	-0.308566	4.39664	9.2e-05	0.00358924	Yes
P2ry6	-0.245192	6.61065	9.2e-05	0.00358924	Yes
Stx4a	-0.181234	7.4274	9.2e-05	0.00358924	Yes
Tpm4	0.233596	7.67645	9.39e-05	0.00365824	Yes
Pcna	-0.256944	7.96789	9.4e-05	0.00365824	Yes
Acrbp	-1.15995	2.61612	9.41e-05	0.00365824	Yes
Mid1ip1	0.254722	6.76538	9.43e-05	0.00366297	Yes
Tnfrsf8	1.11828	0.591682	9.45e-05	0.003665	Yes
Rps8	0.217511	10.1312	9.51e-05	0.00368613	Yes
Trappc14	-0.504184	5.29568	9.53e-05	0.00369146	Yes
Cyb5a	0.292511	8.87863	9.63e-05	0.00372282	Yes
Rasa4	-0.333062	7.13547	9.65e-05	0.00372949	Yes
Man2a2	-0.233943	5.52927	9.73e-05	0.00375371	Yes
Ak6	0.278818	6.6115	9.77e-05	0.00376612	Yes
Epn2	-1.03095	1.39045	9.89e-05	0.00380659	Yes
Pla2g15	-0.191057	7.03565	9.9e-05	0.00380858	Yes
Cebpd	0.466885	3.79593	0.000100103	0.00384607	Yes
Abce1	0.200286	5.47333	0.00010028	0.00384873	Yes
Fnbp4	-0.539647	5.39221	0.000100549	0.00385485	Yes
Cx3cr1	0.666383	6.14238	0.000100802	0.00385847	Yes
Ifi205	-1.54902	1.59863	0.000100862	0.00385847	Yes
Tnrc6a	-0.348473	4.67062	0.000101597	0.00388239	Yes
Xdh	-0.375209	7.05632	0.000101763	0.00388457	Yes
Mturn	0.571144	3.24307	0.000102107	0.00389351	Yes
Atg3	0.276662	5.78435	0.00010391	0.00395798	Yes
Zcchc2	-0.406368	3.79423	0.000104392	0.00397206	Yes
Def8	0.381453	5.05982	0.000104965	0.00398657	Yes
Ndufs8	0.365371	6.06526	0.000104999	0.00398657	Yes
Engase	-0.332039	5.06362	0.000105203	0.00399004	Yes
Adamts1	-1.75184	-0.409081	0.000105728	0.00400566	Yes
Actg1	0.180602	10.7646	0.000106884	0.00404514	Yes
Ddx5	-0.272495	8.92807	0.000107432	0.00406152	Yes
Ccnl2	-0.577304	5.42819	0.00010761	0.00406393	Yes
Gngt2	0.308086	8.3257	0.000108019	0.00407502	Yes
Rasgef1a	-0.656145	2.17902	0.000108509	0.0040891	Yes
Atp6v0d1	0.204314	8.02937	0.000108624	0.0040891	Yes
Abhd2	0.24098	4.39369	0.000108885	0.0040946	Yes
Tbc1d20	0.241302	6.27574	0.000109352	0.00410484	Yes
Zfp715	-0.413966	4.41235	0.00010939	0.00410484	Yes
Olfm1	0.432751	4.20649	0.000109753	0.0041141	Yes
Cd300lg	1.10751	1.11839	0.000110157	0.00412489	Yes
Rassf2	-0.273665	6.24364	0.00011047	0.00413224	Yes
Lgals3bp	-0.570609	7.92471	0.000110937	0.00414218	Yes
Anxa9	-0.667668	2.35017	0.00011097	0.00414218	Yes
Tmem161b	-0.55458	3.20713	0.000111277	0.00414693	Yes
Ifi44	-2.41776	1.51439	0.000111332	0.00414693	Yes
Tagln	-2.76666	0.782867	0.000112691	0.00419314	Yes
Zfp503	0.516478	2.56354	0.000113349	0.0042132	Yes
Dennd2a	0.482468	3.01638	0.000113897	0.0042268	Yes
Flnb	-0.472181	2.69758	0.000113954	0.0042268	Yes
Tap1	-0.643856	4.90517	0.000114266	0.00423393	Yes
Gcsh	0.295074	5.43503	0.000114951	0.00425486	Yes
Ifi208	-1.88286	0.365561	0.000115286	0.00426282	Yes
Neurl1a	-2.14175	-0.955519	0.000115695	0.00427347	Yes
Chtf18	-1.14032	1.13759	0.000115891	0.00427625	Yes
Vps52	-0.226774	5.03494	0.000116619	0.00428921	Yes
Gypc	0.43895	3.69093	0.00011665	0.00428921	Yes
Pcp4l1	-0.51936	5.60398	0.000116714	0.00428921	Yes
Sqstm1	0.243271	9.27685	0.000116727	0.00428921	Yes
Rpsa	0.277152	9.77953	0.000117332	0.00430695	Yes
Ncf2	0.298661	8.39877	0.000118032	0.00432818	Yes
Dusp7	-0.331065	5.27553	0.00011862	0.00434406	Yes
Atp5f1c	0.258644	7.95791	0.000118711	0.00434406	Yes
Ccr5	1.02463	4.98375	0.000118839	0.00434425	Yes
Osgin1	0.362049	4.70324	0.000118989	0.00434525	Yes
Mtch2	0.223039	6.61781	0.000119587	0.00436164	Yes
Topbp1	-0.454301	4.48223	0.000119685	0.00436164	Yes
Slc39a13	-0.397708	4.79478	0.000119868	0.00436382	Yes
Erp44	0.240975	5.62403	0.000120609	0.00438632	Yes
Ezr	0.460652	5.2931	0.000120968	0.00439485	Yes
Slc25a30	0.283692	4.63169	0.000121182	0.0043981	Yes
Fbxw5	-0.339978	5.14873	0.000121603	0.0044079	Yes
Nectin4	-0.600028	2.97892	0.000121701	0.0044079	Yes
Npepl1	-0.28271	5.32434	0.000122599	0.00443587	Yes
Aftph	-0.225581	5.77327	0.000122827	0.00443957	Yes
Gltp	0.202732	8.09587	0.000125189	0.00451905	Yes
Acp6	-0.474834	4.52568	0.000125281	0.00451905	Yes
Padi2	0.750333	4.59118	0.0001262	0.00454519	Yes
Tpst1	-0.678369	3.37318	0.000126262	0.00454519	Yes
E2f2	0.456904	4.03131	0.000126599	0.00454736	Yes
Ccdc125	0.474293	3.47921	0.0001266	0.00454736	Yes
Plod1	-0.205095	6.51716	0.000126708	0.00454736	Yes
Gbp3	-1.11019	3.75911	0.000127482	0.00457051	Yes
S100a8	1.05473	4.16402	0.000128157	0.00459005	Yes
Cdk5	-0.402785	4.98425	0.000128295	0.00459035	Yes
Gpr157	-0.418321	3.17715	0.000128784	0.00460318	Yes
Cdk9	-0.274467	7.02562	0.000130174	0.00464818	Yes
Fhl3	-0.319281	5.32905	0.000130317	0.00464857	Yes
Fcor	1.30214	3.72668	0.000130708	0.00465784	Yes
Tiam1	0.710602	3.57492	0.000131508	0.00468163	Yes
Htra2	-0.289348	5.87962	0.000132209	0.00470185	Yes
Nisch	-0.643296	7.36684	0.000133399	0.00473942	Yes
Deptor	0.424994	3.25962	0.000134282	0.00476601	Yes
Ddah2	-0.792594	2.28065	0.000135391	0.00479489	Yes
Copz1	0.20246	6.86977	0.000135454	0.00479489	Yes
Sh3tc1	0.276418	4.62938	0.000135502	0.00479489	Yes
Cnpy3	0.217982	6.8786	0.000135791	0.00480031	Yes
Itgax	0.413563	5.94643	0.000136059	0.00480496	Yes
Pon2	0.292085	6.38408	0.000137168	0.00483449	Yes
Tmsb10	0.323927	10.4342	0.000138236	0.00486728	Yes
Slc25a45	-0.328093	5.16953	0.000139	0.00488156	Yes
Ttyh2	0.215174	6.2821	0.00013904	0.00488156	Yes
Laptm5	0.168047	10.5728	0.000139055	0.00488156	Yes
Anxa3	-0.204398	8.47985	0.000139375	0.00488793	Yes
Vamp4	0.304332	6.95392	0.000139964	0.00490374	Yes
Tspan5	0.428902	4.26714	0.00014154	0.00495405	Yes
Mkrn2	-0.727445	3.00017	0.000141703	0.00495481	Yes
Crip1	0.386916	8.9169	0.00014205	0.00495481	Yes
Fhod1	-0.347856	4.06786	0.00014208	0.00495481	Yes
Btaf1	-0.272364	4.35468	0.000142122	0.00495481	Yes
Sephs2	0.274249	6.81694	0.000142962	0.00497919	Yes
G6pdx	0.225973	7.82932	0.000143547	0.00499465	Yes
Plpp3	0.403773	3.8571	0.000143736	0.00499632	Yes
Pdha1	0.214117	5.91796	0.000146374	0.00508302	Yes
Trav13-4-dv7	-2.19896	3.81383	0.000147722	0.00512479	Yes
Taldo1	0.240937	9.92125	0.000148477	0.00514594	Yes
Timeless	-1.14515	1.53316	0.000150194	0.00520036	Yes
Rapgef5	-0.413808	4.86017	0.000150452	0.00520419	Yes
Snx25	-0.559274	3.03988	0.000150749	0.00520694	Yes
Pigs	0.240928	5.97943	0.000150825	0.00520694	Yes
Cfp	-0.320477	7.39213	0.000151653	0.00523042	Yes
Gabarap	0.241994	9.43852	0.000153926	0.00530362	Yes
Slc25a10	-0.376832	5.19681	0.000154227	0.00530756	Yes
Pals2	0.304185	5.5608	0.00015434	0.00530756	Yes
Dram1	0.29155	5.83437	0.000155744	0.00535063	Yes
Pla2g4a	-0.323979	3.68437	0.000156814	0.00538218	Yes
Sdhb	0.298143	7.31289	0.000157717	0.00540792	Yes
Tor1aip1	-0.292973	6.67114	0.000158455	0.00542798	Yes
Mmgt1	0.230802	4.05518	0.000160382	0.00548868	Yes
Lhfpl2	0.28777	7.47399	0.000160563	0.00548953	Yes
Nedd9	0.73508	3.68055	0.000160737	0.00549018	Yes
Rnaset2b	0.292251	7.63818	0.000161519	0.00551158	Yes
Rpl23a	0.199658	10.7434	0.000162855	0.00555182	Yes
Cep83	-0.265122	4.23382	0.000163394	0.00556482	Yes
Ndufs2	0.17393	7.15761	0.000165416	0.00562828	Yes
Themis2	-0.426547	5.90939	0.00016572	0.00563205	Yes
Clec4a2	0.370502	7.09122	0.000165845	0.00563205	Yes
Timm23	0.274486	6.66935	0.000166884	0.00565964	Yes
Cadm1	-0.341466	7.33216	0.000166978	0.00565964	Yes
Tmem9b	0.170453	6.316	0.00016738	0.00566457	Yes
Katnbl1	0.250075	4.38204	0.000167443	0.00566457	Yes
Dusp6	-0.416181	4.15056	0.000168261	0.00568679	Yes
Adissp	-0.263365	5.03955	0.000168843	0.00570052	Yes
Fdft1	0.415894	3.72308	0.000168989	0.00570052	Yes
Enpp1	-0.422703	3.56994	0.000170334	0.00573221	Yes
Clk3	-0.340722	5.51557	0.000170398	0.00573221	Yes
Ndufs3	0.1872	6.56754	0.000170414	0.00573221	Yes
Ogfr	-0.486775	6.1626	0.000170953	0.00574127	Yes
Irf5	0.179286	7.64533	0.000171096	0.00574127	Yes
Gtf2i	-0.228234	5.85084	0.00017117	0.00574127	Yes
Lipa	0.172807	10.4218	0.000171594	0.00574943	Yes
Ptges3	0.204314	6.39624	0.000171739	0.00574943	Yes
Hnrnph2	0.15315	6.80015	0.000172956	0.0057847	Yes
Dhcr24	0.551496	4.52182	0.000173151	0.00578577	Yes
Cbr3	0.335349	5.60056	0.000173455	0.00579047	Yes
Khnyn	-0.250978	4.27324	0.000175222	0.00584392	Yes
Tuba4a	0.356931	6.10452	0.000176293	0.00587315	Yes
Trim25	-0.224084	6.24805	0.00017643	0.00587315	Yes
Arhgap45	-0.242304	7.52513	0.00017758	0.00590585	Yes
Arhgap22	-0.320057	6.21559	0.000178873	0.00594327	Yes
Ddx21	0.214325	5.35881	0.000179387	0.00595478	Yes
Kif26b	1.75093	0.299566	0.000180505	0.00598625	Yes
Rarg	0.346822	4.03069	0.000181033	0.00599814	Yes
Tbce	-0.475111	5.35075	0.000181312	0.00600179	Yes
Arid3b	-0.530147	2.4325	0.000182322	0.00602958	Yes
Wnk1	-0.341939	6.78795	0.000182579	0.00603243	Yes
Cd101	0.851644	1.23198	0.00018432	0.00608108	Yes
Mphosph10	0.281404	4.68346	0.000184395	0.00608108	Yes
Itgav	-0.557226	6.00255	0.000184867	0.00609097	Yes
Slfn4	-1.87894	-0.778653	0.000185444	0.0061043	Yes
Gar1	0.427841	4.40665	0.000186406	0.00613026	Yes
Rnaset2a	0.26599	6.3848	0.000188081	0.00617961	Yes
Ugp2	0.185959	6.6775	0.00018931	0.00621421	Yes
Tstd3	0.337632	4.23225	0.000189622	0.00621529	Yes
Slc45a3	-2.12046	-0.627269	0.000189694	0.00621529	Yes
Mettl25b	-0.691586	3.2961	0.000190848	0.00624732	Yes
Hnrnpll	0.204234	5.88112	0.000192808	0.00630565	Yes
Dmxl1	-0.506809	3.9606	0.000195193	0.00637774	Yes
9930111J21Rik2	-0.411515	5.9284	0.000197091	0.00643381	Yes
Arid3a	0.265741	4.46861	0.000197678	0.00644703	Yes
Nt5c3	-0.525616	4.97034	0.000198392	0.00646436	Yes
Dtnbp1	0.191959	7.10427	0.000198689	0.00646809	Yes
Rps18	0.211173	10.8287	0.000199368	0.00648422	Yes
Ube2n	0.274668	6.57705	0.000201901	0.00656059	Yes
Dok2	-0.4789	4.33494	0.000204761	0.0066474	Yes
Rnf135	-0.451257	3.79524	0.000205667	0.00665722	Yes
Rttn	-0.622487	1.81238	0.00020571	0.00665722	Yes
Gm49339	0.238579	9.45359	0.000205777	0.00665722	Yes
Cep68	-0.54655	2.41711	0.000205816	0.00665722	Yes
Grap	-0.985949	2.39406	0.000206599	0.00667646	Yes
Phyhd1	-1.08014	2.69162	0.000206867	0.00667902	Yes
Cfh	0.525385	4.10667	0.000208824	0.00673605	Yes
Cox7a2l	0.226365	8.83344	0.000210976	0.00679926	Yes
Naprt	-0.557905	2.40651	0.000212248	0.00683404	Yes
Ginm1	0.272265	5.41326	0.000213796	0.00687763	Yes
Gm29094	-1.46831	0.965029	0.000214715	0.00690093	Yes
Hspbap1	0.554118	2.41613	0.000215528	0.00692075	Yes
Xaf1	-1.36462	4.69603	0.000215894	0.00692624	Yes
Tmem104	-0.346596	5.41197	0.000216419	0.00693678	Yes
Rpia	0.39018	4.02149	0.000216899	0.00694586	Yes
Rps6	0.252166	10.2691	0.000217186	0.00694879	Yes
Ngly1	0.24501	4.40232	0.000217494	0.00695233	Yes
Abracl	0.312881	6.89261	0.000217798	0.00695577	Yes
Tdrd7	-0.401399	5.03588	0.000218023	0.00695668	Yes
Orai2	0.393223	4.77063	0.000218427	0.00696329	Yes
Plcg2	0.177983	6.75965	0.000219035	0.00697621	Yes
Srsf5	-0.458338	8.38166	0.000219226	0.00697621	Yes
St14	0.619241	1.88242	0.00022014	0.00699899	Yes
Irf3	-0.475797	5.76733	0.000220785	0.00701319	Yes
Treml1	-0.891672	2.1763	0.00022257	0.00706357	Yes
Gm20605	-1.21152	3.22184	0.000223086	0.00707359	Yes
Tet3	-0.388341	3.99917	0.000224105	0.00709594	Yes
Crtap	-0.277632	5.31323	0.000224192	0.00709594	Yes
Ldha	0.190292	9.07435	0.000225426	0.00712862	Yes
Armt1	0.365845	3.92101	0.000228816	0.00722937	Yes
Tcirg1	-0.5426	9.14335	0.000229838	0.00725517	Yes
Pfkl	0.270685	5.32756	0.000231438	0.00729918	Yes
Il6ra	0.239389	5.54249	0.000232158	0.00731233	Yes
Mlec	0.355221	6.91612	0.000232269	0.00731233	Yes
Trim5	-0.623202	2.52398	0.000232822	0.00732324	Yes
Pira13	0.916741	1.84894	0.000234159	0.00735876	Yes
Myadm	0.201058	6.7471	0.000234871	0.00737457	Yes
Arhgef7	-0.236906	5.83095	0.000235642	0.00739221	Yes
Trim35	-0.154571	5.79478	0.000236007	0.00739712	Yes
G530011O06Riky	-1.54656	3.80398	0.000236925	0.0074143	Yes
Chchd10	0.504867	4.96083	0.000236974	0.0074143	Yes
Arhgap24	0.248987	4.80026	0.000237745	0.00743185	Yes
Rhoq	0.349301	5.51741	0.000238177	0.00743878	Yes
Timm8b	0.292574	6.66415	0.000239836	0.00748397	Yes
Psmb3	0.307165	7.17204	0.0002402	0.00748875	Yes
Eif3l	0.212599	6.74868	0.00024104	0.0075083	Yes
Hmga2	-0.576631	2.62289	0.000244683	0.00761509	Yes
Napa	-0.277253	6.78208	0.000246399	0.00766177	Yes
Sri	0.278796	7.57209	0.000248353	0.00771572	Yes
Nod1	-0.480917	2.95374	0.000251536	0.00780776	Yes
Pde1b	-0.985513	4.17687	0.0002531	0.00784943	Yes
Nme2	0.327499	8.51213	0.000260947	0.00808571	Yes
Arhgef3	0.377243	3.61959	0.000262103	0.00811174	Yes
Psmd8	0.136809	8.57749	0.000262246	0.00811174	Yes
Uprt	0.342776	4.49143	0.000262896	0.00812475	Yes
Clk1	-0.338479	6.87503	0.000263436	0.00813434	Yes
Rab7	0.19021	9.19984	0.000265641	0.00819252	Yes
Gde1	0.179881	6.38634	0.000265784	0.00819252	Yes
Gdpd1	0.313286	5.01442	0.00026758	0.00824073	Yes
Cacng8	1.42192	0.651683	0.000268863	0.00827303	Yes
Necap1	-0.216602	5.42695	0.000270094	0.00830195	Yes
Cyba	0.285552	11.0547	0.000270272	0.00830195	Yes
Phka2	-0.584781	5.13889	0.000271506	0.00832554	Yes
Ppp1r12c	-0.460056	6.46564	0.00027151	0.00832554	Yes
Htra1	0.752563	1.79243	0.000273465	0.00837822	Yes
Irf2bpl	-0.312918	4.18312	0.000273881	0.00838368	Yes
Dennd4b	-0.353973	4.6226	0.000274318	0.00838981	Yes
Npc1	0.243484	7.41257	0.000277709	0.00847987	Yes
Apbb1ip	0.181437	6.6668	0.000277758	0.00847987	Yes
Pnisr	-0.759849	5.60376	0.000277982	0.00847987	Yes
Psma6	0.160335	7.32483	0.000278586	0.00849099	Yes
Foxn2	0.23526	4.4803	0.00028127	0.00856543	Yes
Stxbp3	-0.267164	5.89729	0.000283514	0.00861938	Yes
Zc3h7a	-0.558065	6.64734	0.000283529	0.00861938	Yes
Brd8	-0.297529	4.46788	0.000284098	0.00862925	Yes
Gm6793	0.289136	8.70778	0.000286824	0.00870459	Yes
Slfn3	-0.828459	3.17262	0.000287101	0.00870554	Yes
Sumo1	0.202143	6.81572	0.000288161	0.0087302	Yes
Alcam	0.244484	8.13007	0.00028968	0.00876871	Yes
Uqcrc1	0.252967	7.3337	0.000290509	0.00878627	Yes
Uhrf1	-0.749758	2.57177	0.0002914	0.0088057	Yes
Slamf7	0.236323	7.46083	0.000292993	0.00883696	Yes
Mapk8ip3	-0.926759	4.12916	0.000293157	0.00883696	Yes
Gm14654	-1.05994	2.49634	0.000293183	0.00883696	Yes
Sdhaf1	0.506236	2.01364	0.000294122	0.00885771	Yes
Cd200	0.331986	5.54206	0.000294821	0.0088712	Yes
Phldb3	-0.410855	2.73988	0.000296079	0.00890148	Yes
Zfp330	-0.177447	5.25297	0.000296729	0.00891344	Yes
Nnt	1.00897	4.27194	0.000297133	0.00891803	Yes
Fry	0.620338	3.24499	0.000298268	0.00894449	Yes
Mvb12a	-0.283662	6.29268	0.000299317	0.0089632	Yes
Sash3	0.201998	6.17494	0.000299398	0.0089632	Yes
Timp1	-2.01179	1.14157	0.000301304	0.00901262	Yes
Vps53	0.19061	5.22223	0.000301598	0.0090138	Yes
Fkbp10	-4.67235	-1.77114	0.000304565	0.00909143	Yes
Tuba1a	0.272302	5.03333	0.000304709	0.00909143	Yes
Pick1	-0.423698	3.36683	0.000307265	0.00915998	Yes
Il10ra	-0.187173	6.47805	0.000308009	0.00917443	Yes
Ltb4r1	2.47792	-0.511506	0.000308774	0.00918946	Yes
Uqcrfs1	0.219083	6.61962	0.000311171	0.00925302	Yes
Dock8	-0.218942	6.02054	0.000313153	0.00930415	Yes
Dhx34	-0.353384	3.55859	0.000315726	0.00937272	Yes
Gpx3	0.356854	7.12165	0.000317524	0.00941819	Yes
Ltbp2	-1.19035	0.933785	0.000318474	0.00943845	Yes
Arglu1	-0.500058	5.0077	0.000321528	0.00952099	Yes
Vasp	0.285811	6.81946	0.00032307	0.00955866	Yes
Tex2	0.249931	4.7408	0.000325978	0.00963665	Yes
Gadd45a	-0.273546	5.5075	0.00033021	0.0097536	Yes
Ifit1bl1	-1.10105	2.37757	0.000330699	0.0097577	Yes
Mmp14	0.412136	6.77713	0.000331597	0.0097577	Yes
Idua	-0.246784	5.1781	0.000331664	0.0097577	Yes
Selenof	0.172435	8.2501	0.000331844	0.0097577	Yes
Ubxn2a	0.26438	4.01705	0.000331988	0.0097577	Yes
Noxo1	-1.18195	0.71942	0.000332131	0.0097577	Yes
Psmb5	0.247564	7.70051	0.000332279	0.0097577	Yes
Smurf1	0.280619	3.96851	0.000333582	0.00978784	Yes
Selenbp1	0.350479	4.5734	0.000334737	0.00980196	Yes
Gapvd1	-0.212336	6.06517	0.00033476	0.00980196	Yes
Xrcc1	-0.218015	4.46102	0.000334894	0.00980196	Yes
Lactb	0.26174	5.10191	0.000337018	0.00985176	Yes
Cep20	0.232414	5.02628	0.000337516	0.00985176	Yes
Flrt3	1.0487	0.361839	0.00033755	0.00985176	Yes
Slc8a1	0.331081	5.35614	0.000337709	0.00985176	Yes
Cep250	-0.352417	5.87475	0.000338753	0.00987185	Yes
Zfp618	-1.67611	-0.855998	0.000339176	0.00987185	Yes
Nfkbie	0.452766	4.04346	0.000339486	0.00987185	Yes
F830016B08Rik	-5.78493	-2.80254	0.000339514	0.00987185	Yes
Cnih1	0.242812	6.16625	0.000342678	0.0099466	Yes
Por	-0.200149	7.25306	0.000342926	0.0099466	Yes
Uba52rt	0.208669	10.5164	0.000342928	0.0099466	Yes
Lrrc75a	0.39561	3.83568	0.000343289	0.00994891	Yes
Rnf167	-0.227374	5.21318	0.000344515	0.00996695	Yes
Tent5c	0.34326	4.50591	0.000344548	0.00996695	Yes
Srrm2	-0.70655	6.6903	0.000344756	0.00996695	Yes
Enpp4	-0.806451	1.22539	0.000348671	0.0100719	No
Fkbp11	-1.60127	0.550245	0.00035009	0.0100998	No
Usp19	-0.329461	6.02628	0.000350209	0.0100998	No
Gcnt2	0.788497	1.89833	0.000352237	0.0101501	No
Sdc2	-1.81362	-0.526975	0.00035443	0.0102049	No
Kat6a	-0.404671	4.27537	0.000358043	0.0103006	No
Phlpp1	0.318682	3.58913	0.000360176	0.0103505	No
Irf1	-0.38017	5.94759	0.000360489	0.0103505	No
Stx16	-0.763238	4.82391	0.000360656	0.0103505	No
Bgn	-2.42331	0.890107	0.000360988	0.0103516	No
Ap5z1	-0.464509	4.35836	0.000361439	0.0103562	No
Gbp2	-0.803704	4.29464	0.000366696	0.0104983	No
Bmf	0.303468	4.75486	0.00037091	0.0106104	No
Cstb	0.234676	10.3008	0.000371297	0.0106129	No
Tmbim1	0.220028	6.53048	0.000373346	0.0106628	No
Smyd3	0.475961	3.25097	0.00037438	0.0106837	No
Efhd2	-0.151038	8.66073	0.000376513	0.0107359	No
Tgfbr1	0.21943	6.92606	0.00037823	0.0107762	No
Ndufb10	0.235678	7.24235	0.00038258	0.0108914	No
Zdhhc9	0.213404	5.29866	0.00038292	0.0108923	No
Atox1	0.238766	8.5348	0.000384267	0.0109218	No
Ciao2a	0.200625	7.37598	0.000384884	0.0109261	No
Ssr2	0.193916	6.42688	0.000385033	0.0109261	No
Bbx	-0.286928	4.43621	0.000385502	0.0109306	No
Srp19	0.271487	5.9208	0.000386184	0.010937	No
Ninl	-1.19627	0.974391	0.000386346	0.010937	No
Bcl6	-0.230822	4.98617	0.000387045	0.010948	No
Inip	0.204218	4.63507	0.000389458	0.0110075	No
Gmip	-0.456197	6.56006	0.000390228	0.0110204	No
BC005537	-0.301335	8.34356	0.000390818	0.0110268	No
Ndufa1	0.384702	8.11152	0.000391075	0.0110268	No
Pgghg	-0.43596	3.01171	0.000393863	0.011096	No
Ndufa4	0.310884	8.38229	0.000394158	0.011096	No
Rpl8	0.215361	10.1851	0.000394894	0.0111079	No
Mitd1	-0.51149	4.13247	0.000395484	0.0111157	No
Plau	-0.308885	6.33262	0.000397265	0.0111569	No
Tst	0.39071	3.83592	0.000398163	0.0111732	No
Tmem43	0.186007	6.30869	0.000399051	0.0111892	No
Rsrp1	-0.631943	8.54699	0.000399403	0.0111902	No
Tcf19	-0.599872	2.14738	0.000400089	0.0112001	No
Kctd20	0.220263	5.4561	0.000400694	0.0112001	No
Cox4i1	0.235064	10.0618	0.000400703	0.0112001	No
Atp23	0.577876	3.59598	0.000401063	0.0112013	No
Rasa3	0.189728	6.57806	0.000401835	0.011214	No
Prep	0.286398	3.03883	0.000403404	0.0112489	No
Treml4	1.34438	1.32823	0.000403778	0.0112505	No
Megf9	0.652641	2.06233	0.000404453	0.0112604	No
Gbe1	0.271136	4.03664	0.000411151	0.0114379	No
Rps27a	0.213172	10.4866	0.000413402	0.0114915	No
Cirbp	-0.402766	4.4234	0.00041439	0.0115009	No
Msh3	-0.640818	2.5667	0.000416389	0.0115473	No
Myo18a	-0.329891	5.00899	0.00041687	0.0115516	No
Ldb1	-0.171013	6.08866	0.000418009	0.0115741	No
Itgb5	-0.297537	8.34478	0.000419527	0.0116028	No
Gm15446	-1.24044	2.95989	0.000419702	0.0116028	No
Arhgap12	-0.29172	4.70314	0.000423839	0.011708	No
Pilrb1	1.02472	2.88092	0.000425302	0.0117393	No
Birc3	0.403896	6.76163	0.000433224	0.0119486	No
Tspan3	-0.235014	5.20408	0.000435404	0.0119958	No
Cd83	-0.30385	5.2821	0.000435613	0.0119958	No
Hmgcr	0.28577	5.15503	0.000437051	0.01202	No
Slc36a4	0.229171	4.98697	0.000437172	0.01202	No
Ppib	0.216737	8.47853	0.000440955	0.0121146	No
Mettl6	0.312823	4.85351	0.000443325	0.0121691	No
Apex1	0.206183	6.0839	0.000443627	0.0121691	No
Rdm1	-0.48033	3.82293	0.000444719	0.012184	No
Acaa2	0.240253	5.73054	0.000444856	0.012184	No
Adcy3	-1.279	0.962522	0.00044583	0.0122012	No
Slc25a44	0.247364	4.32481	0.000449125	0.0122819	No
Msn	0.128997	8.90483	0.000450118	0.0122942	No
Ptger3	0.571836	2.83031	0.000450272	0.0122942	No
Mefv	0.538309	4.489	0.000450696	0.0122963	No
Tsc2	-0.327238	4.83173	0.000453069	0.0123515	No
Carmil1	0.620925	2.1979	0.000455064	0.0123964	No
Fam187b	1.25315	1.03786	0.000457159	0.0124439	No
Atg4c	0.27187	4.03547	0.000458671	0.0124754	No
Cd28	-0.21483	6.07916	0.000459021	0.0124754	No
Plcb1	1.9323	-1.27977	0.000461916	0.0125444	No
Pogz	-0.392304	3.46687	0.000463426	0.0125758	No
Rps4x	0.189991	10.7895	0.000464979	0.0126082	No
Agtrap	0.230771	4.84256	0.000465366	0.0126091	No
Lig1	-0.586447	3.39997	0.00046624	0.0126216	No
Tgm2	0.271777	7.62597	0.000466544	0.0126216	No
Tbl1x	-0.21291	4.66158	0.000469226	0.0126845	No
Slc38a7	-0.2036	5.43674	0.000472893	0.0127739	No
Zbtb21	-0.515415	5.67959	0.00047343	0.0127786	No
Arrdc2	-0.564178	3.88244	0.000474815	0.0128053	No
Srd5a3	0.222581	5.47743	0.000475141	0.0128053	No
Jmjd1c	-0.341603	5.42779	0.000476052	0.0128201	No
Fbxo22	0.270442	5.43134	0.000477021	0.0128364	No
Ust	-0.70133	1.59544	0.000479072	0.0128818	No
Paxbp1	-0.655179	5.24903	0.000479742	0.01289	No
Edc4	-0.27339	4.44642	0.000482586	0.0129566	No
mt-Co2	0.359267	13.1591	0.000485761	0.013032	No
Kat2a	-0.205508	4.03836	0.000486564	0.013037	No
Tfeb	0.16475	5.61351	0.000486685	0.013037	No
Sirpd	1.32594	1.0447	0.000488087	0.0130646	No
Spart	-0.275516	4.13178	0.000488891	0.0130668	No
Tbc1d17	-0.300762	5.82135	0.000488906	0.0130668	No
Gm5148	1.11765	0.701239	0.000494328	0.0131655	No
Mfsd11	-0.326878	6.8581	0.000494364	0.0131655	No
Oas1c	-0.715167	2.08421	0.000494375	0.0131655	No
Slc2a4rg-ps	-1.63713	0.371521	0.00049513	0.0131655	No
Ptgr3	0.225619	4.3248	0.000495142	0.0131655	No
Atp5mj	0.311181	8.74301	0.000495184	0.0131655	No
Cep192	-0.349156	3.76835	0.000495205	0.0131655	No
Sptlc2	0.203524	7.15137	0.000498026	0.0132306	No
Rps3a1	0.223519	10.4637	0.000499593	0.0132623	No
Madd	-0.306295	5.74608	0.000501421	0.0133008	No
Prmt1	0.223136	6.30693	0.000502413	0.0133171	No
Mcub	0.367755	5.67179	0.000503864	0.0133401	No
Crybg1	0.181779	4.53647	0.000504032	0.0133401	No
Ascc3	-0.268389	3.7126	0.000504671	0.013347	No
Yeats4	0.325756	5.91329	0.00050928	0.0134588	No
Rab10	0.164617	6.4461	0.000510787	0.0134814	No
Zgpat	-0.276856	4.18665	0.000510897	0.0134814	No
Rbm39	-0.327038	8.08273	0.000512103	0.0135032	No
Atp5po	0.260177	7.45719	0.000513565	0.013528	No
Tnfsf10	-1.77972	-0.163356	0.000513807	0.013528	No
Ppp1r3b	0.325228	3.29264	0.000518758	0.0136422	No
Rps13	0.220638	9.70684	0.000518916	0.0136422	No
9130401M01Rik	0.3525	4.7525	0.00052126	0.0136936	No
Ang	-0.650445	4.1281	0.000524175	0.01376	No
Pck2	-0.333016	4.86021	0.000530932	0.013927	No
Rpl26	0.180016	11.2735	0.000534699	0.0140155	No
Cox6c	0.262857	8.64692	0.000537587	0.014066	No
Pyroxd2	-1.27118	0.173352	0.00053788	0.014066	No
Inpp1	-0.53814	3.67918	0.000538062	0.014066	No
Nsf	0.190566	5.6133	0.000538219	0.014066	No
Fndc3a	-0.296248	5.53427	0.000542593	0.0141699	No
Milr1	-0.262608	7.07212	0.000544856	0.0142185	No
Soat1	0.192323	8.51438	0.000546321	0.0142462	No
Rpn2	0.138525	7.38016	0.000547066	0.0142551	No
H6pd	0.272815	5.39095	0.000553151	0.0144031	No
Adcy9	-0.367353	3.22266	0.000553995	0.0144144	No
Gna15	0.400361	4.35386	0.000558805	0.0144894	No
Man2c1	-0.491108	5.63258	0.00055931	0.0144894	No
Ctps2	0.213028	6.59456	0.000559322	0.0144894	No
Gas2l1	-0.296849	5.03394	0.000559354	0.0144894	No
Ophn1	-0.378338	4.1987	0.000559696	0.0144894	No
Slc17a5	-0.228223	5.58509	0.00055973	0.0144894	No
Sbk1	0.901975	2.72874	0.000559742	0.0144894	No
4931406C07Rik	0.18925	4.99567	0.000560412	0.0144933	No
Cyfip2	0.187087	5.0692	0.000560711	0.0144933	No
Ttyh3	0.208046	5.78486	0.000563245	0.0145377	No
Frg1	0.217533	5.9736	0.00056325	0.0145377	No
Eif3f	0.200081	7.05503	0.000566932	0.014622	No
H3c14	-0.539651	2.2641	0.000567958	0.0146349	No
Abi3	0.226153	5.54651	0.000568257	0.0146349	No
Asnsd1	0.170556	6.02497	0.000569647	0.01466	No
Acot9	0.199439	5.67183	0.000572356	0.014719	No
Map3k12	-0.382458	3.07634	0.000577544	0.0148394	No
Sel1l3	-0.52191	2.07676	0.000577875	0.0148394	No
Pdpn	0.651427	3.96177	0.000582688	0.0149521	No
Igf2bp3	-1.02642	0.0217249	0.0005832	0.0149521	No
Hk2	0.277676	4.9451	0.00058388	0.0149521	No
Anxa5	0.174554	9.75714	0.000583955	0.0149521	No
Slc24a3	-1.3533	0.201494	0.000584612	0.0149581	No
Rbbp5	-0.217977	4.9814	0.000585794	0.0149774	No
Sh2b1	-0.277204	4.15151	0.000586212	0.0149774	No
Ptafr	0.224019	6.36152	0.000592542	0.0151282	No
Trim12a	-0.453959	4.99456	0.000593192	0.0151339	No
Srsf9	0.202204	6.59503	0.000597125	0.0152232	No
Atp5f1d	0.233176	7.4681	0.000598374	0.0152376	No
Rpl4	0.166271	9.9262	0.000598551	0.0152376	No
Cyc1	0.313742	6.10079	0.000601611	0.0153045	No
Ogdh	0.138614	6.28023	0.000602334	0.0153119	No
Ttc5	-0.218859	5.37879	0.000603287	0.0153183	No
Aldh3b1	0.216177	6.31698	0.000603449	0.0153183	No
Btf3	0.221917	8.96818	0.000604467	0.0153331	No
Pilrb2	0.67573	3.98861	0.000605973	0.0153603	No
Cav2	0.223609	5.99025	0.000606751	0.015369	No
Parp3	-0.322266	4.14597	0.000608001	0.0153896	No
Aebp1	-2.71639	-0.446586	0.000610276	0.0154362	No
Haghl	-0.280514	4.75182	0.000613731	0.0155125	No
Rassf4	0.296538	7.63559	0.000615002	0.0155335	No
Vcam1	-1.4606	1.40234	0.000620679	0.0156657	No
Ace	2.10714	-0.876663	0.0006213	0.0156702	No
Mettl27	-0.501184	3.57694	0.000626885	0.0157998	No
Atp6v0e	0.186377	8.88348	0.000629741	0.0158605	No
Gss	0.322905	3.73874	0.000635358	0.0159906	No
Sgms1	0.344359	5.31738	0.00064296	0.0161704	No
Cp	-2.59243	-0.576659	0.000653641	0.0164274	No
Rps11	0.284094	10.6976	0.000660249	0.0165817	No
S100a1	0.250188	8.83508	0.000664448	0.0166564	No
Sh3bp1	-0.343701	5.69528	0.000664561	0.0166564	No
Rac3	-0.703578	2.81281	0.000664636	0.0166564	No
Eif3e	0.194336	7.6556	0.000666097	0.016671	No
Dctn1	-0.216485	6.16345	0.000666162	0.016671	No
Hspa9	0.133905	6.97245	0.00066859	0.01672	No
Tmem71	0.290029	3.87824	0.000669553	0.0167322	No
Farsb	0.195643	5.76329	0.000670339	0.01674	No
Ryk	-1.20427	0.113892	0.000672837	0.0167906	No
Cox7a2	0.273915	7.37425	0.000675141	0.0168362	No
Rpl27a	0.206985	8.04037	0.000675749	0.0168395	No
Zmynd15	-0.920263	2.11684	0.00067646	0.0168453	No
Cmtm4	-0.245043	3.69271	0.000677537	0.0168535	No
Mrpl16	0.20585	4.87544	0.000677741	0.0168535	No
Slc6a8	-0.225764	6.92267	0.000683003	0.0169724	No
Pebp1	0.150863	7.71032	0.000689773	0.0171286	No
Rpl9	0.235494	10.2226	0.00069504	0.0172473	No
Dhdds	0.242653	5.16215	0.000698467	0.0173202	No
Snf8	0.179968	6.48958	0.000701181	0.0173721	No
Reep5	0.180497	7.09192	0.00070154	0.0173721	No
Crip2	-2.53784	-0.368006	0.000704279	0.0174177	No
Nmral1	-0.414336	3.29465	0.000704367	0.0174177	No
Prrg1	-0.94634	0.841527	0.000705564	0.0174284	No
Dip2c	-0.720923	1.02116	0.000705783	0.0174284	No
Snrpb	0.159005	7.4655	0.000708017	0.0174713	No
Snx29	-0.260785	4.85278	0.000709048	0.0174846	No
Paox	-0.538832	4.03597	0.000710746	0.0175143	No
Lins1	-0.603476	1.94618	0.000713407	0.0175676	No
Zdhhc16	-0.322477	5.03136	0.000714319	0.0175778	No
Klhdc4	0.291312	4.58868	0.000717663	0.0176443	No
Atp5if1	0.206877	8.72206	0.000718018	0.0176443	No
Crlf1	-6.25777	-2.32128	0.000721745	0.0177236	No
Odr4	-0.286821	5.39126	0.000722788	0.0177369	No
Rnf130	0.185994	8.41841	0.00072634	0.0178037	No
Gstt2	-0.413527	3.59771	0.000726516	0.0178037	No
Slc9b2	-0.986945	1.71979	0.000727022	0.0178037	No
Sh3pxd2a	-0.447383	2.41642	0.000729075	0.0178417	No
Srpk3	-1.89164	-0.823362	0.000730002	0.0178481	No
Rpusd4	-0.249749	4.27702	0.000730346	0.0178481	No
Vdac3	0.247551	6.84748	0.000731033	0.0178526	No
2510009E07Rik	0.3209	5.54231	0.000731732	0.0178573	No
Sqor	0.271096	6.09002	0.000734993	0.0179245	No
Klhl6	0.236574	5.37186	0.000737047	0.0179622	No
Pde4b	0.40822	3.33055	0.000740323	0.0180244	No
Btg2	0.247273	4.91082	0.00074067	0.0180244	No
Eprs1	0.138816	5.56475	0.000741126	0.0180244	No
Tanc1	-0.52081	2.67923	0.000744656	0.0180978	No
Atp13a1	-0.22305	4.83987	0.000745522	0.0181064	No
Zswim8	-0.426752	5.20086	0.000749106	0.018181	No
Gapdh	0.21353	10.2105	0.000749815	0.0181857	No
Il1r2	1.95898	-1.19201	0.000750563	0.0181914	No
Xpr1	0.206827	5.32909	0.00075167	0.0182057	No
Card19	0.213892	7.92752	0.00075269	0.018218	No
Lrch4	-0.158954	6.58229	0.000756526	0.0182883	No
Fggy	-0.465178	3.38582	0.000756627	0.0182883	No
Abcc5	-0.469779	5.99075	0.00076081	0.0183768	No
Trim26	-0.287533	5.17291	0.000767638	0.0185291	No
Svil	0.276004	4.25615	0.000769922	0.0185715	No
Aco2	0.158302	6.84992	0.000772652	0.0186247	No
Thoc7	0.263687	5.76592	0.000773571	0.0186342	No
Taco1	0.357356	3.49443	0.000774885	0.0186531	No
Tlr3	-0.402125	3.70635	0.000776528	0.01868	No
Oas1b	-1.99282	2.69565	0.000779297	0.0187338	No
Atp5pb	0.226947	7.61436	0.000781161	0.0187548	No
Ulk1	-0.303183	4.43234	0.00078123	0.0187548	No
Anapc5	-0.245429	6.4293	0.000783698	0.0188013	No
Mmp19	0.351023	4.83133	0.000784368	0.0188046	No
Vav2	0.290222	3.99442	0.00078627	0.0188375	No
Diaph1	0.156011	6.49661	0.000789741	0.0189078	No
Larp1b	0.44624	2.69175	0.000794535	0.0189911	No
Dgkd	-0.222404	6.01006	0.000794711	0.0189911	No
Parp1	-0.175405	5.94114	0.00079483	0.0189911	No
Gbp6	-1.20741	1.70996	0.000797095	0.0190324	No
Coro2a	-0.193579	5.54682	0.000803776	0.019179	No
Mafk	-0.234299	4.59758	0.000807376	0.0192364	No
Slco2b1	-1.83903	-0.719879	0.000807854	0.0192364	No
Ddx17	-0.262558	7.36047	0.000807855	0.0192364	No
Ero1a	0.342522	5.24105	0.000808359	0.0192364	No
Trpv4	0.44923	2.76987	0.000811725	0.0193036	No
Csf2rb	0.372706	8.23068	0.000814161	0.0193485	No
Galnt9	0.618971	2.24721	0.000821643	0.0195132	No
Nsa2	0.249439	7.18874	0.000823475	0.0195436	No
Gm48216	-0.966811	2.84873	0.000825605	0.019581	No
Tspan32	0.304637	4.1331	0.000826996	0.0196009	No
Mrgpre	-0.354841	3.96159	0.000828651	0.0196159	No
Emilin1	0.330672	5.4585	0.00082874	0.0196159	No
Rai1	-0.465459	2.90294	0.000834644	0.0197425	No
Kcnk6	-0.215121	4.9474	0.000838755	0.0198264	No
Mtdh	0.182062	7.11907	0.000841229	0.0198609	No
Sar1a	0.2094	6.52414	0.000841892	0.0198609	No
Birc2	-0.248665	3.94228	0.000841897	0.0198609	No
Sulf2	0.445854	4.58652	0.000844586	0.0199111	No
Adgb	-0.868095	2.15992	0.000849668	0.0200054	No
H2-Q4	-0.399767	4.85967	0.000849717	0.0200054	No
Itm2c	-0.139522	7.52186	0.000850813	0.0200144	No
Icam1	0.345089	5.92825	0.000851231	0.0200144	No
Phf11b	-1.07811	3.00411	0.00085193	0.0200175	No
Cdc42ep4	0.25401	4.41135	0.000853685	0.0200455	No
Tmem18	-0.218362	4.40173	0.000854481	0.0200508	No
Rab1a	0.15452	7.70168	0.000857121	0.0200995	No
Etfa	0.236336	6.47905	0.000859722	0.0201471	No
Syngap1	-1.25954	0.947657	0.00086092	0.0201618	No
Ggact	-0.348203	3.97813	0.000863708	0.0202137	No
Rps9	0.194495	11.0177	0.000866366	0.0202625	No
Psmb7	0.213661	7.00765	0.000869752	0.0203283	No
Cox8a	0.230911	8.80686	0.000873519	0.0204004	No
Dmpk	-1.98776	2.31413	0.000874262	0.0204004	No
Dennd1c	-0.773217	4.93231	0.000876283	0.0204004	No
Psmd2	0.128767	7.70253	0.000876594	0.0204004	No
Psmd7	0.173523	6.49236	0.000876617	0.0204004	No
Rps16	0.223236	9.78784	0.00087693	0.0204004	No
Atp1a1	0.154858	8.26975	0.000877609	0.0204004	No
Mat2a	-0.17884	6.07159	0.000877866	0.0204004	No
Klf13	0.308528	5.77025	0.000878025	0.0204004	No
Mxd4	-0.221778	5.52045	0.000884774	0.0205437	No
Btg1	0.422727	6.57623	0.000890314	0.0206588	No
Tapbp	-0.280534	7.53487	0.000893487	0.0207188	No
Ift57	0.465126	4.32304	0.000904201	0.0209402	No
Gpcpd1	0.327483	5.20908	0.000904217	0.0209402	No
Mtus1	0.32189	4.93618	0.000907216	0.0209907	No
Zmiz2	0.301879	5.59978	0.000907586	0.0209907	No
Echs1	0.164371	6.10164	0.000911059	0.0210573	No
B3gnt8	0.239529	6.03662	0.000912058	0.0210666	No
Foxred1	-0.4362	4.39654	0.00091458	0.0211006	No
Cd244a	0.570582	2.53612	0.00091472	0.0211006	No
Ifi213	-2.10468	1.48003	0.000916246	0.021122	No
Iigp1	-2.05609	0.0680309	0.000916841	0.021122	No
Rpl18	0.183877	10.1228	0.000918113	0.0211375	No
Tle6	-0.517087	4.28046	0.000921131	0.0211844	No
Pitrm1	-0.235393	4.99209	0.000921346	0.0211844	No
Atp5pd	0.239709	8.77778	0.000926449	0.0212818	No
Llph-ps2	0.371534	6.95881	0.000926785	0.0212818	No
Katnip	-0.279612	3.35667	0.00093023	0.021347	No
Rubcn	-0.245396	4.5155	0.000933744	0.0214118	No
Lgals8	-0.159935	6.72719	0.000934261	0.0214118	No
Rapgef3	-1.33491	1.28808	0.000935746	0.0214268	No
Agmo	-0.508789	1.82625	0.000937535	0.0214268	No
Rab11fip1	0.360985	2.9889	0.000937786	0.0214268	No
Fam20c	0.291131	8.13599	0.000937798	0.0214268	No
Miip	-0.442671	4.0629	0.000938212	0.0214268	No
Rras2	0.577319	2.02284	0.00093855	0.0214268	No
Tagln2	0.201389	7.86453	0.000939785	0.0214406	No
Ifngr1	0.188774	7.60783	0.000940366	0.0214406	No
Gng11	-0.513335	4.16734	0.000942534	0.0214762	No
Bnip2	-0.129689	7.40677	0.000947036	0.0215649	No
Ccnb1	-0.650369	3.28258	0.000948873	0.0215928	No
Ulk2	-0.243209	4.68108	0.000955207	0.021723	No
Wdfy3	-0.307921	4.91219	0.000958759	0.0217898	No
Ip6k1	-0.183888	6.08175	0.000962358	0.0218566	No
Tmem87b	-0.544731	5.50799	0.000963534	0.0218566	No
Shc4	-1.73989	-0.271261	0.000964193	0.0218566	No
Cdipt	-0.147828	6.56061	0.000964509	0.0218566	No
Kmt5c	-0.554494	5.09294	0.000964787	0.0218566	No
Nat9	-0.430806	5.11986	0.000967424	0.0219023	No
Fastkd1	0.360497	2.75714	0.000974674	0.0220335	No
Mrpl41	0.238441	5.52738	0.000974837	0.0220335	No
Nudt9	-0.203291	5.60572	0.000975088	0.0220335	No
Pnpla2	0.16949	6.93911	0.000979251	0.0221135	No
Kpna2	0.223369	5.79272	0.000984034	0.0222073	No
H2-T22	-0.321202	6.09431	0.000985736	0.0222315	No
Mia3	0.312513	6.25364	0.000987624	0.0222599	No
Dennd11	0.463824	2.18524	0.000990825	0.022315	No
Pfkfb4	0.291892	4.62819	0.000991328	0.022315	No
Ezh2	-0.56428	3.32692	0.00099329	0.0223449	No
Tlnrd1	-0.268973	3.86476	0.000994257	0.0223525	No
Iqgap3	-0.620153	1.35373	0.000995216	0.0223598	No
Bcl3	0.429174	4.21087	0.000999905	0.0224509	No
Ndufb11	0.2287	6.99752	0.00100235	0.0224914	No
Hint1	0.195461	8.58005	0.00100328	0.0224982	No
Ost4	0.235067	7.84549	0.00100717	0.022571	No
Naa10	0.316112	4.28893	0.00100871	0.0225913	No
Ralgds	0.491719	4.23634	0.00101249	0.0226517	No
Syde1	-1.75364	-0.881943	0.00101291	0.0226517	No
Lrp6	-0.263521	4.5432	0.00101333	0.0226517	No
Top3a	-0.284989	3.10507	0.00101698	0.0227189	No
Mob3b	0.782385	2.30431	0.00101773	0.0227213	No
Ecm1	0.254502	7.94312	0.00102104	0.022781	No
Zmym6	-0.55292	3.63744	0.00102307	0.0228039	No
Marco	-0.983332	2.4333	0.00102336	0.0228039	No
Slc2a8	-0.27813	3.46285	0.00102754	0.0228827	No
Rab3d	0.259959	5.10475	0.0010292	0.0229052	No
Eif2ak1	0.210532	5.09348	0.00103211	0.0229556	No
Slc25a12	0.27072	4.89762	0.00103394	0.0229817	No
Thap3	-0.390318	4.14495	0.00103657	0.0230259	No
Cebpb	0.750797	6.85384	0.0010374	0.0230297	No
Aco1	0.209541	5.37503	0.00104108	0.023097	No
Pcnx3	-0.30788	4.90133	0.00104277	0.02312	No
Clec7a	0.239744	9.23267	0.0010466	0.0231891	No
Suclg1	0.208846	5.96173	0.0010472	0.0231891	No
Ostm1	0.134998	6.05068	0.00105317	0.0233035	No
Daglb	-0.159508	5.2912	0.00105433	0.0233035	No
Zdhhc24	-0.259071	3.46526	0.00105448	0.0233035	No
I830077J02Rik	0.418239	3.13775	0.00105574	0.0233035	No
Padi4	0.851751	2.32112	0.00105623	0.0233035	No
Stx11	0.715316	2.77216	0.00105632	0.0233035	No
Tgtp2	-2.16575	1.7766	0.00105738	0.0233124	No
Plekhg1	0.714909	2.48048	0.00105934	0.0233346	No
Nabp1	0.280613	5.71463	0.0010597	0.0233346	No
Mpst	0.280144	5.13793	0.00106429	0.0234075	No
Ppt2	0.148883	6.59361	0.00106434	0.0234075	No
Coro1a	0.15593	8.64946	0.00106573	0.0234236	No
Marchf2	0.176763	6.12206	0.00106792	0.0234571	No
Chd3	-0.37112	6.06007	0.00107698	0.0236414	No
Usp7	-0.159747	5.87215	0.00107894	0.0236697	No
Stx3	0.186962	5.66841	0.00108539	0.0237965	No
Rps19	0.236333	10.1668	0.00109579	0.0240097	No
Rfc3	-0.379831	3.75417	0.00109674	0.0240156	No
Luc7l3	-0.263969	6.2399	0.00109992	0.0240704	No
St3gal5	0.169343	6.79284	0.00110212	0.0241035	No
Get3	0.162055	6.79102	0.00110746	0.0242015	No
Numa1	-0.246313	6.51313	0.00110796	0.0242015	No
Gpr68	1.03214	0.477045	0.00111023	0.024236	No
Tspoap1	-2.77366	-1.46534	0.00111322	0.0242864	No
Gcm2	1.18081	-0.162851	0.00111759	0.0243667	No
Irak3	0.249306	4.65378	0.00111873	0.0243764	No
Adck5	-0.572435	3.84757	0.00112071	0.0244046	No
Selenok	0.229284	8.27742	0.00112215	0.0244209	No
Zbp1	-1.44864	3.40048	0.00112994	0.0245607	No
Top3b	-0.324719	4.89501	0.00112996	0.0245607	No
Ankra2	-0.327462	4.25007	0.00114001	0.0247639	No
Tspan4	-0.194301	6.85089	0.00114336	0.0248214	No
Mon2	-0.448186	5.41954	0.00114436	0.024828	No
Vcpip1	-0.239145	4.3241	0.00114701	0.0248702	No
Gm11331	-0.665192	5.49148	0.00114949	0.0249086	No
Slc31a1	0.175196	6.08256	0.00115124	0.0249314	No
Pdcd4	0.266524	4.71057	0.00116726	0.0252628	No
Arl11	0.211213	7.82748	0.00116979	0.0253021	No
Camk1d	0.227669	4.9057	0.00117289	0.0253535	No
Slc25a24	0.184624	5.28868	0.00117545	0.0253934	No
Apoo	0.432961	3.88037	0.00117737	0.0254194	No
Rap2a	-0.18243	6.48472	0.00117813	0.0254203	No
Tnfrsf14	-0.53534	5.11028	0.00117902	0.0254237	No
Rimoc1	-0.50005	5.23587	0.00117973	0.0254237	No
Uck2	0.551559	3.59414	0.00118174	0.0254516	No
Tnip1	0.226797	6.51826	0.00118503	0.0255069	No
Nop56	-0.23533	5.36241	0.00118605	0.0255134	No
Tm4sf19	0.480393	3.54896	0.00118801	0.0255401	No
Fhad1	-1.24357	0.626524	0.00119148	0.0255992	No
Plcl2	0.189447	4.64181	0.00119501	0.0256593	No
Slc9a4	1.97622	-0.98614	0.00119835	0.0257063	No
Rbpms	0.718543	3.55358	0.00119865	0.0257063	No
Ap3m2	-0.278091	3.78774	0.00120412	0.025808	No
Hsf4	-0.858753	1.12458	0.00120875	0.025877	No
Dbi	0.193973	7.87316	0.0012088	0.025877	No
Clec4a1	-0.314307	6.56001	0.00121314	0.0259541	No
Slc38a1	0.172726	4.90086	0.00121571	0.0259935	No
Spi1	0.159898	8.48446	0.00122375	0.026141	No
Aida	-0.246613	5.83755	0.00122409	0.026141	No
Tob1	0.345443	3.94687	0.00122569	0.0261593	No
Syt3	-1.43435	-0.136395	0.00122765	0.0261853	No
Sdha	0.137304	7.50845	0.00122853	0.0261885	No
Pdgfa	-0.281407	4.9476	0.00123563	0.0263239	No
Exosc3	0.378344	4.88137	0.00123976	0.026396	No
Sod1	0.232231	9.67754	0.00124571	0.0265067	No
C1qbp	0.200713	6.30852	0.00124782	0.0265239	No
Gm11425	-0.770588	3.65066	0.00124802	0.0265239	No
Pno1	0.205304	5.51846	0.00125195	0.0265759	No
Gusb	0.140212	8.95533	0.00125196	0.0265759	No
Fes	-0.155222	7.08943	0.00125288	0.0265793	No
Vhl	0.285303	4.47619	0.00125539	0.0266167	No
Rack1	0.192257	9.8634	0.00125631	0.0266202	No
Abcc1	0.190048	5.89871	0.0012603	0.0266887	No
Mtmr11	-1.14345	1.76782	0.00126141	0.0266963	No
Eef1akmt1	0.258726	4.94451	0.00127081	0.026868	No
Gtf2ird1	-0.581909	3.18828	0.00127128	0.026868	No
Trappc4	0.239729	6.44645	0.0012718	0.026868	No
Leng8	-0.685318	5.08206	0.00127266	0.0268702	No
4833439L19Rik	0.210348	5.9313	0.0012755	0.0269141	No
Golga1	-0.498542	3.83866	0.00128063	0.0270062	No
Armcx1	-1.81319	-1.25898	0.0012862	0.0271076	No
Sap25	-1.20877	3.73029	0.00129959	0.0273399	No
Misp3	-1.71512	0.39805	0.00130021	0.0273399	No
Tmc4	-1.37802	0.598629	0.00130032	0.0273399	No
Mgst1	0.28453	8.29856	0.00131573	0.0276475	No
Otulinl	0.216334	8.0585	0.00131894	0.0276985	No
Ypel2	0.315688	3.05146	0.00132288	0.0277422	No
Nr1d2	-0.354025	4.84014	0.00132299	0.0277422	No
Rab6a	0.175177	5.76958	0.00132373	0.0277422	No
Pros1	0.247299	4.83349	0.00132416	0.0277422	No
Fam89b	0.138979	6.93653	0.00132935	0.0278227	No
Pip5k1a	0.246394	4.1409	0.00132957	0.0278227	No
Slc11a1	-0.2077	8.78793	0.00133458	0.0279093	No
Swsap1	0.411196	2.43199	0.00133529	0.0279093	No
Abcb7	0.210395	4.85294	0.00134191	0.0280312	No
Wdtc1	0.290038	5.22797	0.00134489	0.0280768	No
Amz1	0.300339	6.35586	0.00134623	0.0280856	No
Dimt1	-0.592879	2.8765	0.0013469	0.0280856	No
Trav12-4	-9.41824	0.540594	0.0013517	0.0281691	No
Bex1	-0.739051	2.20546	0.00135488	0.0282188	No
Gorasp2	0.155128	6.14996	0.00136108	0.0283313	No
Naa80	-0.390798	3.87404	0.00136382	0.0283717	No
Mt1	0.230488	7.91602	0.00136463	0.0283718	No
Rab1b	0.146322	7.57443	0.00136612	0.0283862	No
Clec2d	-0.727779	4.78682	0.00136882	0.0284256	No
Sra1	0.218526	6.35534	0.00137921	0.0286079	No
Enc1	-0.247405	5.57005	0.00137922	0.0286079	No
Arrdc4	0.293267	4.57078	0.00138662	0.0287445	No
Gsap	0.343798	4.75387	0.00139188	0.0288367	No
Nrg1	2.47608	-1.65302	0.00139507	0.0288712	No
Fchsd2	-0.319939	3.77404	0.00139518	0.0288712	No
Tpt1	0.187059	12.0337	0.00139791	0.028902	No
Ktn1	-0.479354	4.18475	0.0013983	0.028902	No
Spcs2	0.255211	7.97951	0.00139918	0.0289034	No
Glipr2	0.941458	1.32032	0.00140129	0.0289299	No
Plekha1	0.173024	5.688	0.00140324	0.0289491	No
Mrpl51	0.275368	5.25035	0.00140385	0.0289491	No
Ecsit	0.350021	2.93598	0.00140618	0.0289772	No
Rusf1	-0.312883	3.60398	0.00140685	0.0289772	No
Ankzf1	-0.420148	3.75222	0.00141548	0.029138	No
Hdgfl2	-0.234028	4.60568	0.00141645	0.029141	No
Atp6ap1	0.140163	8.74588	0.00142057	0.029199	No
Mrps18a	0.187053	5.85004	0.00142092	0.029199	No
Dgkq	-0.432232	3.92041	0.00142829	0.0293226	No
Map4k2	-0.530215	4.741	0.00142859	0.0293226	No
Lrrc59	0.159072	6.45285	0.00143796	0.0294977	No
Tpm2	-2.24943	-0.165183	0.00143943	0.0295108	No
Ube2d1	0.199335	4.83589	0.00144078	0.0295214	No
9430038I01Rik	0.371329	3.8962	0.00144311	0.0295297	No
Ppp2r1a	0.145087	7.39398	0.00144366	0.0295297	No
Lypla1	0.236088	5.90511	0.00144369	0.0295297	No
Uchl1	0.446238	5.22243	0.00144489	0.0295372	No
Rps27rt	0.332504	11.3208	0.0014458	0.0295387	No
Iigp1c	-2.30189	-0.805611	0.00144757	0.0295578	No
H2-T23	-0.272755	8.41957	0.00144948	0.0295798	No
Tcof1	-0.232189	4.35328	0.00145505	0.0296694	No
Plaa	0.198109	5.41624	0.00145555	0.0296694	No
Cyp27a1	-0.446596	5.38687	0.00145834	0.0297092	No
Uqcrb	0.263882	8.19255	0.00145968	0.0297193	No
Rp9	0.235178	5.58805	0.0014658	0.0298268	No
Plxna1	0.312336	7.36458	0.00147197	0.0299351	No
Cela1	-0.85653	2.26816	0.00147492	0.029978	No
Rnf25	-0.299319	4.87097	0.00148617	0.0301893	No
Lrrc8b	0.330316	2.93688	0.00149335	0.0303176	No
Esco1	0.232841	4.07241	0.00149763	0.0303871	No
Casp4	-0.441264	4.86478	0.00150031	0.0304242	No
Rps2	0.19233	10.4917	0.00150798	0.0305574	No
Cmbl	-1.79597	0.756529	0.00150938	0.0305574	No
Cdca3	-0.651705	3.40773	0.00150947	0.0305574	No
Ube2w	0.209042	4.42828	0.00151466	0.0306449	No
Vsig4	-6.04037	-2.20981	0.00151823	0.0306995	No
Dhx32	-0.223849	3.78876	0.00152532	0.0308252	No
Rnase6	0.627732	3.77658	0.00152976	0.0308973	No
Rragc	0.126242	7.88334	0.0015355	0.0309955	No
Dlst	0.154699	6.34118	0.00153944	0.0310574	No
Ccdc88a	0.506704	4.02314	0.00154507	0.0311531	No
Lama3	-2.03434	-1.7908	0.00154622	0.0311586	No
Retsat	0.202894	4.23405	0.00155239	0.0312652	No
Uqcrc2	0.265422	6.66506	0.00155839	0.0313681	No
Ndufs1	0.150881	6.00648	0.00155995	0.0313818	No
Zfp408	-0.393368	2.9663	0.00156102	0.0313853	No
Tlr8	-0.28955	7.04107	0.00157829	0.0317147	No
Thada	-0.373915	2.3417	0.00158527	0.0318369	No
Cd164	0.136926	5.96099	0.00158852	0.0318678	No
Ganab	0.146744	6.21776	0.00158862	0.0318678	No
Pik3cb	0.148383	4.91692	0.0015906	0.0318896	No
Tnfsf13	0.200285	6.53373	0.00159443	0.0319483	No
Copz2	-0.549549	3.68753	0.00160665	0.0321748	No
Nyap2	-4.47227	-3.27026	0.00160871	0.0321978	No
Scd2	0.310189	3.26246	0.00160998	0.0322052	No
Snx10	0.175581	6.6108	0.00161278	0.0322353	No
Nars1	-0.138976	7.30229	0.00161331	0.0322353	No
Fnip2	0.206937	7.56103	0.00162723	0.0324951	No
Igfbp7	-2.05108	0.224694	0.00163399	0.0326087	No
Arid4a	-0.193502	4.67334	0.00163476	0.0326087	No
Eif5a	0.171188	8.76651	0.00163943	0.0326832	No
Spdl1	-0.374793	3.11281	0.00164247	0.0327254	No
Ndufb9	0.195582	7.207	0.00164513	0.03276	No
Ndfip1	-0.126101	7.80434	0.00164786	0.0327959	No
Ubr5	-0.30567	5.63693	0.00165279	0.0328755	No
Bid	-0.272219	5.06193	0.00165678	0.0329345	No
Bmx	1.80323	-1.18629	0.00165762	0.0329345	No
Ist1	-0.169055	6.025	0.00166196	0.0330023	No
Lgr6	-3.59454	-2.94353	0.00166309	0.0330062	No
Rpl32	0.181785	10.8193	0.00166519	0.0330294	No
Tmem109	0.173361	6.15362	0.00166869	0.0330724	No
Mrps36	0.216557	5.91171	0.00166923	0.0330724	No
Minpp1	0.234454	4.72959	0.00167623	0.0331925	No
Clasrp	-0.701662	4.15367	0.00168031	0.0332548	No
Fgf11	-0.586122	2.19326	0.00168703	0.0333691	No
Hsd17b8	-0.256572	5.75669	0.00169112	0.0334146	No
Lamp1	0.167992	10.9693	0.00169122	0.0334146	No
Idh2	-0.168442	5.61679	0.00169285	0.0334281	No
Sqle	0.310736	4.63815	0.00169632	0.033478	No
Herc1	-0.282308	4.93521	0.00170506	0.0336317	No
Tent5a	-0.220416	4.88946	0.00170704	0.033652	No
Apeh	-0.182636	5.60302	0.00171029	0.0336974	No
Pde4a	-0.424791	2.63536	0.00171314	0.0337346	No
Glyr1	0.126419	6.13836	0.00172018	0.0338544	No
Zcchc14	-0.651064	1.76972	0.00172189	0.0338692	No
Fat1	-2.28723	-2.52304	0.00172318	0.0338735	No
Grpel1	0.222729	4.23943	0.00172402	0.0338735	No
Gnai3	0.140834	6.50249	0.00172705	0.0339142	No
Slamf9	-0.52108	3.47568	0.00172938	0.0339411	No
Rpl17-ps8	-4.88728	-0.605925	0.00173137	0.0339613	No
Fcer1g	0.185389	10.808	0.00174185	0.034148	No
Tcf12	0.371761	5.56725	0.00174466	0.0341841	No
Pign	-0.390178	4.16025	0.0017457	0.0341857	No
Pycard	0.283701	6.41842	0.00175826	0.0344126	No
Ctnnd1	0.127395	6.08325	0.00176166	0.0344599	No
Slc6a13	0.74675	1.08469	0.00176396	0.0344859	No
Map2k4	0.175854	4.7582	0.00176783	0.0345425	No
Wfdc17	-0.27046	8.42794	0.00177294	0.0346232	No
Foxk2	0.249466	3.84043	0.0017815	0.0347712	No
Idi1	0.291945	4.61195	0.00178307	0.0347826	No
Ppp1r13b	-0.334186	2.76495	0.00178462	0.0347938	No
Anxa4	0.170124	8.75763	0.00178586	0.0347986	No
Cd300ld4	-3.15791	-0.189455	0.00179216	0.0349023	No
Srsf11	-0.422024	6.72912	0.00180254	0.0350851	No
Ssu72	0.17443	6.87205	0.00181274	0.0352266	No
Ndufb6	0.242591	6.55092	0.00181275	0.0352266	No
Coq2	-0.3061	4.50253	0.0018128	0.0352266	No
Srsf2	-0.323355	6.94567	0.00182836	0.0355095	No
Ccl27a	-0.757448	2.89819	0.00183316	0.035533	No
Ogt	-0.635842	6.55215	0.00183354	0.035533	No
Gclc	0.226473	4.92307	0.00183358	0.035533	No
Apobec3	-0.311964	4.7048	0.00183358	0.035533	No
Sox4	-0.81221	0.411034	0.00183834	0.0356057	No
Ncbp1	0.182048	4.57287	0.00184219	0.0356606	No
Galnt4	0.301918	3.37405	0.00184424	0.0356808	No
Gm48349	-1.60953	1.41392	0.00185171	0.0357839	No
Zkscan17	0.533656	4.48963	0.00185234	0.0357839	No
Kctd18	-0.427048	3.63582	0.00185316	0.0357839	No
Spred3	-1.17401	0.9391	0.00185361	0.0357839	No
Uqcr10	0.225026	7.77243	0.00185516	0.0357942	No
Grk2	-0.154656	7.44214	0.00185983	0.0358647	No
Ccdc71l	0.191363	5.06445	0.00186687	0.0359809	No
H2ac25	-0.23099	4.35022	0.00186927	0.0360076	No
Bfsp1	4.116	-2.7078	0.00187078	0.036017	No
Fmnl3	-0.179881	4.95564	0.00188036	0.0361773	No
Hexa	0.16104	10.1005	0.00188115	0.0361773	No
Gm49396	-1.16051	1.61319	0.00188537	0.0362389	No
Ppp1cb	0.217458	6.27153	0.00189042	0.0363161	No
Mfsd4b4	-0.344187	2.56565	0.00189597	0.036403	No
Tank	0.240836	5.53091	0.00190248	0.0365082	No
Polr2g	0.178738	6.50534	0.00190481	0.0365331	No
Srp14	0.18813	7.9215	0.0019101	0.0366146	No
Fer	-0.314705	3.64433	0.00191397	0.0366691	No
Nln	0.216285	4.19294	0.0019157	0.0366824	No
Aldh7a1	-0.223113	3.82626	0.00191745	0.0366959	No
Bsg	0.170504	8.23284	0.00192209	0.036765	No
Lss	0.312671	3.5897	0.00192757	0.0368498	No
Arhgef2	-0.289967	6.29173	0.0019326	0.036926	No
Klf9	0.372083	2.84889	0.00193656	0.0369818	No
Asah2	-0.324634	2.97495	0.00194799	0.03718	No
Skap2	0.136154	8.0427	0.00195426	0.0372795	No
Gskip	0.208348	4.51771	0.00195617	0.0372925	No
Etl4	-0.661272	1.54045	0.00195705	0.0372925	No
Dock5	0.232547	3.93125	0.00195906	0.0373107	No
Zfc3h1	-0.714193	5.52074	0.0019615	0.037337	No
H4c12	-1.47414	2.38548	0.0019825	0.0377166	No
Prkx	0.153563	5.38149	0.00198422	0.0377263	No
Kif4	-0.765525	0.857696	0.00198548	0.0377263	No
Vamp8	0.192431	8.21985	0.00198621	0.0377263	No
Lonrf1	0.386643	2.3545	0.00198825	0.0377447	No
Prelid1	0.180626	7.72636	0.00199907	0.0379298	No
Polr1e	0.536388	2.97227	0.00200204	0.0379658	No
Slc39a11	0.266302	5.87063	0.00200627	0.0380256	No
Nfkb2	0.247964	4.92749	0.0020137	0.038146	No
Ppp1ca	0.129147	8.67719	0.00201555	0.0381607	No
Cipc	-0.257225	5.48686	0.00202203	0.0382628	No
Ptov1	-0.225718	5.83696	0.00202414	0.0382823	No
Eef2	0.13743	10.3662	0.00202647	0.0382846	No
Slc5a3	-0.532719	1.99277	0.00202745	0.0382846	No
Tax1bp1	0.11996	7.1598	0.0020275	0.0382846	No
Dnajb6	0.189044	7.31625	0.00202935	0.0382989	No
Pycr2	0.226111	4.72823	0.00203345	0.038356	No
Gfra4	-2.40234	-1.19477	0.0020347	0.038359	No
Araf	-0.204252	5.5458	0.00203898	0.0384192	No
Atp5f1b	0.198207	9.11861	0.0020444	0.0384809	No
Acod1	0.615223	5.401	0.00204442	0.0384809	No
Aldh1l1	-0.540696	2.71467	0.00204829	0.0385331	No
Opa3	0.188599	4.40323	0.00205894	0.0387129	No
Rab24	-0.2478	6.08607	0.0020684	0.03887	No
Usp47	0.154643	5.22677	0.00207009	0.0388812	No
H1f0	-0.161108	5.35851	0.00208405	0.0391181	No
Dnajb4	0.186883	4.36806	0.00208491	0.0391181	No
Ocrl	-0.430415	3.65215	0.00208984	0.0391898	No
Ncstn	0.115159	6.63585	0.00209555	0.039276	No
Plxnc1	0.14684	6.51485	0.00210668	0.0394637	No
Cdkn1a	-0.248037	6.19321	0.00210864	0.0394731	No
Strap	0.173454	5.9947	0.00210941	0.0394731	No
Naca	0.171577	9.4105	0.00211454	0.0395482	No
Snx9	-0.160117	6.06482	0.00211739	0.0395614	No
Psmd11	0.174024	5.6089	0.00211749	0.0395614	No
Rbm5	-0.278993	6.03784	0.0021197	0.039582	No
Pnpla6	-0.407956	4.73119	0.00212464	0.0396532	No
Rbm25	-0.314397	6.32085	0.00214008	0.0399203	No
P2rx4	-0.138572	8.08425	0.0021431	0.0399555	No
Ppm1k	-0.551111	2.19746	0.0021528	0.0401153	No
Slc25a36	-0.381002	5.01392	0.00215475	0.0401305	No
Slc27a6	0.747512	2.13284	0.00215755	0.0401615	No
Dlec1	-2.87624	-0.656587	0.00216052	0.040175	No
Myh9	0.168137	7.7657	0.00216194	0.040175	No
Papss1	0.167476	5.13606	0.00216211	0.040175	No
Lbr	-0.262561	3.5454	0.00216281	0.040175	No
Fzd1	0.578258	1.8012	0.00217053	0.0402971	No
Uckl1	-0.460647	5.65958	0.00217792	0.0404132	No
Ptger4	0.252789	3.89428	0.00218524	0.0405115	No
Brwd1	-0.330183	4.64996	0.00218655	0.0405115	No
Niban2	0.160005	7.88218	0.00218665	0.0405115	No
Patl1	0.190496	4.66409	0.00219703	0.0406777	No
Hdgf	0.245314	7.19255	0.00219875	0.0406777	No
Tmem150a	-0.641886	2.329	0.00219907	0.0406777	No
Ankrd16	-0.505453	4.58979	0.00220338	0.040736	No
Pex6	-0.242204	4.5563	0.00222879	0.041163	No
Samhd1	-0.165892	8.11222	0.0022288	0.041163	No
Thumpd1	0.15424	4.69404	0.00223556	0.0412662	No
Map4k3	-0.226354	5.38124	0.00224314	0.0413846	No
St3gal3	0.272438	3.81022	0.00224439	0.0413862	No
Lrpap1	0.278772	8.00115	0.00225016	0.041471	No
Vnn3	0.876647	0.655679	0.00225335	0.0415081	No
Eif4e3	0.239518	4.60553	0.00225494	0.0415158	No
Vrk3	0.233025	5.10064	0.00226434	0.0416671	No
Capn1	0.170334	5.40357	0.00226772	0.0416964	No
Rpl19	0.168948	10.5591	0.00226829	0.0416964	No
Shc1	0.235301	5.89847	0.0022847	0.0419763	No
Ten1	0.190542	5.87905	0.00229095	0.0420535	No
Gm48132	-0.795164	1.37067	0.00229128	0.0420535	No
Cmtr1	-0.264064	5.86271	0.00229256	0.0420552	No
Nek6	0.368543	5.90877	0.0022998	0.0421407	No
Tbc1d9	0.171309	5.39511	0.00230055	0.0421407	No
Sgce	-1.49932	-1.16636	0.00230079	0.0421407	No
Vopp1	0.208564	5.12445	0.00230328	0.0421587	No
Nudt4	0.149907	5.00564	0.00230416	0.0421587	No
Gm12187	-1.89649	-0.417616	0.00231226	0.042285	No
Pot1b	0.233073	4.56037	0.00231453	0.0423047	No
Slc25a13	0.174235	4.88722	0.00232348	0.0424389	No
Etf1	0.117277	6.07047	0.00232427	0.0424389	No
Abca7	0.178088	4.31585	0.00232633	0.0424471	No
Bahcc1	-0.758477	0.597914	0.00232712	0.0424471	No
Msl3	-0.146088	5.34542	0.00232944	0.0424676	No
Cd200r1	0.229462	6.29823	0.00233492	0.0425455	No
Cxcr4	0.192164	8.70555	0.00234586	0.042723	No
Tmco1	0.206439	6.67404	0.00235109	0.0427807	No
Apbb2	-0.236547	4.28957	0.00235145	0.0427807	No
Galnt10	0.173187	4.49004	0.00235412	0.0428009	No
Gtf2h1	0.194994	5.58059	0.00235498	0.0428009	No
Prl2c2	-7.15353	-1.88431	0.00235648	0.0428062	No
Golm1	0.465938	3.55546	0.00236085	0.0428636	No
L1cam	0.383771	3.77856	0.00236612	0.0429371	No
Fam107b	0.328431	5.56613	0.00237228	0.0430255	No
Runx2	0.66258	2.35632	0.00237348	0.0430255	No
Ndufa9	0.158025	6.54729	0.00237463	0.0430255	No
Ints12	0.206146	4.91108	0.00237677	0.0430422	No
Agfg2	0.232501	4.50623	0.00238036	0.0430685	No
Rpl36a	0.19908	9.16727	0.00238066	0.0430685	No
Smyd2	-0.1947	4.65773	0.00238278	0.0430848	No
Tpra1	-0.248232	6.83665	0.00238451	0.0430942	No
Ncapd2	-0.629023	3.03078	0.00238582	0.0430958	No
Fkbp1a	0.261661	7.47043	0.0023892	0.0431348	No
Smtn	-0.981082	0.610149	0.00239436	0.0432003	No
Galnt12	-0.309518	3.29759	0.00239527	0.0432003	No
Nlrp3	0.364183	4.95558	0.00239873	0.0432407	No
Ewsr1	-0.318607	7.54668	0.00240138	0.0432494	No
Khdc4	-0.287948	4.95959	0.00240166	0.0432494	No
Lilrb4a	-0.707164	9.52545	0.00240373	0.0432647	No
Spice1	-0.433884	3.14433	0.00240552	0.0432749	No
Nlrc5	-0.779303	3.83467	0.00240786	0.0432949	No
Mpdz	-3.62786	-3.19113	0.00240971	0.0433062	No
Dlg5	-3.94207	-2.72235	0.002429	0.0436308	No
Gpi1	0.156151	8.1673	0.00243297	0.04368	No
Slc44a2	0.172206	5.87088	0.00243682	0.0437269	No
Ak2	0.157981	5.97628	0.00244032	0.0437674	No
Gtf3c6	0.273683	5.02662	0.00244364	0.0437881	No
Wdr55	0.241193	4.40532	0.00244395	0.0437881	No
Slc25a4	0.136311	7.06103	0.0024466	0.0438125	No
Cyb5r4	0.166784	6.28594	0.00244779	0.0438125	No
Gadd45g	0.256825	5.16824	0.00245086	0.0438454	No
Dnmbp	-0.283771	3.02699	0.00245233	0.0438495	No
Spcs3	0.165281	6.06819	0.00245458	0.0438676	No
Igsf9	-1.30994	-0.0543763	0.00246008	0.0439437	No
Maea	0.150572	6.702	0.0024629	0.0439718	No
Nav1	-0.361618	4.72919	0.00246682	0.0440196	No
Slc22a17	-1.7231	-1.0108	0.00247851	0.0442059	No
Anxa2	0.142148	8.878	0.00248976	0.0443843	No
Ppard	0.32455	5.08693	0.00249149	0.0443928	No
Plekhm1	-0.189737	6.19829	0.00249394	0.0444139	No
Trub1	-0.458448	1.8816	0.00249913	0.0444666	No
Mgat2	0.122855	6.01081	0.00249941	0.0444666	No
Arhgdia	0.126849	9.47575	0.00250483	0.0445407	No
Psmc5	0.129563	6.46718	0.00250639	0.044546	No
Nr1h3	-0.358528	4.84456	0.00251017	0.0445908	No
Fam98b	0.22773	4.88279	0.00251316	0.0446215	No
Prdx3	0.195692	5.89094	0.00251909	0.0447043	No
Lyzl4	-0.932638	2.04996	0.00252379	0.0447652	No
Pja2	-0.140346	4.90996	0.00252506	0.0447654	No
Rhbdd3	-0.409332	3.69731	0.00252731	0.0447725	No
Mars1	0.18681	4.438	0.00252799	0.0447725	No
Nectin2	0.214499	3.74955	0.0025311	0.0447873	No
Map2k3	0.156404	5.99894	0.00253136	0.0447873	No
Eif3k	0.165798	7.86168	0.00253314	0.0447964	No
Rasal3	-0.336289	4.74478	0.00254617	0.0450043	No
[truncated: 33,023 more rows]

## Sheet: 10w
Gene	logFC	logCPM	PValue	FDR	DEG
Mafb	-3.7185	3.46835	7.36e-93	1.79e-88	Yes
Gm826	3.34161	2.63447	1.6e-50	1.94e-46	Yes
Cyp2a4	4.84713	1.5864	1.21e-35	9.81e-32	Yes
Ccl8	-2.88216	8.12277	9.7e-30	5.89e-26	Yes
Ccl12	-2.70586	4.31794	3.31e-26	1.61e-22	Yes
Mmp13	-2.64954	1.29282	3.78e-23	1.53e-19	Yes
Sirpb1c	1.31455	6.27197	3.1e-22	1.08e-18	Yes
Timd4	1.66031	2.46143	3e-20	9.11e-17	Yes
Sirpb1b	0.950415	4.25541	6.06e-20	1.64e-16	Yes
Sirpb1a	1.18048	4.76572	7.25e-20	1.76e-16	Yes
Spink2	1.77757	2.83887	8.51e-18	1.88e-14	Yes
Kynu	0.864553	4.62538	4.46e-17	9.03e-14	Yes
C1qc	-1.52294	8.44071	3.66e-16	6.83e-13	Yes
Dcstamp	1.99017	3.82007	1.86e-15	3.23e-12	Yes
Lyz1	1.70872	9.8455	5.74e-15	9.24e-12	Yes
C1qa	-1.41807	8.89497	6.09e-15	9.24e-12	Yes
C1qb	-1.42491	8.99158	2.01e-14	2.87e-11	Yes
Gbp2b	-1.59942	4.40873	2.36e-13	3.18e-10	Yes
Rab3il1	-0.856363	3.70714	3.45e-12	4.41e-09	Yes
Mcemp1	0.7297	5.52349	3.84e-12	4.66e-09	Yes
Gpr141	0.958693	4.78095	1.52e-11	1.76e-08	Yes
Pf4	-1.26346	3.78307	3.14e-11	3.46e-08	Yes
Clec4n	1.1137	7.70574	7.56e-11	7.98e-08	Yes
Clec5a	1.01147	6.41954	2.23e-10	2.26e-07	Yes
Igf2bp3	-1.80243	0.420018	2.43e-10	2.36e-07	Yes
Ms4a7	-1.15544	5.97526	5.83e-10	5.33e-07	Yes
Naaa	0.737889	7.40432	5.93e-10	5.33e-07	Yes
Gpr162	-1.11205	1.81219	1.25e-09	1.08e-06	Yes
Nfam1	0.530883	5.10441	1.55e-08	1.3e-05	Yes
Gm15056	-1.42336	2.28137	3.62e-08	2.93e-05	Yes
Slfn1	0.59085	5.51501	6.53e-08	4.98e-05	Yes
Apoe	-1.2329	11.1696	6.56e-08	4.98e-05	Yes
NA	-1.93234	7.61081	7.4e-08	5.45e-05	Yes
Pira2	0.665267	3.83847	8.71e-08	6.22e-05	Yes
Trem1	1.22851	2.92101	1.11e-07	7.71e-05	Yes
Prxl2b	-0.69643	3.30393	1.36e-07	9.14e-05	Yes
Cd1d1	0.669154	6.42321	1.56e-07	0.000102456	Yes
Havcr2	0.505214	4.65111	2.06e-07	0.000129011	Yes
Cdkn2a	0.72449	3.46678	2.07e-07	0.000129011	Yes
Oasl1	0.684663	4.60505	2.34e-07	0.000142007	Yes
Cd200r1	0.63529	3.81469	2.7e-07	0.000157886	Yes
Stab1	-0.435583	5.38294	2.73e-07	0.000157886	Yes
Qpct	0.68463	4.49449	2.87e-07	0.000161661	Yes
Erv3	-1.59389	0.249584	2.93e-07	0.000161661	Yes
NA	-2.24249	5.74356	3.45e-07	0.000186156	Yes
Cd200r4	0.609273	4.88913	4.65e-07	0.000244883	Yes
Trbv30	9.09369	0.869793	4.74e-07	0.000244883	Yes
Abcc3	-0.552984	4.27355	6.49e-07	0.000328249	Yes
Ms4a14	-1.45878	0.964178	7.38e-07	0.000365744	Yes
Fgr	0.504204	5.5175	7.81e-07	0.000379554	Yes
Asb11	0.868534	2.59666	8.23e-07	0.000392126	Yes
St3gal5	0.441527	4.89926	1.13e-06	0.000524244	Yes
P2ry14	0.596273	5.61026	1.14e-06	0.000524244	Yes
Ccdc86	0.475017	3.89826	1.31e-06	0.000591203	Yes
Ocstamp	1.48509	0.690466	1.42e-06	0.000627242	Yes
Ighv1-43	-4.91781	4.29377	2.05e-06	0.000876708	Yes
Slc16a3	0.708798	6.15697	2.06e-06	0.000876708	Yes
Spint1	0.429239	5.90601	2.14e-06	0.000895989	Yes
NA	-9.74184	2.21523	2.33e-06	0.000957746	Yes
Aldoc	0.570232	3.9835	2.78e-06	0.00112623	Yes
Tspan32	-0.584512	4.07346	2.85e-06	0.00113598	Yes
Atp6-ps	10.5538	2.73176	2.95e-06	0.00115694	Yes
Folr2	-1.36785	1.68148	4.11e-06	0.00158361	Yes
Igkv4-81	-5.48758	3.53313	4.83e-06	0.00183358	Yes
Gdf3	-1.34523	0.938905	6.21e-06	0.0023203	Yes
Hhipl2	-2.57925	-0.985879	8.72e-06	0.00320737	Yes
Phyhd1	-0.401008	4.51925	9.65e-06	0.00349931	Yes
NA	-5.80956	-2.56918	1.05e-05	0.00373425	Yes
Vdr	0.652831	3.28918	1.21e-05	0.00424917	Yes
Tbc1d9	0.423602	5.33355	1.28e-05	0.00445811	Yes
Gda	0.552713	5.56547	1.33e-05	0.00454497	Yes
NA	-6.72956	-2.58751	1.39e-05	0.00468715	Yes
Csf2ra	0.481588	6.86185	1.68e-05	0.00557793	Yes
1600014C10Rik	0.470336	4.7764	1.72e-05	0.00563657	Yes
Arg1	-1.86966	2.48007	1.87e-05	0.00607066	Yes
Tspan10	-2.55805	-1.22164	2.1e-05	0.00662403	Yes
NA	2.51393	1.34992	2.1e-05	0.00662403	Yes
Slc7a2	0.724838	6.09804	2.19e-05	0.00682287	Yes
Myh10	-0.492552	4.85263	2.23e-05	0.00686813	Yes
Rtl5	0.645487	2.95628	2.32e-05	0.00696154	Yes
Cd163	-1.36328	0.165081	2.32e-05	0.00696154	Yes
Sema4b	-0.365808	3.71889	2.6e-05	0.0076988	Yes
Apobec1	-0.538678	6.24252	2.63e-05	0.00770955	Yes
Ighv13-2	-2.98241	5.48052	2.84e-05	0.00821659	Yes
Tarm1	1.05269	3.19714	3e-05	0.00858144	Yes
Tmem119	-0.820208	3.58848	3.11e-05	0.00876868	Yes
NA	-7.53358	-1.75447	3.24e-05	0.00904565	Yes
Pnp2	0.720887	3.01132	3.35e-05	0.00925828	Yes
NA	6.23247	-1.9087	3.41e-05	0.00929151	Yes
Igf1	-0.62514	4.00772	3.74e-05	0.0100788	No
Plaur	0.53295	6.43843	3.79e-05	0.0101205	No
Klra2	0.563752	6.0439	3.87e-05	0.0102171	No
Rgl1	-0.342433	4.34606	3.97e-05	0.0103568	No
Trav6-3	1.34	2.47521	4.11e-05	0.010614	No
Vnn3	0.542976	4.02293	4.33e-05	0.0110653	No
Pilrb1	0.551835	4.72373	4.54e-05	0.0114745	No
Rab32	0.465217	5.94657	4.85e-05	0.012153	No
Plekhn1	0.46378	4.74541	5.05e-05	0.0125077	No
Itgb5	-0.366426	6.17316	5.59e-05	0.0137009	No
NA	5.50841	-0.459025	5.67e-05	0.0137625	No
Marchf1	0.421357	5.10645	5.98e-05	0.0143737	No
Dna2	0.412534	3.78985	6.24e-05	0.0148596	No
Spp1	-0.802086	7.0984	6.32e-05	0.0148917	No
Ly75	0.427151	4.42033	7.08e-05	0.0165337	No
Tnfrsf21	0.318581	4.32059	7.62e-05	0.017628	No
NA	-7.65786	-1.40681	7.82e-05	0.0176679	No
NA	-5.59467	-2.53709	7.85e-05	0.0176679	No
Bri3bp	0.484967	2.93274	7.9e-05	0.0176679	No
Slc2a6	0.450419	4.87129	7.93e-05	0.0176679	No
Prss46	1.25844	1.73601	8.42e-05	0.0185926	No
Knop1	0.812858	2.40257	8.97e-05	0.0194501	No
Cbs	-1.04566	0.683215	9.05e-05	0.0194501	No
NA	0.495372	5.06507	9.14e-05	0.0194501	No
Zc3h12a	0.431017	5.22634	9.19e-05	0.0194501	No
NA	-2.63235	7.00011	9.21e-05	0.0194501	No
Lyz2	-0.842652	13.3138	9.41e-05	0.0196992	No
NA	-8.67617	-1.56064	9.68e-05	0.0199997	No
Ptafr	0.478721	4.71505	9.72e-05	0.0199997	No
Il1r2	0.837441	3.62588	9.88e-05	0.0201613	No
NA	-6.8779	-1.71149	0.000103476	0.0209418	No
NA	0.693159	2.94189	0.000104896	0.0210537	No
C2	0.433899	6.0394	0.000109865	0.0218703	No
NA	1.63017	-0.0388059	0.000112553	0.0221573	No
Vsig4	-3.91672	-2.66162	0.000113131	0.0221573	No
2510002D24Rik	-0.362476	4.27824	0.000117592	0.0228467	No
Hk2	0.49374	4.9404	0.00012501	0.0240952	No
Ass1	0.592542	7.89811	0.00012708	0.0243013	No
Axl	0.420439	7.23437	0.000138544	0.0261611	No
Otub2	-0.729519	1.70229	0.00013896	0.0261611	No
NA	-7.73045	-1.95871	0.000140589	0.0262073	No
Topaz1	-2.99266	-2.91782	0.000141364	0.0262073	No
Nod2	0.488153	3.17488	0.000142475	0.0262133	No
Sectm1a	0.706874	3.22042	0.000151942	0.0277449	No
Parvg	0.310178	5.48815	0.000164279	0.0297737	No
Faim2	-1.34879	1.53423	0.000173573	0.0312251	No
Ces1f	-1.17529	1.11405	0.00017838	0.0318539	No
Cd80	0.464519	3.34801	0.00018188	0.0321194	No
NA	-6.42723	-2.37358	0.000182512	0.0321194	No
Igfbp6	-0.828408	5.25422	0.000185004	0.0323238	No
Arhgap19	-0.580636	1.88692	0.000186425	0.0323394	No
C3ar1	-1.07624	3.41413	0.000188461	0.0324607	No
Ugt1a7c	0.431465	3.72155	0.000214473	0.0366809	No
AA467197	0.729715	8.82279	0.000217663	0.0369662	No
Tmem252	0.565742	3.78516	0.000221558	0.0373664	No
Tff1	1.02807	3.30282	0.000229278	0.0381493	No
NA	5.29539	-2.09132	0.000229342	0.0381493	No
Igkv6-23	-1.24375	9.41	0.000232916	0.0384802	No
Slco2b1	-0.77076	2.33189	0.000236456	0.0388012	No
Cd33	0.622113	4.89274	0.000242231	0.0394095	No
Itm2a	0.425247	4.71361	0.000243409	0.0394095	No
Pam16	-0.730337	4.23561	0.000251204	0.0404022	No
Rsc1a1	0.721282	2.64128	0.00026019	0.0415723	No
Olfml3	-0.437809	4.68787	0.000268821	0.0426705	No
Mxd1	0.451245	5.24839	0.000285783	0.0450684	No
Cpne2	0.401833	5.05742	0.000289736	0.0453969	No
NA	4.49299	-3.1185	0.000297812	0.0463633	No
Ccl20	0.702842	4.53499	0.000302501	0.0467933	No
Slc1a2	0.798437	2.96179	0.000312968	0.0477307	No
Arg2	0.415612	4.4638	0.000314135	0.0477307	No
Smpdl3b	0.571431	5.89889	0.000316103	0.0477307	No
Cyp26b1	-1.43894	2.2322	0.000316857	0.0477307	No
Sema4d	0.382028	6.18477	0.000318388	0.0477307	No
NA	0.578549	5.86262	0.000330899	0.0493019	No
Wdr41	2.67887	1.6083	0.000336441	0.049822	No
Gca	0.417384	4.19509	0.000341627	0.0501065	No
Slc2a1	0.458489	5.85605	0.000342489	0.0501065	No
Rpl21-ps15	-5.7637	-1.95308	0.000345164	0.0501955	No
NA	-6.55431	-2.48912	0.000351564	0.0508219	No
Gm14121	-3.58628	-3.377	0.000359036	0.0512396	No
Alox5ap	0.460597	7.29903	0.00036022	0.0512396	No
Pnpla7	0.313607	5.67185	0.000360783	0.0512396	No
Slc29a1	-0.34973	5.72318	0.000372053	0.052505	No
Abr	0.376915	6.4329	0.000375143	0.052505	No
NA	-7.4869	0.166375	0.000376178	0.052505	No
NA	-5.50716	-3.02488	0.000379557	0.0526738	No
G0s2	-0.596232	4.61909	0.000407257	0.0561968	No
Osbpl3	0.356827	5.3431	0.000412989	0.0566659	No
Ms4a6d	0.536563	6.58389	0.000416219	0.0567882	No
Chl1	0.953331	2.15964	0.000418938	0.0568398	No
Tnfrsf23	0.647703	3.08043	0.000425533	0.0573651	No
Noxa1	0.601804	3.14336	0.000427534	0.0573651	No
Nek6	0.344313	5.45809	0.000432784	0.0577505	No
Igkv13-84	-2.35685	8.64174	0.000448971	0.0594649	No
NA	7.50927	-0.598829	0.000453671	0.0594649	No
Ly6i	0.747631	10.3399	0.000454463	0.0594649	No
Hck	0.38295	6.78177	0.000459242	0.0594649	No
Uqcc5	-0.513442	4.48028	0.000459889	0.0594649	No
Gbgt1	0.479869	4.72758	0.000460323	0.0594649	No
Bst1	0.466453	6.81245	0.000466525	0.0599472	No
Ighv8-9	-4.90225	-2.1045	0.000469073	0.0599574	No
Zfp385a	0.319014	4.67264	0.000472687	0.060103	No
NA	-6.01982	-1.07962	0.000476185	0.0602324	No
Vnn1	0.616689	6.01305	0.000479745	0.0603683	No
Csf2rb	0.474285	6.87334	0.00049373	0.0617346	No
Pdyn	-1.57384	-1.20068	0.000495687	0.0617346	No
Clcn7	0.4157	6.67339	0.000501688	0.0621633	No
Susd4	0.415123	3.21828	0.000512746	0.0632109	No
Spic	-0.955616	1.00494	0.000531231	0.065159	No
Mreg	0.419218	3.69167	0.000543419	0.0662085	No
Cd300ld2	-2.51064	-1.50967	0.000546605	0.0662085	No
Erdr1x	2.09773	6.1668	0.000547966	0.0662085	No
C1rb	0.957826	1.52946	0.000564637	0.0677866	No
NA	-6.0271	-2.72507	0.000567702	0.0677866	No
Msrb1	0.434662	7.96914	0.000569401	0.0677866	No
Tmem26	-0.927668	0.0478596	0.000576183	0.0678101	No
NA	7.52736	-1.06959	0.000577189	0.0678101	No
H2-Oa	0.445735	6.69966	0.000577975	0.0678101	No
Pram1	0.619645	2.4223	0.000584102	0.067897	No
Ifi205	0.561578	6.61135	0.000584307	0.067897	No
Pirb	0.416431	6.74389	0.000591675	0.0684149	No
Hrh2	0.47515	3.22693	0.000596728	0.0684149	No
Ube2e2	0.32445	4.83707	0.000599139	0.0684149	No
NA	-4.55839	-3.26135	0.000600032	0.0684149	No
Slc9a9	-0.440957	2.68762	0.000604103	0.0685572	No
C1rl	0.375927	3.97529	0.000608617	0.0687482	No
Klhdc4	0.391978	5.81442	0.000632959	0.0706774	No
Telo2	-0.449181	3.32039	0.000636146	0.0706774	No
Procr	0.494706	6.9427	0.000638036	0.0706774	No
Oxnad1	-0.407159	3.26481	0.000640108	0.0706774	No
Igkj2	-5.97036	-2.75699	0.000640247	0.0706774	No
Tlr2	0.43204	6.43886	0.000650149	0.0714458	No
Tbc1d2	0.4342	3.48508	0.000658148	0.0718503	No
NA	-6.41358	-2.50654	0.000659747	0.0718503	No
H4c8	0.763507	2.96426	0.000669869	0.0725811	No
Itga5	0.351804	5.62226	0.000672435	0.0725811	No
Mertk	-0.334889	4.75052	0.000704637	0.0757204	No
Slc7a4	-0.553881	2.78239	0.000719965	0.0770268	No
Colq	-1.01861	2.18049	0.000727575	0.0770363	No
Zfp998	-5.73291	-2.79244	0.000730962	0.0770363	No
Pilra	0.426764	5.81667	0.000731782	0.0770363	No
Ogn	-0.63936	6.10149	0.000732931	0.0770363	No
Misp3	-0.830731	2.09135	0.000737041	0.0770363	No
Enpp1	-0.667114	2.26187	0.000739087	0.0770363	No
Naip2	0.445166	4.63504	0.000746649	0.0771227	No
Tlcd4	0.467862	3.13016	0.000747027	0.0771227	No
NA	-3.28716	4.6136	0.000749442	0.0771227	No
Itgb2	0.537743	8.8783	0.000753278	0.0771904	No
C5ar1	-0.454866	4.05872	0.000767713	0.078339	No
Iglc3	-1.47436	7.40527	0.000771955	0.0784423	No
NA	-4.78181	-3.32342	0.000775326	0.0784565	No
Fbp1	-2.83675	-1.25804	0.000779998	0.0786018	No
Dppa3	-2.86033	-1.31811	0.000785468	0.078826	No
Mtmr7	0.502319	2.24479	0.000793039	0.0792583	No
Pik3r6	0.357913	3.75416	0.000808306	0.07997	No
Ap1s2	0.299619	5.09216	0.000808433	0.07997	No
NA	6.17789	-1.45693	0.000810039	0.07997	No
Ccdc42	-1.26145	0.500795	0.000815835	0.0802161	No
NA	-7.13053	-2.34486	0.000827125	0.0809983	No
NA	-6.85818	-2.23091	0.000831068	0.0810575	No
Plekhg4	1.21596	0.353164	0.000834881	0.0811037	No
Gm2a	0.345322	6.97366	0.000849439	0.0821891	No
Pygl	0.352375	5.26616	0.000910536	0.0877511	No
Pilrb2	0.470319	4.76969	0.000915616	0.0878919	No
Plscr1l1	4.52159	-2.55036	0.000935252	0.0893262	No
Gm5869	2.96362	-2.30717	0.000940791	0.0893262	No
Cd300lf	0.45821	6.48847	0.000941592	0.0893262	No
Pstpip2	0.395511	4.30203	0.000961891	0.0908969	No
Hsd17b14	-1.44533	0.492364	0.000980473	0.0922936	No
Gpr35	0.407677	4.48928	0.000988597	0.0924119	No
Aldh1a7	-0.33322	5.09727	0.000989339	0.0924119	No
Gm48909	6.38268	-2.08222	0.00100924	0.0939095	No
Dpy19l1	0.258702	4.377	0.00102443	0.0946385	No
Trex1	0.339589	6.2574	0.00102487	0.0946385	No
NA	6.45788	-1.45457	0.00104539	0.0961681	No
Ly6g2	2.77019	-1.8854	0.00106701	0.0977867	No
Tnfaip8l3	0.552807	2.38531	0.00107379	0.098038	No
Csf2rb2	0.394243	5.62294	0.0010846	0.098654	No
Fosl2	0.372939	4.8149	0.00108896	0.0986813	No
Lrrc4	-1.04268	-0.0568721	0.00109759	0.0990929	No
F10	0.616315	6.24509	0.00112507	0.101027	No
Dnai3	-0.622796	2.45965	0.00112733	0.101027	No
Noxo1	0.490555	4.79844	0.00113389	0.101242	No
Lilrb4a	0.480711	7.97557	0.00115126	0.102415	No
NA	-5.74977	-2.92699	0.00116811	0.103536	No
Tnfaip2	0.554336	8.12601	0.00117937	0.104154	No
Coro2a	0.272379	4.73666	0.00120702	0.105176	No
Nrn1	-0.600225	2.96201	0.00120726	0.105176	No
Pak1	0.366207	5.15492	0.00121059	0.105176	No
Tnfrsf1b	0.371505	6.9075	0.00121127	0.105176	No
Fpr2	0.639401	7.25776	0.00121261	0.105176	No
Gm3055	-0.59815	1.82494	0.00122744	0.105715	No
Scn3b	0.482641	4.74252	0.00122815	0.105715	No
Myoz2	-0.654524	2.79498	0.00123187	0.105715	No
Ppp1r14a	-0.447904	5.0221	0.00124115	0.105859	No
NA	0.69987	1.93515	0.00124227	0.105859	No
Batf2	0.486701	6.48122	0.00125918	0.106924	No
Glycam1	5.28016	-2.37036	0.00128603	0.108249	No
NA	-2.00561	8.66328	0.00129084	0.108249	No
Tcf21	-0.594544	4.65314	0.00129148	0.108249	No
Sema4a	0.363198	6.98369	0.00129261	0.108249	No
Cdo1	-0.638288	5.76912	0.00130627	0.109017	No
Pon1	-0.769048	3.55859	0.00131099	0.109037	No
Spart	-0.271683	3.69482	0.00132571	0.109664	No
Il13ra1	0.273845	5.55138	0.00132756	0.109664	No
Oas3	0.523029	4.90638	0.00133878	0.110216	No
Ndrg2	-0.5204	5.0986	0.00137781	0.113046	No
Selenop	-0.504705	8.38072	0.0013881	0.113506	No
Blnk	-0.454474	4.53168	0.00139725	0.113871	No
Specc1l	-0.305565	4.69657	0.00140716	0.114295	No
Smim39	-5.20456	-2.42443	0.00142271	0.115173	No
Aqp11	-1.04038	0.14213	0.00145752	0.117599	No
Atp8b4	0.401895	3.22967	0.00147601	0.118617	No
Trav6-2	7.18755	-1.61195	0.00148193	0.118617	No
NA	4.05753	-2.16342	0.00148479	0.118617	No
Des	-0.30905	5.3381	0.00150207	0.118976	No
Ccdc88b	0.322866	5.11616	0.00150256	0.118976	No
Cd300ld4	-1.81453	0.443227	0.00150398	0.118976	No
Syngr1	-0.506597	3.6426	0.00151429	0.119115	No
Cd209f	-1.84896	-0.313347	0.00151758	0.119115	No
NA	-5.1487	-2.52638	0.00152247	0.119115	No
Rgs16	0.577506	3.71139	0.0015284	0.119115	No
Pstpip1	0.315848	5.94281	0.00153026	0.119115	No
Tubb4a	-0.592408	2.25728	0.00155092	0.119933	No
Inhca	-2.90266	-1.93534	0.00155691	0.119933	No
Mettl3	-0.282002	4.54168	0.0015618	0.119933	No
Lactb	0.243639	4.18768	0.0015627	0.119933	No
Klra17	0.786186	1.554	0.00156546	0.119933	No
Stx2	0.278768	5.10931	0.00159541	0.121827	No
NA	-4.9008	-3.1938	0.00160022	0.121827	No
NA	-4.47329	-3.03487	0.0016177	0.122679	No
Mef2b	-0.990121	1.42204	0.00162151	0.122679	No
Igkv4-57	-1.4202	8.80609	0.00162927	0.122883	No
Nlrp3	0.484594	3.73062	0.00163852	0.123198	No
Hmga1	-2.22001	-1.00225	0.00166234	0.124604	No
Evc	-0.430477	2.73017	0.00171223	0.127948	No
Wfdc1	-0.379174	3.98838	0.00178633	0.133076	No
Atp1a2	-0.462085	3.85591	0.00180051	0.133722	No
Wnk4	0.462579	3.09395	0.00181683	0.133963	No
Rnaset2a	0.404221	6.84923	0.00182036	0.133963	No
Htr7	0.644857	2.19909	0.00182467	0.133963	No
Gk	0.372302	4.62137	0.00182582	0.133963	No
Snx12	0.271511	4.82766	0.00183692	0.134372	No
Slc6a20a	0.318627	4.91516	0.001849	0.134849	No
NA	7.26637	0.0239138	0.00186161	0.135016	No
Kcnj2	0.481628	3.32671	0.00186745	0.135016	No
Ticam2	0.407791	3.58072	0.00186796	0.135016	No
Cyp27a1	-0.305147	4.80047	0.00188842	0.13609	No
Cx3cr1	-0.531779	4.49817	0.00190137	0.136617	No
NA	-6.4064	-1.78162	0.00193041	0.138294	No
Gm9432	-5.28038	-3.06896	0.00194097	0.138309	No
Selplg	0.333541	7.38786	0.00194623	0.138309	No
Stx3	0.232722	4.98344	0.0019477	0.138309	No
NA	-1.63	6.08961	0.00197571	0.13913	No
Sh3pxd2b	0.335959	4.54122	0.00198739	0.13913	No
Rnf128	0.371587	4.0547	0.00198771	0.13913	No
Traj28	-6.3612	-1.50952	0.00199167	0.13913	No
Cyp1a1	-2.80727	-0.119211	0.00200719	0.13913	No
Clec4d	0.574452	7.1748	0.00201428	0.13913	No
Cd79b	-0.545643	6.0858	0.00202473	0.13913	No
Arid5a	0.309768	5.76599	0.00202993	0.13913	No
Zfyve19	-0.250278	4.54346	0.0020315	0.13913	No
Tes	0.259453	5.18825	0.00203419	0.13913	No
Hirip3	-0.281909	4.36345	0.00203966	0.13913	No
Trav7d-2	8.66387	1.07111	0.00204004	0.13913	No
Lrrk2	0.339776	6.38693	0.00204283	0.13913	No
NA	-4.7597	-3.29716	0.00204439	0.13913	No
Lrat	-1.07311	2.07549	0.00204722	0.13913	No
Ifitm1	0.422465	8.17525	0.00205092	0.13913	No
Flnb	0.303559	4.89183	0.0020839	0.140974	No
Plxdc2	-0.317792	4.90082	0.002127	0.14349	No
Slc25a37	0.334724	5.48596	0.00218825	0.147213	No
Gm4825	-5.22302	-2.76502	0.00222166	0.148846	No
NA	-4.85826	-2.48119	0.00222953	0.148846	No
Cped1	-0.451213	3.50759	0.00223126	0.148846	No
Cnih2	0.824032	0.561058	0.00223704	0.148846	No
Igkv2-137	-1.48024	6.45588	0.0022505	0.149319	No
Cox8b	-0.992508	2.58312	0.00225644	0.149319	No
Sesn1	-0.356245	4.24446	0.00226651	0.149578	No
Dnase1	-3.94508	-3.28601	0.00229516	0.150869	No
Slc39a2	0.615649	2.35495	0.0022985	0.150869	No
Csf3r	0.508718	6.03084	0.00230796	0.151081	No
Abca1	-0.381339	4.58836	0.00231731	0.151286	No
NA	-4.14144	-2.75286	0.0023395	0.152163	No
Nt5dc2	-0.405971	3.99479	0.00234329	0.152163	No
Gna15	0.306303	4.30207	0.00235966	0.152614	No
Ckmt2	-0.724783	2.16373	0.00236613	0.152614	No
Gzmm	-0.763743	0.775651	0.00237659	0.152614	No
Gsap	0.330748	6.21381	0.00237798	0.152614	No
Dock5	0.316702	3.33504	0.00238692	0.152614	No
NA	5.96163	-1.7142	0.0023975	0.152614	No
NA	-5.68592	-1.83604	0.00239838	0.152614	No
F830016B08Rik	0.571661	3.60091	0.00240428	0.152614	No
Crlf2	0.312459	6.47149	0.00240678	0.152614	No
NA	8.46595	-0.267459	0.00241365	0.152651	No
Zfp503	-0.303937	3.43857	0.00243407	0.153542	No
Ethe1	-0.301953	3.18708	0.00244911	0.154087	No
NA	-5.29432	-3.14611	0.0024554	0.154087	No
Tnfrsf13c	-0.667111	3.36178	0.00246586	0.154345	No
Ogfrl1	0.282897	3.98429	0.00247639	0.154605	No
NA	-0.46541	3.29481	0.00248359	0.154658	No
NA	7.33372	-1.59565	0.00249066	0.154701	No
Nfil3	0.446656	5.01801	0.00249952	0.154856	No
Slc49a3	0.329925	3.92017	0.00251042	0.155135	No
Elane	3.73832	-2.95455	0.00253545	0.155721	No
Radx	0.798129	0.589032	0.00253713	0.155721	No
Rps19-ps7	-6.13715	-2.8998	0.00253913	0.155721	No
Zfp65	-0.359528	2.52934	0.00255259	0.156151	No
NA	6.25756	-1.35498	0.00256194	0.15633	No
Igkv4-90	-2.53238	6.37641	0.00257482	0.156722	No
Emilin2	0.488997	4.33846	0.00260763	0.158322	No
Pcolce2	-0.673855	4.88277	0.00261617	0.158445	No
Myl4	-0.528995	5.72318	0.00264199	0.15961	No
Gm19196	5.99333	-2.5993	0.00264888	0.159629	No
Tlr1	-0.308701	4.45816	0.00266671	0.15993	No
Tjp3	0.268693	5.05942	0.00266703	0.15993	No
Gm4841	0.48951	5.51378	0.00267796	0.160189	No
Wnt2	-0.696798	1.28958	0.00269795	0.160989	No
S100a4	0.437826	8.33907	0.00271636	0.161522	No
Ndrg1	0.38905	5.83746	0.00272116	0.161522	No
Gna12	-0.210956	5.57487	0.00272683	0.161522	No
Slfn8	0.348858	4.63718	0.00275138	0.162579	No
Hdac10	-0.321886	3.61585	0.0027607	0.162688	No
Lilrb4b	0.466089	7.5915	0.00276661	0.162688	No
Sdr9c7	-3.39276	-3.56043	0.0027826	0.163232	No
Pigr	0.513438	7.89932	0.00279198	0.163388	No
St14	0.265052	5.44499	0.00280329	0.163656	No
Gm5431	0.406814	4.11218	0.00281087	0.163705	No
Dpep2	0.448285	4.69209	0.00285082	0.165634	No
Ggh	0.273487	4.92012	0.00286518	0.165755	No
Furin	0.325319	6.60506	0.00286655	0.165755	No
Myo1f	0.347427	6.40409	0.00287994	0.166133	No
Hoxa7	-0.55339	1.80142	0.00289122	0.166389	No
Cx3cl1	0.254747	5.32772	0.00291035	0.166953	No
Klrb1b	0.42359	5.12509	0.00291477	0.166953	No
Igkv3-3	3.28989	4.18763	0.0029459	0.167923	No
NA	-1.00827	1.63098	0.00294984	0.167923	No
Triobp	0.222957	5.39208	0.00295245	0.167923	No
Aldh1a1	-0.57761	8.00382	0.00299511	0.169937	No
Psd4	0.279736	5.50323	0.00300184	0.169937	No
Sun3	-3.43442	-3.41725	0.0030186	0.170122	No
NA	8.59273	-0.0411964	0.00301914	0.170122	No
Tnfsf13b	0.331824	6.21927	0.00305797	0.171226	No
Wdfy1	-0.298206	4.20019	0.0030581	0.171226	No
Pitpnm1	0.251151	6.26868	0.00305988	0.171226	No
Atf3	0.278507	5.30995	0.0030982	0.172972	No
H2-M2	0.515713	8.23899	0.00310757	0.173097	No
Cox6a2	-0.42508	4.37481	0.00313138	0.174025	No
Nit2	-0.263156	4.27455	0.0031673	0.175487	No
Pmepa1	0.270541	5.6143	0.00317216	0.175487	No
Pinlyp	3.01234	-2.45217	0.00318468	0.17578	No
Acss2	-0.294608	3.61521	0.00319884	0.175874	No
Arhgap8	0.337532	4.91273	0.00320086	0.175874	No
Cyrib	0.304577	7.10005	0.00320909	0.175928	No
NA	5.12373	-2.4385	0.00322428	0.176362	No
Gm11786	5.19377	-2.12477	0.00325189	0.177108	No
NA	-4.30479	-2.85013	0.0032525	0.177108	No
AB124611	0.304855	6.14541	0.003262	0.177228	No
NA	7.10701	-1.17987	0.00329585	0.178667	No
Npr3	-0.787736	2.38674	0.00332387	0.17924	No
Trim38	-2.79488	-3.32928	0.00332459	0.17924	No
Sult2a2	-3.79516	-3.56431	0.00332855	0.17924	No
Aicda	-1.49479	-0.823765	0.00333906	0.179408	No
NA	-4.37668	-3.43039	0.00334655	0.179413	No
NA	-4.79777	-2.82392	0.00335778	0.179619	No
Armcx3	-0.216803	4.27827	0.00336985	0.179678	No
Soga3	-3.75513	-3.31884	0.00337615	0.179678	No
Tnfrsf9	0.440407	5.59494	0.00338107	0.179678	No
Gm13283	3.80608	-3.19705	0.00340804	0.180554	No
Rpl13-ps6	-4.22742	-2.20983	0.00341243	0.180554	No
S100a8	0.726323	8.41999	0.00343561	0.181385	No
NA	5.56547	-2.59833	0.00345167	0.181838	No
Aox1	-0.333284	3.48463	0.00345999	0.181882	No
Cd22	-0.430064	5.34553	0.00347528	0.182291	No
Gm4948	1.75709	-1.32987	0.00349188	0.182586	No
Mup22	-3.40101	-0.678675	0.00349593	0.182586	No
Tmem267	-0.676667	2.71434	0.00350966	0.182909	No
Cftr	0.449932	2.59397	0.00352953	0.1832	No
Fance	-0.241265	3.93326	0.00353033	0.1832	No
Gm31166	-5.57097	-2.37769	0.00356033	0.184363	No
Stard13	-0.321325	4.20397	0.00358575	0.185284	No
Pglyrp1	0.332064	6.50082	0.00359585	0.185411	No
Plxna1	0.309023	5.78657	0.00362653	0.186597	No
Mrc1	-0.518868	3.83966	0.00365246	0.187192	No
Ifit2	0.503909	6.22344	0.00365885	0.187192	No
Kcnh2	-0.742711	1.03979	0.00366242	0.187192	No
Bcl2a1d	0.361	6.75176	0.00366892	0.187192	No
Clec10a	-0.694938	2.38742	0.00369165	0.187957	No
Adgre1	-0.519927	6.08317	0.00374877	0.190466	No
Pdgfra	-0.388398	5.23987	0.00375946	0.19061	No
Gm10222	8.31864	1.6723	0.00380645	0.192591	No
Serpina10	0.56757	2.23316	0.00383038	0.192787	No
Fes	0.271179	6.10397	0.00383072	0.192787	No
NA	-6.34173	-2.26019	0.00383414	0.192787	No
Ceacam10	0.909803	1.02904	0.00384807	0.193087	No
Il21r	0.314079	5.44627	0.00387231	0.193866	No
4933427D14Rik	1.25763	0.167246	0.00387955	0.193866	No
NA	6.67723	-1.59256	0.00389067	0.194022	No
Zfp869	-0.226763	4.23292	0.00393011	0.195588	No
NA	-0.27648	4.18298	0.00397051	0.196947	No
Rnf149	0.395067	7.04527	0.00397364	0.196947	No
Gm13007	-5.1836	-3.16749	0.00399754	0.197727	No
Mzb1	-0.771185	6.1049	0.00401864	0.198367	No
Fcrlb	0.700419	2.23942	0.00402967	0.198368	No
Apobr	0.287851	4.40294	0.00403595	0.198368	No
NA	-6.06475	-1.95838	0.00404315	0.198368	No
Cldn4	0.531037	4.16459	0.00408185	0.19966	No
NA	-2.44846	-2.89051	0.00411295	0.19966	No
Trbj2-4	-4.72762	-2.7899	0.00411304	0.19966	No
NA	-5.41923	-3.08814	0.0041462	0.19966	No
Krtdap	-6.84818	-1.87249	0.00415788	0.19966	No
Mup-ps22	7.38733	-1.1363	0.00417797	0.19966	No
Inmt	-1.04179	8.36616	0.00418176	0.19966	No
Tnni3	-0.373202	5.66976	0.0042212	0.19966	No
NA	5.76899	-1.11154	0.00423484	0.19966	No
Rmdn3	0.230587	5.42061	0.00424511	0.19966	No
Slc25a42	-0.726326	1.66584	0.00424533	0.19966	No
Tm4sf19	0.650191	2.1474	0.00425368	0.19966	No
Ppt2	0.281594	6.14355	0.00425721	0.19966	No
Serpine1	0.37367	5.27859	0.00425826	0.19966	No
Rab4a	-0.397322	2.81803	0.00426184	0.19966	No
Spata13	0.267548	4.93635	0.00426355	0.19966	No
Has3	0.681974	0.514027	0.00426657	0.19966	No
Pnp	0.275139	4.98025	0.0042692	0.19966	No
NA	-5.53494	-2.34841	0.0042703	0.19966	No
Bltp3a	0.340699	3.00166	0.00427035	0.19966	No
Ripply1	3.46228	-2.61629	0.00427145	0.19966	No
Lilrb4a	0.472085	7.34819	0.00427832	0.19966	No
Bcar3	-0.393281	3.70336	0.00428244	0.19966	No
Lipa	0.306097	6.64913	0.0042842	0.19966	No
NA	-5.42226	-3.10042	0.00429198	0.19966	No
Atf5	-0.290075	5.55438	0.00429606	0.19966	No
Runx3	0.323498	4.36449	0.00429744	0.19966	No
Lsamp	-1.93887	-2.77409	0.0042997	0.19966	No
Slc16a9	-0.444102	4.35203	0.00435003	0.201128	No
Irak2	0.290781	6.00902	0.0043527	0.201128	No
Ubash3b	0.363757	3.7679	0.00435614	0.201128	No
NA	-4.15767	-3.47867	0.00439539	0.202259	No
NA	0.263426	4.85018	0.00440889	0.202259	No
Gsta2	-0.760154	1.06665	0.00441088	0.202259	No
NA	4.39448	-2.60398	0.00441395	0.202259	No
G430095P16Rik	0.535916	2.39132	0.00442441	0.202356	No
Gpr84	0.618322	3.65736	0.0044337	0.2024	No
Ppp1r1b	-0.826045	1.22153	0.00447106	0.203723	No
NA	-4.93939	-3.34786	0.00449723	0.204531	No
Nfilz	5.61347	-2.54117	0.00451133	0.204789	No
Pax4	3.88572	-2.52818	0.00454133	0.205767	No
Slamf6	-0.324153	4.18327	0.00455628	0.206059	No
Trim6	0.527467	1.79972	0.00457207	0.206389	No
Timm10b	0.283852	6.32443	0.00458747	0.2067	No
Slc22a5	-0.286151	3.49066	0.00462727	0.207365	No
Slc7a11	0.553806	3.89433	0.00463121	0.207365	No
Pfkp	0.290814	6.41073	0.00464192	0.207365	No
Gm11475	-4.67083	-3.12755	0.00464393	0.207365	No
Ltbp2	0.358325	6.66388	0.00464491	0.207365	No
Dnai1	-0.610219	2.11194	0.00465367	0.207374	No
Fut7	0.538588	1.4668	0.00466293	0.207406	No
Hmces	-0.250571	4.18921	0.00467736	0.207668	No
Cyp2d22	-0.563766	4.23277	0.00469151	0.207916	No
Tmeff1	0.411113	5.06943	0.00472908	0.208446	No
Slc39a11	0.262307	4.01163	0.00473739	0.208446	No
Mcub	0.250959	4.81868	0.00473774	0.208446	No
Asb5	-1.44604	-0.962336	0.00473946	0.208446	No
Fxyd2	-0.90998	0.526216	0.00474639	0.208446	No
Cabin1	0.229189	5.26183	0.00477174	0.209058	No
Rras2	-0.267254	4.2139	0.00479056	0.209058	No
Gm3646	5.44668	-2.89079	0.00479719	0.209058	No
NA	5.15368	-2.18214	0.00481042	0.209058	No
Igkv4-56	-4.47758	0.700681	0.00481463	0.209058	No
NA	-5.79656	-2.37518	0.00481794	0.209058	No
NA	-4.7826	-2.86137	0.0048248	0.209058	No
Ifi211	0.376429	6.56903	0.00482917	0.209058	No
Cldn10	-0.508557	2.83193	0.00485975	0.209709	No
Reck	-0.422884	3.48264	0.00488169	0.209709	No
Itgam	0.437915	6.19459	0.00488391	0.209709	No
Calhm2	-0.322852	2.92733	0.00488563	0.209709	No
NA	7.22445	-1.16754	0.00489376	0.209709	No
Dmpk	-0.282267	4.49896	0.00489738	0.209709	No
Shroom3	0.222099	5.0806	0.00490468	0.209709	No
Susd6	0.272318	6.43737	0.0049373	0.209936	No
Ccl1	0.793956	2.49792	0.00493741	0.209936	No
Mid1	0.443616	3.87653	0.00496265	0.209936	No
Car14	-0.650657	2.52883	0.00497247	0.209936	No
Ccl19-ps3	-5.22706	-2.1049	0.00498496	0.209936	No
Igkv5-45	-1.56365	5.6234	0.00498814	0.209936	No
Zfp90	-0.320962	2.79558	0.00498823	0.209936	No
Fosl1	1.14011	0.0373092	0.00499454	0.209936	No
Cibar2	-0.597401	2.10192	0.00500469	0.209936	No
Fabp7	1.40739	0.326492	0.00500503	0.209936	No
Zp1	3.42305	-2.63673	0.00500507	0.209936	No
Casp7	0.259037	5.32204	0.00503483	0.21082	No
Sap30	0.267905	3.97026	0.00509548	0.212993	No
Prelp	-0.42137	6.20103	0.00511832	0.21358	No
NA	6.16365	-2.24183	0.00513221	0.213792	No
Tubb3	0.580859	2.67068	0.00516808	0.214918	No
Igkv12-98	-1.61602	6.07873	0.0051795	0.215025	No
Kifc2	-0.447681	2.44827	0.00519494	0.215298	No
Cyp4v3	0.270494	5.76519	0.00524897	0.217166	No
Ceacam19	1.09184	-0.654419	0.00525913	0.217216	No
NA	5.59925	-1.27797	0.00527397	0.21746	No
Igkv6-13	-1.47244	7.05044	0.00528838	0.217684	No
Cdh23	1.40724	-0.84278	0.00530746	0.2181	No
NA	-2.96445	-3.6193	0.00531794	0.218161	No
Rps18-ps1	-3.91895	-3.19868	0.00532838	0.218221	No
Kifc3	0.259195	5.33579	0.00535634	0.21854	No
NA	-5.84856	-2.95466	0.00536041	0.21854	No
G6pdx	0.255814	6.04075	0.00536316	0.21854	No
6330549D23Rik	4.92354	-2.59685	0.00541904	0.219909	No
Fcor	0.482812	3.29842	0.00542717	0.219909	No
Gid4	-0.286135	3.53936	0.00542855	0.219909	No
Zfp94	-0.427917	1.97193	0.00543297	0.219909	No
NA	-4.80856	-3.27913	0.0054833	0.221343	No
Snx10	0.353625	6.49881	0.00548663	0.221343	No
Tppp	-0.537612	1.88158	0.00550754	0.221509	No
NA	5.96204	-2.14519	0.005509	0.221509	No
Ndp	-2.50739	-3.28981	0.00554249	0.222044	No
Hesx1	-1.67154	-2.23877	0.00555452	0.222044	No
Aqp7	-1.57882	-1.91289	0.00555677	0.222044	No
Tmprss11d	2.53815	-3.03437	0.00556697	0.222044	No
Adap1	0.257305	5.03298	0.00557246	0.222044	No
Mmp12	0.779675	7.29486	0.00557715	0.222044	No
Gch1	0.246781	4.16923	0.00563154	0.223652	No
NA	0.364005	7.23334	0.00563596	0.223652	No
Plaat3	0.351121	6.46945	0.00569079	0.225459	No
Galnt7	0.296632	3.98624	0.00572067	0.226274	No
Hsf4	-0.388264	2.72352	0.00574154	0.22673	No
Slc66a3	0.220849	5.5285	0.00576294	0.227165	No
Mapk13	0.307756	4.78647	0.00577794	0.227165	No
Mocs1	0.260497	4.6147	0.00578544	0.227165	No
NA	-6.32963	-2.59181	0.00579396	0.227165	No
Dipk2a	-0.324778	4.22963	0.00579933	0.227165	No
Gm4968	4.06575	-3.21686	0.00586075	0.228953	No
Gm10275	-4.97238	-2.26773	0.00586382	0.228953	No
NA	-1.85672	-1.32591	0.00587392	0.228979	No
Epb41l3	-0.450979	2.57111	0.00590248	0.229724	No
Cxcl5	0.860658	6.41672	0.0059129	0.229761	No
NA	-4.7619	-3.29506	0.0059321	0.230139	No
Tbc1d17	-0.200635	5.16795	0.00595287	0.230576	No
Kcne2	-0.596991	2.28813	0.00597184	0.230943	No
Chp2	-0.575825	1.04547	0.00600159	0.231724	No
Rnase2a	-2.04947	0.866952	0.00603315	0.232476	No
Igkv12-89	-1.47243	5.48624	0.0060402	0.232476	No
Gsta3	-0.728843	6.21505	0.00606898	0.233214	No
Rpusd3	-0.464559	2.98952	0.00608451	0.233441	No
Il1rn	0.566934	6.70899	0.00609676	0.233542	No
NA	5.32038	-1.91041	0.00613877	0.234781	No
Trav9d-1	-5.04319	-2.76116	0.00616243	0.235316	No
Lrrc8c	0.3192	5.72618	0.00617265	0.235336	No
Magohb	0.279716	4.3163	0.00624375	0.237674	No
Mocos	0.228781	3.80923	0.0062678	0.238216	No
NA	-5.6509	0.7978	0.00628378	0.23845	No
Cxcr2	0.662309	3.40392	0.00633737	0.240108	No
NA	0.345542	6.1031	0.00634769	0.240125	No
Bola3	0.267978	5.23637	0.00636175	0.240282	No
NA	-1.30652	6.75575	0.00637565	0.240433	No
Il3ra	0.265214	5.64083	0.0063902	0.240608	No
Lamtor3-ps	-2.22744	-2.19826	0.00640194	0.240677	No
Cxcl3	0.625471	3.15987	0.00641261	0.240706	No
NA	-4.49587	-2.94437	0.00645482	0.241916	No
F13a1	-0.568754	2.82827	0.00649113	0.242338	No
9330182O14Rik	-3.70573	-3.58688	0.00649657	0.242338	No
Mxra8	-0.310017	7.24584	0.00650675	0.242338	No
Rps18-ps3	-2.73946	-1.7387	0.00651958	0.242338	No
Igkv10-95	-1.76429	2.90917	0.00651974	0.242338	No
NA	5.92059	-1.43385	0.00653982	0.242338	No
Dab2	-0.245949	4.73238	0.00654017	0.242338	No
Gm4956	-0.912466	4.14759	0.00655488	0.242338	No
Col13a1	-0.416443	3.57713	0.00656348	0.242338	No
Gstm1	-0.480378	7.51634	0.00656585	0.242338	No
NA	6.47386	0.226559	0.00661414	0.243438	No
Plet1	0.361403	6.14952	0.0066243	0.243438	No
Tbkbp1	0.222679	5.17891	0.00663585	0.243438	No
Cfb	0.532381	9.99902	0.00664445	0.243438	No
Pllp	-0.470418	4.15025	0.0066592	0.243438	No
Smox	0.336957	5.01708	0.00665955	0.243438	No
Ifrd2	-0.270291	3.98254	0.00666582	0.243438	No
Slc17a7	-0.899806	-0.723547	0.00668861	0.243449	No
Arv1	0.291852	2.99064	0.00669821	0.243449	No
NA	-4.17626	-2.78043	0.00670524	0.243449	No
Shtn1	0.223429	4.80628	0.00670621	0.243449	No
NA	5.43175	-2.28415	0.00674215	0.244388	No
Tlr12	-0.356724	3.94476	0.00680209	0.246193	No
Akap13	0.212631	5.2621	0.00686594	0.247502	No
NA	-3.67375	-3.50169	0.00687549	0.247502	No
Il6	0.853402	1.85467	0.006877	0.247502	No
Tapbpl	0.273215	6.28122	0.00687973	0.247502	No
Gm10288	6.44196	1.67689	0.0068892	0.247502	No
Gm18222	3.51737	-3.26798	0.00691852	0.248188	No
Abcb1a	-0.304893	3.71509	0.00694033	0.248603	No
Pira11	0.507414	2.14755	0.00696103	0.248977	No
NA	-6.3145	-2.67909	0.00698308	0.249085	No
Lpcat2	0.295146	5.8935	0.00698454	0.249085	No
NA	-3.85715	-3.04061	0.00700341	0.249391	No
Nuak2	0.228192	5.02472	0.00708191	0.251203	No
Bphl	-0.211223	5.08495	0.00709103	0.251203	No
Mgam	1.15321	-0.592273	0.0070922	0.251203	No
Mat2a	-0.313357	6.43149	0.00709568	0.251203	No
NA	-5.34912	-2.06542	0.00710615	0.251208	No
Atp2a1	-1.15423	-1.07482	0.00712936	0.251662	No
NA	-6.27897	-2.68152	0.00714723	0.251927	No
NA	-4.78262	-2.75963	0.00716434	0.252116	No
Ufl1	-0.20564	4.23119	0.00717336	0.252116	No
Bag4	-0.43562	2.477	0.0072109	0.25266	No
Sln	-0.625419	2.64816	0.00721782	0.25266	No
Thbs1	0.386783	6.38667	0.00722005	0.25266	No
Clec12a	0.392909	6.7024	0.00723704	0.25289	No
Mlkl	0.346859	5.42501	0.00725701	0.253155	No
Gbp11	0.419436	3.74907	0.00726546	0.253155	No
Fst	0.6069	4.31225	0.00729127	0.253438	No
Dglucy	0.27182	3.96119	0.00730246	0.253438	No
Jpt2	0.284767	5.14917	0.00730926	0.253438	No
NA	-6.26671	-2.68872	0.0073216	0.253438	No
Sod2	0.389937	8.15892	0.00732576	0.253438	No
Gstm3	-1.4079	-1.6672	0.00735308	0.253547	No
Isl2	-3.41518	-3.50748	0.00737964	0.253547	No
Fgf21	3.74042	-2.86798	0.0074069	0.253547	No
Rhov	0.631915	1.86473	0.00741193	0.253547	No
Fabp3	-0.605387	3.63335	0.00741871	0.253547	No
Fezf2	-2.48664	-3.28105	0.00741918	0.253547	No
NA	-4.6085	-3.36453	0.00741962	0.253547	No
Sdc2	-0.243042	4.35583	0.00742315	0.253547	No
NA	0.394946	7.54492	0.00744347	0.253547	No
Cdkn1a	0.363759	7.40514	0.00744374	0.253547	No
Cfap161	-0.46416	2.46132	0.00744375	0.253547	No
Cbr1b	-4.33843	-3.38861	0.00745716	0.253648	No
NA	-5.78332	-0.771743	0.00751615	0.255297	No
Nme3	-0.255931	4.36613	0.00758516	0.257281	No
NA	-3.81484	-3.55521	0.0076118	0.257825	No
Apold1	0.775388	1.23077	0.00766563	0.258973	No
Dync1h1	0.242564	6.00807	0.00766943	0.258973	No
Rmi1	-0.202244	3.9942	0.00767769	0.258973	No
Ighv6-5	-4.80266	-2.02063	0.00773419	0.260354	No
Cd209g	-1.86676	-1.51362	0.00774007	0.260354	No
Steap4	0.347439	5.42146	0.00776473	0.260458	No
Ctc1	0.256711	4.66956	0.00776602	0.260458	No
Asb2	-0.416975	3.80223	0.00777534	0.260458	No
Zfp647	-0.622459	0.524112	0.00780676	0.26115	No
Fam43a	-0.292148	3.55701	0.00785407	0.262054	No
Fhl1	-0.419405	7.60308	0.00785537	0.262054	No
Tfec	0.32404	3.31026	0.00787676	0.262407	No
Ptpre	0.227493	4.53046	0.00796318	0.264923	No
Tcf23	-1.09945	-1.33328	0.00800562	0.265971	No
Ripk2	0.236647	4.03857	0.00803842	0.266105	No
Lag3	0.320631	4.39295	0.00804764	0.266105	No
Kyat1	-0.306334	3.03227	0.00805287	0.266105	No
Gm4202	6.54492	0.456586	0.00805348	0.266105	No
Jak2	0.26867	5.82951	0.00811385	0.267735	No
Dock7	0.557591	4.80893	0.00813069	0.267927	No
Casq2	-0.619005	1.31073	0.0081504	0.268007	No
Cyp2f2	-0.570439	9.35372	0.00816299	0.268007	No
Ppp1r12b	0.228121	4.29664	0.00817802	0.268007	No
Rnf213	0.350423	4.27515	0.00818701	0.268007	No
Pgd	0.278446	7.31513	0.00819228	0.268007	No
E030025P04Rik	-2.3935	-2.76214	0.00819933	0.268007	No
Sbno2	0.269344	6.2374	0.0082245	0.268017	No
Clpp	-0.190424	5.10941	0.00822549	0.268017	No
Gpr65	-0.285092	4.879	0.00824313	0.268017	No
Apoc2l	-4.4673	-1.6041	0.00824378	0.268017	No
Skap2	0.238463	6.43392	0.00825897	0.268152	No
Igkv3-2	-1.18623	9.31271	0.00828529	0.268647	No
NA	-4.38917	-3.23921	0.0083199	0.269201	No
Gm7760	-4.22525	-3.45768	0.00832456	0.269201	No
Hes2	-1.66826	-1.60644	0.00836174	0.26966	No
Slc39a14	0.358456	4.81385	0.00838573	0.26966	No
Scube2	-0.860576	1.74187	0.00839844	0.26966	No
NA	6.53328	-1.89499	0.00841175	0.26966	No
Ucp1	2.7475	-1.05448	0.00841254	0.26966	No
Lcn2	0.628369	11.9731	0.00841908	0.26966	No
Lipn	0.760751	1.35714	0.00842361	0.26966	No
Malt1	0.330354	5.77601	0.00842755	0.26966	No
Penk	0.452842	3.50148	0.00846415	0.269688	No
Scimp	0.317425	5.1355	0.0084665	0.269688	No
Gm10177	6.14608	0.220864	0.00846841	0.269688	No
Ighv9-3	-1.26379	8.81695	0.00847452	0.269688	No
Tnc	0.594066	3.16839	0.00848772	0.269688	No
Wscd1	-0.414767	2.57415	0.00849507	0.269688	No
Nuak1	-0.358483	2.4299	0.00854416	0.270892	No
Bmyc	-0.256738	4.17885	0.00857448	0.271385	No
NA	-6.19024	-2.74989	0.00858207	0.271385	No
NA	-3.47851	-3.5335	0.008601	0.271631	No
Ncf1	0.311216	7.06642	0.0087043	0.274536	No
Espl1	0.762583	3.78364	0.00872965	0.274634	No
NA	-1.56406	5.44356	0.00873004	0.274634	No
Gm11826	-4.78894	-3.12383	0.00875637	0.274872	No
Pik3r5	0.282044	4.7998	0.00876022	0.274872	No
Slc26a4	0.52305	5.35627	0.00878257	0.274971	No
Snx20	0.26939	5.73323	0.00878602	0.274971	No
Mgl2	-0.785997	2.92755	0.00889063	0.277887	No
H2bc12	5.7045	-2.63857	0.00892557	0.27862	No
Speg	0.305806	3.5328	0.00897045	0.279661	No
Gm7691	-3.70903	-3.57536	0.00904133	0.28151	No
Fxyd5	0.408411	9.41567	0.00906723	0.281849	No
Setd9-ps	3.9686	-3.32226	0.00907542	0.281849	No
NA	-2.85104	-3.63123	0.00912373	0.28252	No
Timm10	0.255869	4.16299	0.00912947	0.28252	No
Bcl2a1a	0.33073	6.16819	0.00913363	0.28252	No
Olr1	0.439051	4.19832	0.00914358	0.28252	No
Fndc1	0.386436	4.31866	0.00916708	0.282887	No
Greb1l	2.05784	-1.51954	0.00918928	0.283065	No
Zfand2a	0.269105	4.39457	0.00919617	0.283065	No
NA	3.41475	-3.11395	0.00921775	0.28337	No
NA	-2.54153	-2.29554	0.0092725	0.284693	No
NA	-6.1204	-2.77156	0.00928435	0.284697	No
NA	1.77756	-0.43316	0.00930238	0.28489	No
NA	-5.38697	-0.908163	0.00934506	0.285806	No
Itgax	0.390436	7.07406	0.00935582	0.285806	No
Asl	0.19829	4.72104	0.00942506	0.287559	No
NA	6.59518	-0.580705	0.00946641	0.288458	No
Tmem221	-0.783421	1.54165	0.00951025	0.289185	No
Rp2	0.242466	4.66458	0.00951906	0.289185	No
Cabp7	-2.66415	-3.66213	0.00952598	0.289185	No
Ano9	0.453388	1.90683	0.0095388	0.289213	No
NA	-4.55931	-3.01273	0.00957217	0.289512	No
NA	6.51919	-1.12357	0.00957252	0.289512	No
Rasd2	0.362904	2.36458	0.00960821	0.289771	No
Aldh3a1	-0.437238	3.57726	0.00961549	0.289771	No
Entpd5	-0.267296	3.56619	0.0096255	0.289771	No
NA	4.78346	-2.37441	0.00962881	0.289771	No
Tacc2	-0.306138	4.22831	0.0096435	0.289854	No
NA	4.83379	-2.798	0.00967409	0.290126	No
Gm2389	6.9649	-1.27281	0.00967844	0.290126	No
Mitf	0.280674	3.38295	0.00968839	0.290126	No
Zfp61	-0.305021	3.1597	0.00970851	0.29037	No
Arrdc4	0.240101	5.41231	0.00974104	0.290849	No
Rhbdf2	0.206955	5.65807	0.00974846	0.290849	No
Ostm1	0.205892	5.24917	0.00979419	0.291202	No
Mccc2	-0.268313	3.75154	0.00979618	0.291202	No
Mamdc2	-0.450919	4.34787	0.00980042	0.291202	No
Cstb	0.444097	9.12539	0.00981045	0.291202	No
Myof	0.272808	6.55126	0.00982262	0.291202	No
NA	-4.43213	-3.51179	0.00984235	0.291202	No
Gstm7	-0.538244	1.67794	0.00984422	0.291202	No
C2cd4b	0.421221	4.19861	0.00987481	0.291751	No
Iqcc	-0.269921	3.73024	0.00989321	0.29194	No
Gmfg-ps	4.59396	-2.46984	0.00993233	0.292739	No
Cstpp1	-0.261461	4.27954	0.00996961	0.292912	No
2300002M23Rik	-2.95009	-3.29717	0.0099705	0.292912	No
NA	-4.35846	-3.09295	0.00997441	0.292912	No
Tiam1	0.306943	3.81933	0.00999639	0.293179	No
Lax1	-0.33855	4.55949	0.0100411	0.293179	No
Lama2	-0.287643	3.4041	0.0100459	0.293179	No
Slc6a12	0.87727	1.7496	0.0100555	0.293179	No
Pcp4l1	-0.385715	4.95524	0.0100612	0.293179	No
Fam167b	0.49507	2.74396	0.0100679	0.293179	No
Asgr2	-0.766513	-0.0150842	0.0100796	0.293179	No
Actc1	-0.511346	5.95077	0.0100801	0.293179	No
Maff	0.259828	4.81551	0.0102297	0.296869	No
Rab6b	-0.40523	3.23161	0.0102333	0.296869	No
Zfp790	-0.334748	2.26878	0.0102436	0.296869	No
Glrx	0.355039	7.22304	0.010267	0.297193	No
NA	-4.5829	-3.2123	0.0102827	0.297293	No
Gm7901	-3.20175	-3.657	0.010319	0.297313	No
Gm7067	-3.07447	-3.63231	0.0103193	0.297313	No
Cxcl1	0.570071	4.8948	0.0103201	0.297313	No
Fbxl5	0.345381	6.59434	0.0103701	0.298397	No
Cd300lb	0.357631	3.19009	0.0104273	0.299689	No
Gm4829	-2.4417	-2.06522	0.010453	0.2999	No
Magix	-0.499871	1.47125	0.0104593	0.2999	No
Ifi206	0.331937	4.2137	0.0104738	0.299962	No
Ubash3a	0.362546	3.11024	0.010495	0.299967	No
Gm14044	-4.82439	-3.00867	0.0105028	0.299967	No
Gm13276	-4.5292	-3.24921	0.0105111	0.299967	No
Dtx3l	0.287979	5.72196	0.0105261	0.300044	No
Parp10	0.265753	5.93952	0.0105518	0.300424	No
Zfp260	-0.218966	4.57548	0.0105723	0.300653	No
Anxa2r2	6.04015	-1.98396	0.0105867	0.300713	No
Skil	0.198442	4.75011	0.0106407	0.301602	No
Mup16	-3.05807	-3.61961	0.0106429	0.301602	No
NA	-2.41558	3.03454	0.0106639	0.301845	No
Mtmr10	-0.260072	3.3494	0.0106845	0.302078	No
Hjv	-0.854416	-0.0818091	0.0107094	0.302272	No
Hexim2	0.500365	2.13792	0.0107163	0.302272	No
Klf8	-0.825246	0.384421	0.0107469	0.302783	No
NA	5.49644	-1.13163	0.0108337	0.304874	No
Gemin4	-0.416443	2.64641	0.0108624	0.305308	No
Prg3	-1.47644	-1.13717	0.0108943	0.305308	No
Tnfsf9	0.343519	3.49879	0.010906	0.305308	No
Sntn	-0.433592	2.91179	0.0109099	0.305308	No
Mutyh	-0.480152	1.69037	0.0109233	0.305308	No
Eaf2	-0.823169	2.71883	0.0109393	0.305308	No
Krt14	-1.68046	2.46312	0.0109479	0.305308	No
Pla2g7	0.485492	8.38184	0.0109497	0.305308	No
Rab8b	0.210623	5.45668	0.011	0.305728	No
Gm7609	0.558065	1.37275	0.0110023	0.305728	No
Parm1	0.401244	4.39037	0.0110201	0.305728	No
Jaml	0.289809	4.32976	0.0110321	0.305728	No
NA	-2.20325	7.60867	0.0110369	0.305728	No
NA	-4.9703	-2.81872	0.0110402	0.305728	No
H60b	3.02968	-2.87143	0.0110649	0.306061	No
Igkv5-48	-1.33447	8.82631	0.0110783	0.306083	No
Gorasp1	-0.348687	2.91347	0.0111178	0.306483	No
Scpppq1	4.71623	-2.83873	0.011118	0.306483	No
Ccl4	0.456785	5.82664	0.0111578	0.307233	No
NA	7.39164	-1.05766	0.0112111	0.308351	No
C1ra	0.338724	7.77234	0.011238	0.308739	No
Cdkn1c	-0.5152	3.74327	0.0112524	0.308786	No
Sgcg	-0.670875	0.447714	0.0112768	0.309107	No
Gm7776	3.9763	-3.26783	0.0113218	0.309242	No
NA	5.64123	-2.39037	0.0113296	0.309242	No
Fam241a	0.216881	3.89275	0.011342	0.309242	No
Plcb4	-0.325297	4.22171	0.0113487	0.309242	No
Tnnt2	-0.475616	5.90112	0.0113552	0.309242	No
Ltb4r1	0.428974	2.66431	0.0113581	0.309242	No
Plcd3	-0.495854	1.53202	0.0114223	0.31064	No
Selenom	-0.257329	6.04366	0.0114554	0.311192	No
Tsga13	-4.02996	-3.41103	0.0115184	0.312292	No
Bhlhe40	0.306415	6.60218	0.0115571	0.312292	No
NA	-4.6717	-3.32553	0.011577	0.312292	No
NA	5.05815	-2.86001	0.0115846	0.312292	No
Trpv2	0.215953	5.25159	0.0115964	0.312292	No
Prr5	-0.424381	2.7394	0.0115969	0.312292	No
NA	-1.161	-0.641215	0.0115975	0.312292	No
Gprasp2	-0.620854	1.24837	0.01161	0.312292	No
Prdx5	0.4083	8.77683	0.0116197	0.312292	No
Cndp2	0.433539	6.50668	0.0116245	0.312292	No
NA	-2.99961	-2.63344	0.0116773	0.313364	No
Bglap2	-4.89426	-3.28947	0.0117923	0.31572	No
4930558K02Rik	3.4152	-3.28492	0.0118147	0.31572	No
Hyal1	-0.38774	3.17344	0.0118289	0.31572	No
Gm3086	5.42116	-2.92003	0.011845	0.31572	No
Psen2	0.212357	5.73167	0.0118479	0.31572	No
NA	-1.48132	-0.359951	0.0118489	0.31572	No
Ncf2	0.319144	6.14585	0.0118561	0.31572	No
NA	-4.23549	-3.10134	0.0119151	0.316938	No
Cd274	0.354368	7.4523	0.0119434	0.316938	No
NA	6.96467	-0.779914	0.0119528	0.316938	No
NA	-0.663885	2.10687	0.0119563	0.316938	No
a	-1.28062	0.254431	0.0119707	0.316938	No
NA	-4.08067	-2.888	0.0119801	0.316938	No
Nos2	0.496752	8.31104	0.012006	0.317213	No
Rapgef4	-0.331361	2.92763	0.0120166	0.317213	No
Tlcd3b	-0.405192	1.36669	0.0120563	0.317799	No
Engase	-0.404167	2.18085	0.0120822	0.317799	No
Capg	0.380399	8.18093	0.0120832	0.317799	No
Etv6	0.21739	4.72068	0.0120912	0.317799	No
Cox5b-ps	4.3204	-3.04585	0.0121244	0.318015	No
NA	2.5353	-2.75912	0.0121282	0.318015	No
NA	1.43827	-1.1576	0.0121387	0.318015	No
Cbx7	-0.272933	5.07113	0.0121706	0.318087	No
Zfp566	-0.710029	1.91677	0.0121732	0.318087	No
Galnt17	-0.979074	-1.33608	0.0121807	0.318087	No
Smim41	-0.810158	0.630566	0.0122029	0.318323	No
Cdyl2	0.395565	1.93378	0.0122217	0.318472	No
Pou3f1	1.49708	-1.97145	0.0122373	0.318532	No
Gm14925	-4.15293	-3.50061	0.0122502	0.318532	No
Igkj1	6.04824	-1.6036	0.0122751	0.318808	No
Ido2	0.873468	-0.0519788	0.0122871	0.318808	No
Ptges3l	0.487916	2.5866	0.0123134	0.31915	No
Acaa1b	-1.30105	-1.17045	0.01234	0.319461	No
Synm	-0.56587	2.04043	0.0123544	0.319461	No
Clec7a	0.43559	8.74178	0.0123649	0.319461	No
Gpr137b	0.261922	5.4661	0.0123878	0.319713	No
Dydc2	-0.727737	0.248065	0.0124113	0.319858	No
Nuggc	-0.971993	0.314901	0.0124358	0.319858	No
Lin52	-0.319775	3.1504	0.0124405	0.319858	No
NA	6.97484	-2.20033	0.0124461	0.319858	No
Igkv1-131	-4.63661	-3.33933	0.012471	0.320158	No
Mro	-3.113	-3.35487	0.0124939	0.320409	No
Znfx1	0.250834	6.15391	0.0125511	0.320788	No
Irf5	0.259673	6.42929	0.0125518	0.320788	No
NA	-4.28329	-2.95859	0.0125606	0.320788	No
Haus8	0.342505	4.1939	0.0125687	0.320788	No
Mup14	-3.36518	-3.32197	0.0125988	0.320788	No
Rasgef1a	-0.229138	4.80563	0.0126005	0.320788	No
Ntrk2	0.546831	2.86563	0.0126012	0.320788	No
Gm18715	-4.62369	-3.34332	0.0126294	0.321171	No
Iigp1c	0.364895	6.36067	0.0127231	0.323215	No
Mustn1	-0.275948	4.01508	0.0127441	0.323409	No
Pln	-0.656899	2.82905	0.0127611	0.323502	No
Gm11810	4.64595	-3.07961	0.0127947	0.323958	No
Gm18709	-3.63592	-3.44831	0.0128078	0.323958	No
NA	-4.88489	-2.90141	0.0128343	0.323958	No
Gstm2	-0.284095	6.85977	0.012836	0.323958	No
Blvra	0.214448	5.31554	0.0128852	0.323958	No
Igf2r	0.243311	4.89624	0.0129135	0.323958	No
Zfp691	0.505071	4.10345	0.0129302	0.323958	No
NA	-3.51821	-3.11667	0.0129475	0.323958	No
Usp51	-2.51241	-3.463	0.012973	0.323958	No
Ogfod2	-0.225151	4.12212	0.012974	0.323958	No
St6galnac4	0.213456	5.17167	0.0129829	0.323958	No
Srpk3	-0.60223	2.61802	0.0129927	0.323958	No
Wnt5a	0.413141	2.52983	0.0129986	0.323958	No
Gm6278	3.53288	-3.3172	0.0129987	0.323958	No
Klrk1	0.312644	5.25027	0.0130117	0.323958	No
Trav18	-4.07809	-3.51066	0.0130178	0.323958	No
NA	7.05478	-1.30954	0.0130347	0.323958	No
Csrnp1	0.353096	5.60502	0.0130377	0.323958	No
NA	-3.36976	-3.1408	0.0130454	0.323958	No
Cebpb	0.332224	7.18288	0.0130458	0.323958	No
NA	5.69922	-2.79374	0.0130922	0.324708	No
Fmo5	-0.350923	3.11693	0.0131027	0.324708	No
Cyp4b1	-0.505822	7.37669	0.0131267	0.32497	No
Tspan7	-0.444551	7.57307	0.0132057	0.326593	No
Oas1a	0.303026	5.65438	0.013227	0.326785	No
Ubtd1	0.204735	4.51635	0.0132871	0.327613	No
Tsen2	-0.424277	2.2452	0.0133127	0.327613	No
Hspa1b	-0.803851	3.08214	0.0133144	0.327613	No
Nr1h3	-0.185129	5.39088	0.013324	0.327613	No
Itga8	-0.511323	4.11574	0.0133314	0.327613	No
Zfp970	-0.383158	4.45398	0.0133414	0.327613	No
NA	-4.64455	-3.36868	0.0133711	0.328012	No
Fhad1	-0.273105	3.46869	0.0133851	0.328022	No
Ccl24	-3.47179	-0.4739	0.0134163	0.328214	No
Sdr42e1	-0.396394	1.71846	0.0134199	0.328214	No
NA	-3.36829	-2.51052	0.0134988	0.32932	No
NA	6.70809	-0.995542	0.0135022	0.32932	No
NA	6.55597	-1.39307	0.0135059	0.32932	No
Tnfrsf19	-0.373912	3.34695	0.0135348	0.329696	No
Ccr1	0.383712	4.59342	0.0136071	0.331058	No
NA	-5.23479	-2.61055	0.013618	0.331058	No
Myl7	-0.492296	6.29669	0.0136603	0.331639	No
Tmem219	0.195092	5.84577	0.0136692	0.331639	No
Comtd1	0.239119	4.07313	0.0136858	0.33171	No
Pou2f3	-1.69379	-2.82997	0.0137062	0.331772	No
Atp2a3	-0.29467	6.2633	0.0137157	0.331772	No
Tnfaip3	0.301661	5.90933	0.0137854	0.333126	No
Rec114	2.25679	-1.61467	0.0138451	0.334238	No
NA	-2.12009	-3.07859	0.0138724	0.334564	No
Fxyd1	-0.373885	6.15165	0.0138886	0.334622	No
BC049715	1.11161	-0.0508855	0.0139586	0.335975	No
Rbp1	-0.281419	3.25521	0.0139833	0.336236	No
Ly6g6c	-0.755529	0.271375	0.0140619	0.337777	No
Mybphl	-0.539269	2.41324	0.0140816	0.337777	No
Nectin1	0.273364	3.28906	0.0140891	0.337777	No
Mrs2	0.303627	4.16171	0.0141146	0.338055	No
Cd302	0.267651	6.21601	0.0141962	0.339561	No
Nras	0.183364	5.4308	0.0142055	0.339561	No
Ccdc88a	0.30331	2.94061	0.014235	0.339933	No
Stard7	-0.159714	5.0387	0.0142786	0.340639	No
Mkx	-0.864159	-0.77084	0.0143042	0.340915	No
NA	-2.75559	-3.5467	0.0143599	0.341906	No
Ctps1	0.256778	5.56527	0.0143953	0.342412	No
Ppic	0.278762	7.09338	0.0144435	0.343179	No
Folr1	-2.49144	-1.67706	0.014463	0.343179	No
Trav11	5.93964	-2.6108	0.0144699	0.343179	No
Cst8	-1.57365	0.0404804	0.014522	0.343995	No
Pou2af1	-0.551627	5.15649	0.0145372	0.343995	No
Spire1	0.292423	2.77368	0.0145738	0.343995	No
Eeig1	0.183188	4.84671	0.014587	0.343995	No
Gm6123	-2.25102	-3.01779	0.0145962	0.343995	No
S100a9	0.672845	8.88356	0.0146002	0.343995	No
NA	-4.52854	-3.37225	0.0146034	0.343995	No
Snx25	-0.560204	4.70316	0.0146204	0.344062	No
Cpe	-0.399743	2.99583	0.0146594	0.344257	No
Slc29a3	0.241828	4.73328	0.0146622	0.344257	No
Pld1	0.249949	4.01049	0.0146713	0.344257	No
NA	-0.344799	2.78604	0.0146908	0.344383	No
Vax2	2.29861	-2.78145	0.0147216	0.344771	No
Adamts1	0.330266	5.04714	0.0147378	0.344819	No
Tcp11l2	-0.255683	4.55357	0.0147691	0.345218	No
Ctla4	0.429865	3.95307	0.0148302	0.346314	No
Gm19078	-3.9311	-3.54861	0.0148497	0.346436	No
F11r	0.253994	7.22802	0.014904	0.34707	No
Dock10	0.182853	5.47813	0.0149055	0.34707	No
Lgals1-ps2	-4.50793	-3.37593	0.0149641	0.348102	No
Hcar2	0.505905	5.23388	0.0150101	0.348807	No
H2ac21	-4.84289	-3.06535	0.0150231	0.348807	No
Efcc1	-0.603899	1.07309	0.0150809	0.349812	No
Ptger3	0.505428	1.33042	0.0151122	0.349982	No
Rasgrp2	-0.34456	6.08487	0.0151235	0.349982	No
Csdc2	-0.779457	-0.122073	0.0151314	0.349982	No
Cyp7b1	0.333948	3.38904	0.0151525	0.350028	No
Aif1	-0.38393	6.68397	0.0151711	0.350028	No
Bcl7a	-0.304435	2.67234	0.0151881	0.350028	No
NA	-1.24593	6.65848	0.015191	0.350028	No
Id2	0.308691	8.17673	0.0152113	0.350037	No
Rpl31-ps21	-4.49352	-3.38014	0.0152252	0.350037	No
Il21	0.524609	1.68223	0.0152466	0.350037	No
Lgmn	-0.32046	7.76095	0.0152491	0.350037	No
NA	3.21574	2.68963	0.0152734	0.350265	No
NA	-1.9304	-1.912	0.0153155	0.35066	No
Hmgcs2	-0.556163	2.02213	0.0153196	0.35066	No
H2-Ea	-3.76814	-3.4173	0.0153564	0.351173	No
Col17a1	-0.956663	0.208724	0.0154174	0.352237	No
Thap12	-0.17193	4.80237	0.0154323	0.352244	No
Tigit	0.303799	4.20647	0.0154524	0.352373	No
Card6	-0.269722	3.13689	0.0155003	0.352807	No
Mup-ps28	-4.0958	-2.78472	0.0155095	0.352807	No
NA	-4.48379	-3.383	0.015515	0.352807	No
BC107364	-2.92672	-3.70814	0.0155548	0.35338	No
Gsn	-0.504356	9.25323	0.0155758	0.353528	No
Gm9797	-6.74533	-0.522888	0.0156719	0.355376	No
Gm45434	-4.37211	-3.41593	0.0157431	0.356659	No
NA	-4.06223	-3.30078	0.0157882	0.357347	No
Cxcr6	0.409085	5.64916	0.0158107	0.357522	No
Fmnl1	0.234912	6.47585	0.0158302	0.35763	No
Apol6	0.465411	6.03053	0.0158541	0.357837	No
Nlrp1b	0.367994	2.92562	0.0158977	0.358487	No
NA	3.16043	-1.34536	0.0159683	0.359493	No
Clec4e	0.47975	7.38766	0.0159719	0.359493	No
Ctsf	-0.300098	3.26121	0.0160992	0.361728	No
Cited4	0.379618	2.4721	0.016101	0.361728	No
Junb	0.346239	7.3129	0.0161161	0.361733	No
Met	0.241225	4.34234	0.016167	0.36254	No
Orai2	0.217369	4.65654	0.0162418	0.363826	No
Camsap1	0.315188	3.23668	0.0162543	0.363826	No
Pfkl	0.277455	5.97824	0.0164369	0.367575	No
Fam89a	0.415858	2.68025	0.0164784	0.368164	No
Hfe	-0.233111	4.27106	0.0165332	0.368984	No
Sectm1b	0.891041	0.959458	0.0165455	0.368984	No
Endod1	0.206892	4.86784	0.0165703	0.369199	No
Pakap	-1.25988	0.156766	0.016605	0.369633	No
Tbx4	-0.205456	4.89243	0.0166574	0.370252	No
Trps1	0.324502	2.54952	0.0166715	0.370252	No
Chil3	-1.14731	8.62789	0.0166883	0.370252	No
Igkv8-16	-1.55639	4.44194	0.0167077	0.370252	No
Rnf182	2.61762	-3.09756	0.0167091	0.370252	No
Frmd4b	-0.214048	4.75827	0.0167297	0.370316	No
Areg	0.632819	3.43212	0.0167424	0.370316	No
Vps45	-0.348261	3.78248	0.016761	0.370388	No
1600014C23Rik	3.70643	-2.8835	0.0168014	0.370944	No
Cep44	-0.261412	3.47048	0.0168399	0.371456	No
Olfm1	0.239152	4.725	0.0168681	0.37174	No
Isg15	0.373712	7.19555	0.0169351	0.37285	No
Angptl2	-0.218821	4.20298	0.0169491	0.37285	No
Foxf2	-0.306369	3.64539	0.0169836	0.37327	No
Macrod1	-0.307194	3.14972	0.0170596	0.374603	No
Ndnf	0.44095	6.26044	0.0171342	0.3759	No
NA	-3.02176	-2.36301	0.0171548	0.376011	No
Rab15	0.239927	4.59718	0.0172199	0.377098	No
NA	-0.924494	5.25498	0.0172579	0.377509	No
Ifi44	0.369273	4.56127	0.0172697	0.377509	No
Gm7266	-4.30363	-3.43429	0.0172978	0.377783	No
Ighv3-3	-2.24807	2.0399	0.0173752	0.378814	No
NA	2.82862	-3.45486	0.0173762	0.378814	No
Prickle1	-0.250673	3.83877	0.0174147	0.379277	No
Bub1b	0.317872	3.91375	0.0174287	0.379277	No
NA	5.70705	-1.92336	0.0174566	0.379544	No
Arnt2	0.432461	1.99399	0.0175577	0.3814	No
Ldhal6b	1.66518	-2.31005	0.0175911	0.381786	No
NA	-0.773544	-0.471411	0.0176303	0.382294	No
Fmo1	-0.482984	6.50074	0.0177144	0.383774	No
Syne2	-0.253614	4.66323	0.0178493	0.385905	No
Atp13a3	0.222838	5.4365	0.0178503	0.385905	No
Myl1	-0.768123	0.838714	0.0178604	0.385905	No
Sgms2	0.56971	3.24671	0.0179417	0.386512	No
Zyx	0.285565	7.83464	0.0179615	0.386512	No
Rgs13	-1.62147	-1.966	0.0179655	0.386512	No
Dpep3	1.01288	-0.464144	0.0179876	0.386512	No
Hsd11b1	-0.345971	6.77176	0.0179922	0.386512	No
Slc8a1	0.291949	3.41026	0.0179938	0.386512	No
NA	4.0358	-2.79389	0.0179999	0.386512	No
Mpz	-0.642945	1.07003	0.0180341	0.386636	No
4931406B18Rik	2.10549	-2.83687	0.0180433	0.386636	No
Cd8a	0.360177	5.67004	0.0180649	0.386636	No
Amz1	0.340473	4.03995	0.0180693	0.386636	No
Zbp1	0.3803	8.00455	0.0181745	0.388136	No
Plpp3	-0.271789	6.19615	0.0182221	0.388136	No
NA	-4.24954	-3.44822	0.0182309	0.388136	No
Gm128	-0.965033	-1.61467	0.0182451	0.388136	No
Hamp2	0.790295	1.03455	0.0182476	0.388136	No
Oasl2	0.341	7.79304	0.0182554	0.388136	No
Mmp11	-0.240029	4.24054	0.0182728	0.388136	No
Zfp983	-0.376539	1.88767	0.0182786	0.388136	No
Pltp	-0.327341	7.67945	0.0182833	0.388136	No
Ms4a1	-0.509321	4.48964	0.0183021	0.388197	No
Abcg3	-0.372686	2.47861	0.0183229	0.388212	No
Retn	-0.801002	1.08506	0.0183348	0.388212	No
Gucy1b2	-3.0278	-3.21907	0.0183611	0.388408	No
NA	5.89842	-2.05042	0.018376	0.388408	No
Cstdc4	0.884359	3.64181	0.0184105	0.388446	No
Plec	0.197357	4.92653	0.0184549	0.388446	No
NA	5.25168	-2.7726	0.0184582	0.388446	No
Smim3	0.223721	4.93253	0.0184815	0.388446	No
NA	-4.25808	-3.47866	0.018482	0.388446	No
NA	5.74024	-2.30228	0.0184926	0.388446	No
Tbxas1	0.266768	5.24815	0.0185005	0.388446	No
NA	5.60206	-2.10922	0.0185127	0.388446	No
NA	-4.42474	-3.43858	0.0185218	0.388446	No
Bcan	-0.606804	1.37558	0.0185569	0.388831	No
NA	6.48491	-1.40474	0.0185841	0.388831	No
Sla	0.205336	5.89336	0.0185882	0.388831	No
Cd44	0.276252	7.1622	0.0186131	0.388956	No
NA	-4.4921	-2.71659	0.0186341	0.388956	No
Klre1	-0.475826	2.46329	0.0186422	0.388956	No
Lhb	-0.485401	2.61839	0.0186897	0.389612	No
Lyzl4	-1.45926	-0.975593	0.0187692	0.390334	No
Nme4	-0.529342	0.743847	0.018771	0.390334	No
Abcb6	-0.324367	2.22589	0.0187816	0.390334	No
NA	-4.23849	-3.48322	0.0187886	0.390334	No
NA	-3.92116	-3.26267	0.0188184	0.390618	No
Bak1	0.245212	6.26849	0.0188996	0.391968	No
Ly6d	-0.515601	6.20313	0.0189303	0.392271	No
P2rx6	-0.406923	1.65831	0.0189794	0.39238	No
Ifi213	0.203204	4.72923	0.0189818	0.39238	No
Pabpc1l	1.26213	0.337047	0.0189841	0.39238	No
NA	5.88503	-2.49378	0.0190039	0.392457	No
Fmo3	-0.658238	3.51348	0.0190412	0.392567	No
Cd180	0.298417	5.70167	0.0190416	0.392567	No
Rpl31-ps3	-4.3023	-2.99649	0.0190813	0.393052	No
NA	7.20677	-1.32948	0.0191018	0.39314	No
Cd79a	-0.471212	6.28992	0.0191957	0.394739	No
NA	-3.81187	-1.02035	0.0192237	0.39498	No
Tmprss4	0.248228	5.37836	0.0193041	0.396	No
Pdlim7	0.188663	5.18188	0.0193059	0.396	No
Bbof1	-0.5749	1.44448	0.0193391	0.396346	No
Sst	2.53838	-1.3986	0.0193595	0.39643	No
Gpr68	0.297214	3.18135	0.0194003	0.396929	No
Eml1	-0.223103	4.27899	0.0194463	0.397537	No
Lims2	-0.381609	4.9901	0.0194793	0.397605	No
Gm5733	3.68489	-3.38148	0.0194939	0.397605	No
Cbr1	-0.187239	5.1447	0.0195254	0.397605	No
Ptpru	-0.517265	2.88259	0.0195456	0.397605	No
Dhrs9	0.600957	0.546823	0.0195469	0.397605	No
Card9	0.201769	5.04416	0.0195479	0.397605	No
Igkv4-55	-1.34921	8.32844	0.0196401	0.399146	No
Itgb6	0.329512	4.76077	0.0196645	0.399308	No
NA	-3.72695	-3.13496	0.0197061	0.39958	No
Mybpc3	-0.532912	1.24577	0.0197108	0.39958	No
Slamf8	0.335544	7.13323	0.0197514	0.399783	No
Cd177	0.495938	5.33006	0.0197538	0.399783	No
NA	-5.68144	-2.39641	0.0198239	0.4	No
Helq	-0.291667	3.18249	0.019824	0.4	No
Ces1e	-0.534519	1.61085	0.0198243	0.4	No
Map2	0.430272	2.65541	0.0198432	0.4	No
Ankrd63	-0.933135	0.0262172	0.0198468	0.4	No
Flcn	-0.192426	4.29541	0.0198761	0.400248	No
Dcdc2b	-0.412089	3.28858	0.0199341	0.400248	No
Gm15931	0.372123	4.06425	0.0199437	0.400248	No
Phospho2	-0.237117	3.73341	0.0199819	0.400248	No
Mapt	-0.316272	4.48284	0.0200043	0.400248	No
Adi1	-0.184304	4.73556	0.0200095	0.400248	No
Gm16433	2.51894	-3.20248	0.0200227	0.400248	No
NA	5.62881	-1.77049	0.0200263	0.400248	No
Sox18	-0.306955	5.48844	0.0200395	0.400248	No
Gm5779	-3.82201	-3.23369	0.0200465	0.400248	No
Thnsl2	-0.329458	2.23956	0.0200699	0.400248	No
Tifa	0.266984	5.4274	0.020073	0.400248	No
NA	3.82215	-3.24373	0.0200734	0.400248	No
Oas2	0.286673	4.7876	0.0201176	0.400779	No
Tnf	0.4265	5.16761	0.0201621	0.400779	No
NA	-3.92177	-3.21854	0.0201751	0.400779	No
Gm47995	-2.80435	-3.71784	0.0201793	0.400779	No
Ccdc200	-2.93109	-3.6906	0.0201877	0.400779	No
Atosa	-0.400428	4.0041	0.020199	0.400779	No
Cdip1	-0.180272	4.5398	0.0203134	0.40241	No
Tnfrsf11a	0.297708	2.96235	0.0203144	0.40241	No
Spink14	-3.356	-3.30845	0.0203491	0.402771	No
NA	5.25173	-1.90739	0.0204075	0.403074	No
Gm17828	-3.05956	-3.27492	0.0204094	0.403074	No
Yae1d1	-0.194193	3.95917	0.020416	0.403074	No
Tnnc2	3.63031	-2.28961	0.0204309	0.403074	No
H2ac14-ps	-5.20224	-2.24929	0.0204639	0.403233	No
Pierce2	-0.223424	3.79024	0.020474	0.403233	No
Atg5	0.180901	4.78341	0.0204888	0.403233	No
Kcnj16	-2.15582	-3.51528	0.0205263	0.403444	No
Plxnb1	0.25013	4.90379	0.0205421	0.403444	No
Vkorc1	-0.188225	5.49147	0.0205498	0.403444	No
NA	-4.1397	-3.47351	0.0205659	0.403444	No
Smim18	-3.51958	-3.62794	0.0205971	0.403534	No
Slc4a5	-0.32437	2.87845	0.02061	0.403534	No
0610040J01Rik	0.201581	4.13469	0.0206243	0.403534	No
Mylk4	-0.614499	0.0458772	0.0206384	0.403534	No
Rbp4	-0.379303	3.29021	0.0206536	0.403534	No
Asrgl1	-0.38506	2.38429	0.0207284	0.404163	No
Ppbp	-0.730531	3.81509	0.0207301	0.404163	No
Trmu	-0.195212	3.8866	0.0207435	0.404163	No
Hspa1a	-0.771119	2.5525	0.020763	0.404163	No
Golm1	0.192496	4.66743	0.020769	0.404163	No
Ada	-0.387736	2.95785	0.0208011	0.404464	No
Fcrl1	-0.489862	3.29222	0.0208313	0.404726	No
NA	-3.90905	-3.11721	0.0208716	0.405118	No
Rsad2	0.322628	4.73166	0.0209039	0.405118	No
Mup-ps24	0.353055	5.13519	0.0209235	0.405118	No
NA	-2.19147	-1.43377	0.0209258	0.405118	No
Spink10	4.76846	-3.16175	0.0209348	0.405118	No
NA	5.1589	-2.41703	0.0209893	0.405849	No
Nhlrc4	-0.688938	2.35782	0.0210676	0.406717	No
Cd86	0.291473	5.5661	0.0210677	0.406717	No
Vasp	0.25185	7.66882	0.0210902	0.406828	No
St6gal1	-0.281051	4.39656	0.021116	0.406961	No
Herc6	0.250201	5.25052	0.0211365	0.406961	No
Tmem38a	-0.348916	2.64456	0.0211526	0.406961	No
Wrap53	-0.21788	3.22526	0.0211641	0.406961	No
NA	-4.11313	-2.40348	0.0211872	0.407006	No
NA	6.17135	-0.582384	0.0212	0.407006	No
Pou5f1	-2.48541	-3.01844	0.0212316	0.407291	No
Tapbp	0.342935	9.12471	0.021274	0.407776	No
Znhit1	0.219883	6.57183	0.0213094	0.407776	No
Igkv12-38	-1.65598	5.04949	0.0213151	0.407776	No
S100a5	4.77319	-2.71351	0.0213241	0.407776	No
Il17ra	0.182897	5.28896	0.0213669	0.408274	No
Eef1a2	-0.500355	1.67812	0.0214057	0.408329	No
Sycp1	1.60245	-1.45581	0.0214164	0.408329	No
NA	-4.09352	-3.48629	0.0214241	0.408329	No
P3h3	-0.20773	4.16015	0.021437	0.408329	No
Mup18	-3.17179	-2.50995	0.0215199	0.409587	No
Psrc1	0.367536	4.1498	0.0215404	0.409656	No
Anxa4	0.272241	7.83561	0.0217086	0.412472	No
Fcrla	-0.502555	4.37253	0.0217225	0.412472	No
L3mbtl1	1.46224	-1.50887	0.0217521	0.412713	No
NA	-3.3774	-2.74803	0.0217968	0.413107	No
Igsf6	0.316306	5.93394	0.0218081	0.413107	No
Larp1	0.170097	5.66276	0.0218268	0.413107	No
B4galt3	0.189207	5.68196	0.0218409	0.413107	No
Galnt18	-0.202263	5.31408	0.0218736	0.413141	No
Slc38a4	-0.572392	1.33213	0.0218933	0.413141	No
Grp	0.663871	1.16707	0.0218938	0.413141	No
NA	5.23379	-1.53527	0.0219389	0.413672	No
H2al1a	4.5914	-2.6025	0.021987	0.414124	No
Clec4b2	2.484	-3.05165	0.0220065	0.414124	No
Slc16a14	1.45763	-1.93902	0.0220141	0.414124	No
Nxpe3	-0.25725	2.54514	0.0220392	0.414145	No
Utf1	-1.13736	-1.96424	0.0220493	0.414145	No
Pla2g12b	-2.45089	-2.7024	0.0221018	0.414524	No
NA	3.1548	-2.69684	0.0221036	0.414524	No
Abcg2	-0.325396	3.64418	0.0221358	0.414806	No
NA	0.243068	5.96992	0.0222424	0.416483	No
Stfa2l1	0.834832	4.50767	0.0223027	0.41727	No
I830077J02Rik	0.286758	3.66483	0.0223346	0.41727	No
Sgcb	-0.198958	3.20684	0.0223572	0.41727	No
Dpep1	-0.723064	5.05861	0.0223663	0.41727	No
Gnb4	0.22626	5.44334	0.0223703	0.41727	No
Gm8468	-2.80918	-3.70813	0.0224147	0.417568	No
Dpys	0.958343	-0.126469	0.0224207	0.417568	No
Tagln	-0.263884	6.29946	0.0225439	0.419196	No
Arl11	0.286988	4.61437	0.022548	0.419196	No
NA	5.4289	-1.93602	0.0225762	0.419196	No
NA	3.96696	-0.758591	0.0225772	0.419196	No
Ndufaf7	-0.193939	4.48602	0.0226049	0.419391	No
Npr1	-0.216621	5.25186	0.0226409	0.419738	No
Gm2004	0.47134	2.44478	0.0226941	0.42003	No
Cd69	0.239958	4.73215	0.0227026	0.42003	No
Ighd	-0.434676	6.01539	0.0227186	0.42003	No
Dusp6	0.271974	6.30615	0.0227629	0.42003	No
Uprt	0.466032	1.36797	0.0227755	0.42003	No
Relt	0.318122	3.82268	0.0227758	0.42003	No
H2-M9	-2.47114	-3.50337	0.0227777	0.42003	No
NA	-4.1042	-2.61118	0.0228259	0.420531	No
NA	-4.10426	-2.61118	0.0228395	0.420531	No
NA	6.28117	-2.06108	0.0228985	0.421297	No
Cyp3a13	-0.744167	-0.323223	0.0229976	0.422299	No
Kctd15	-0.420003	2.31192	0.0229991	0.422299	No
Rab34	-0.175188	4.59701	0.0230051	0.422299	No
NA	-1.48859	-1.77421	0.0231174	0.423057	No
D16Ertd472e	0.182084	4.09192	0.0231205	0.423057	No
Art2b	-0.593448	2.49287	0.0231271	0.423057	No
Calr4	1.82782	-2.66682	0.0231301	0.423057	No
Gpc3	-0.387475	5.27068	0.0231345	0.423057	No
Trav13d-2	1.02365	1.64069	0.0231509	0.423057	No
Upk3bl	1.97471	-1.54756	0.0232249	0.423318	No
Gng2	0.272697	6.33607	0.0232355	0.423318	No
Zfp707	-0.292378	2.60312	0.0232546	0.423318	No
Spon1	-0.220103	5.19763	0.0232552	0.423318	No
NA	5.63108	-2.54075	0.0232771	0.423318	No
Wnt16	2.9585	-3.43224	0.0232825	0.423318	No
Ahsg	-0.652442	-0.365012	0.0232872	0.423318	No
NA	5.40333	-2.62819	0.0233066	0.423354	No
NA	-2.77762	0.235883	0.0233311	0.423482	No
Iglv3	-0.826286	6.11484	0.0233918	0.423782	No
Lrrc8d	0.161702	4.87861	0.023394	0.423782	No
Adrb3	-0.744041	1.19834	0.0234	0.423782	No
Ppp1r3b	0.428589	2.20834	0.0234225	0.423873	No
NA	7.34808	-0.511777	0.0234783	0.423966	No
Erich2	0.377797	3.14431	0.0234843	0.423966	No
Hoxb3	-0.331815	2.44816	0.0234891	0.423966	No
NA	-5.03211	-3.23278	0.0234974	0.423966	No
NA	2.74503	-2.49284	0.023549	0.424581	No
Dmtn	-0.276384	2.52967	0.0236209	0.425352	No
Ciao2a	0.191962	5.99393	0.0236268	0.425352	No
Vtn	-0.360592	2.95138	0.0236518	0.425487	No
Tns2	-0.3465	6.16727	0.0237232	0.426212	No
Il15ra	0.247144	5.53667	0.0237334	0.426212	No
Nrxn2	-0.729789	0.30884	0.0237447	0.426212	No
Entpd4	-0.289665	5.01177	0.0237928	0.426759	No
AU021092	-0.281791	5.35301	0.0238436	0.427354	No
Slc12a9	0.197185	4.17093	0.023878	0.427656	No
Gpr160	-0.415294	2.66292	0.0239105	0.427696	No
Mif	0.345157	8.64213	0.0239289	0.427696	No
NA	-4.94753	-2.28169	0.0239331	0.427696	No
Trdv4	0.754229	3.13247	0.0240046	0.428113	No
Cpa5	2.66559	-3.50813	0.0240157	0.428113	No
Nox4	-0.335661	3.88018	0.0240352	0.428113	No
Mat1a	0.353357	4.28852	0.0240809	0.428113	No
Mov10	0.230757	4.71582	0.0241032	0.428113	No
Igkv4-72	-1.30479	8.61665	0.0241038	0.428113	No
Fhl2	-0.443336	2.00109	0.0241235	0.428113	No
C1qtnf7	-0.269268	3.7121	0.0241239	0.428113	No
Or5b109	-2.25187	-3.53521	0.0241316	0.428113	No
Tppp3	-0.309691	7.42184	0.0241328	0.428113	No
Lsr	0.174862	5.17921	0.0241613	0.428113	No
Ccdc122	0.337309	3.28161	0.024168	0.428113	No
Tnfrsf13b	-0.333338	4.12027	0.0242058	0.428222	No
LOC118568460	-3.41947	-3.59023	0.024228	0.428222	No
Cox4i2	-0.255954	5.56266	0.0242439	0.428222	No
Fam83a	-0.816843	0.376593	0.0242488	0.428222	No
Trav15-1-dv6-1	-4.5619	-1.8911	0.0242623	0.428222	No
Acbd4	-0.26587	4.60822	0.0242891	0.428339	No
Adamts8	-0.476528	2.54512	0.0243166	0.428339	No
Igsf8	0.232704	5.74072	0.0243449	0.428339	No
NA	5.35844	-2.65642	0.0243508	0.428339	No
NA	-3.98408	-3.50934	0.0243602	0.428339	No
NA	4.50078	-2.62089	0.0243911	0.428339	No
Dnaaf3	-0.208479	3.89104	0.0243923	0.428339	No
NA	-3.77599	-3.4276	0.0244411	0.428578	No
Dhx16	-0.183704	5.29224	0.0244413	0.428578	No
Gm40598	-2.74016	-3.70621	0.0244834	0.428603	No
Col28a1	-0.716338	-0.365118	0.0245043	0.428603	No
NA	-4.48595	-2.98178	0.024513	0.428603	No
NA	4.26039	-2.88504	0.024517	0.428603	No
Cripto	-0.661534	-0.289332	0.024531	0.428603	No
Higd1c	-2.75217	-3.71345	0.024595	0.429413	No
Msx3	-2.60923	-3.66782	0.0246449	0.429801	No
NA	5.86278	-1.60194	0.0246526	0.429801	No
Vcan	0.548647	2.1857	0.0246762	0.429811	No
Ripply3	-0.248976	4.44471	0.0246886	0.429811	No
Sfrp1	0.324675	4.40245	0.0247276	0.429974	No
NA	-1.06152	-1.36146	0.0247333	0.429974	No
Ppp1r7	-0.299915	3.88477	0.0247654	0.430066	No
Btg4	-1.08931	-0.826265	0.0247741	0.430066	No
Ly6a2	-0.468391	3.33144	0.0248749	0.430756	No
Cybb	0.35161	8.30338	0.0248757	0.430756	No
Aldh6a1	-0.283411	4.50656	0.0248891	0.430756	No
Nab2	0.210828	4.53042	0.0248926	0.430756	No
Gm2546	2.94229	-2.8576	0.0249025	0.430756	No
Gja3	-1.56556	-2.57395	0.0249202	0.430756	No
Prn	3.33893	-3.20078	0.0249573	0.43109	No
Slc25a43	0.369432	2.23168	0.025015	0.431779	No
Igkv12-44	-1.04394	8.05683	0.0250823	0.432508	No
Crispld2	-0.433299	4.5969	0.0250928	0.432508	No
NA	-4.75363	-3.17778	0.0251173	0.432623	No
Gm11703	-3.82771	-1.83516	0.0251635	0.432752	No
Cd8b1	0.378733	5.0816	0.0251795	0.432752	No
Ighv5-21	4.77958	-1.57763	0.0251935	0.432752	No
Prcp	0.186407	5.81267	0.0252092	0.432752	No
Fabp5	-0.323811	8.13463	0.0252268	0.432752	No
C1ql2	-1.88193	-3.00117	0.0252317	0.432752	No
Tada2a	-0.345074	3.27125	0.0252828	0.433058	No
NA	-3.73409	-3.31989	0.0253158	0.433058	No
Fam72a	-0.578854	0.0562236	0.0253303	0.433058	No
NA	0.957975	-0.149473	0.0253377	0.433058	No
NA	-4.6318	-3.13987	0.0253387	0.433058	No
Tst	-0.208016	5.25245	0.0253715	0.433314	No
Cat	-0.227967	6.42225	0.0253896	0.433318	No
Igkv1-117	-0.785353	8.74386	0.0254511	0.434052	No
NA	3.38771	-3.34444	0.0254732	0.434052	No
NA	0.991149	4.82644	0.0254862	0.434052	No
Scoc	-0.192963	5.2292	0.0255102	0.434157	No
Rxra	-0.193802	4.63023	0.0255653	0.434789	No
Tgfbi	0.382531	8.26201	0.0256469	0.435871	No
NA	-4.59756	-3.06507	0.0257084	0.436366	No
Gm8577	3.45004	-3.2776	0.0257399	0.436366	No
Igkv4-50	-1.05885	7.08071	0.0257423	0.436366	No
Igkv5-37	2.67194	5.29714	0.0257479	0.436366	No
Myt1l	2.8956	-3.53576	0.0258102	0.437118	No
Pkd2	-0.188877	4.61711	0.0258713	0.437829	No
Egr2	0.257699	3.53184	0.0258949	0.437829	No
Rai2	-0.390256	1.79775	0.0259494	0.437829	No
Aldh7a1	-0.16957	4.91943	0.0259597	0.437829	No
NA	5.56559	-2.56616	0.0259757	0.437829	No
Art2a	-0.677143	0.689523	0.0259784	0.437829	No
Clec14a	-0.30454	5.37885	0.0259784	0.437829	No
Ephx3	-0.716982	-0.352197	0.0260192	0.437875	No
NA	3.84472	-3.38248	0.0260403	0.437875	No
NA	-2.713	-3.71519	0.0260515	0.437875	No
Il27	0.355405	3.62844	0.0260827	0.437875	No
Ppp1r3c	-0.293361	2.97057	0.0260941	0.437875	No
Glipr2	0.241416	6.26614	0.026103	0.437875	No
Ces1g	-0.597654	0.811303	0.0261074	0.437875	No
NA	5.31532	-2.702	0.0261521	0.438323	No
Gm12543	1.0709	-0.510117	0.0261735	0.43838	No
NA	4.23887	-2.2864	0.02621	0.438462	No
Mef2c	-0.29528	3.94436	0.0262868	0.438462	No
Irf7	0.334225	7.01777	0.0262873	0.438462	No
Rbpj	0.183428	5.50051	0.0263222	0.438462	No
Eppin	-2.29295	-2.0961	0.0263314	0.438462	No
BC106175	-2.75452	-3.47961	0.0263455	0.438462	No
Epha4	0.302137	2.63333	0.026355	0.438462	No
Noc4l	0.174033	4.55568	0.0263562	0.438462	No
NA	-2.70558	-3.71587	0.0263635	0.438462	No
NA	5.52272	-2.5771	0.0263638	0.438462	No
Tex29	1.8383	-1.40712	0.0263794	0.438462	No
Cldn7	0.243131	5.95049	0.0263972	0.438462	No
Fmo2	-0.666995	7.03156	0.0264131	0.438462	No
Orm1	0.471835	6.49385	0.0264323	0.43848	No
Gast	-3.83555	-3.38981	0.0265036	0.439362	No
Sh3bgrl3	0.333148	9.34826	0.0265566	0.439744	No
Tnip3	0.359551	4.34357	0.0265651	0.439744	No
Gm9574	-2.68816	-3.71078	0.0265809	0.439744	No
NA	6.43866	-1.16887	0.0266089	0.439907	No
Etfbkmt	-0.232126	4.247	0.0268287	0.442441	No
Sbk3	-0.590294	1.15192	0.0268313	0.442441	No
Atg7	0.179723	4.6922	0.0268315	0.442441	No
Ncf4	0.248077	6.76531	0.0268444	0.442441	No
Eno1	0.329324	8.7436	0.0268533	0.442441	No
Smco2	-3.31529	-3.31317	0.0269138	0.443139	No
Tmem171	0.234132	3.6981	0.0269538	0.443496	No
Gm9449	-2.69426	-3.71865	0.0269973	0.44391	No
NA	5.52055	-2.59462	0.0270484	0.44445	No
Atox1	0.271169	8.08085	0.027103	0.445046	No
Prss23	-0.372162	4.92147	0.0271258	0.44512	No
Arid5b	0.183262	4.66921	0.0271597	0.445376	No
Ramp2	-0.337027	7.51958	0.0271984	0.445708	No
Ciita	0.272469	6.62226	0.0273205	0.447407	No
Gm9242	-3.93451	-3.27615	0.0273601	0.447755	No
Gm18890	-1.13269	-1.4111	0.0273856	0.44787	No
Tmem131	0.164908	4.7841	0.027408	0.447934	No
Grb7	-0.248435	3.54655	0.0274938	0.449035	No
Lipk	1.22606	-0.954338	0.0275341	0.44929	No
Fam210b	-0.193095	3.73913	0.0275464	0.44929	No
Tek	-0.30946	5.45221	0.0276161	0.449945	No
Acod1	0.45345	7.10637	0.0276337	0.449945	No
Plod3	0.236779	6.62287	0.0276422	0.449945	No
Ift70b	-0.263186	2.87931	0.0276769	0.449971	No
Cyp2j9	-0.325338	1.88283	0.0276938	0.449971	No
Mmp28	-0.33099	2.5877	0.0277181	0.449971	No
NA	4.77914	-2.66077	0.0277318	0.449971	No
Rps12-ps20	-2.66194	-3.71378	0.0277549	0.449971	No
Rps12-ps21	-2.66194	-3.71378	0.0277549	0.449971	No
Plekhf2	0.168275	4.95393	0.0278734	0.451313	No
Mpeg1	0.358511	9.16537	0.0279709	0.451313	No
Kcnmb3	-2.36324	-3.40605	0.0279935	0.451313	No
Samd1	0.431486	2.10901	0.0279981	0.451313	No
Peds1	0.22378	6.37752	0.0280074	0.451313	No
Fut10	-0.383495	1.28284	0.0280118	0.451313	No
Prkg2	-0.819471	1.09692	0.0280256	0.451313	No
NA	-0.874103	7.47977	0.0280325	0.451313	No
Pdlim4	-0.227975	3.53271	0.0280587	0.451313	No
Upp1	0.375833	6.5775	0.0280655	0.451313	No
Chrnd	2.69669	-2.56545	0.0281089	0.451313	No
Prps2	-0.186856	4.36105	0.0281394	0.451313	No
Extl1	-0.46524	1.25884	0.0281527	0.451313	No
Orc5	-0.181421	3.52983	0.0281757	0.451313	No
NA	-1.1047	7.42551	0.0282515	0.451313	No
NA	-4.03742	-3.52833	0.02828	0.451313	No
Gm12110	-2.66492	-3.7212	0.0282905	0.451313	No
NA	3.7659	-3.40885	0.0282998	0.451313	No
Sdc1	0.252558	6.39109	0.0283138	0.451313	No
NA	-4.74014	-2.83498	0.0283174	0.451313	No
Cmbl	-0.31211	3.51352	0.0283343	0.451313	No
Rnd2	-0.340335	2.33304	0.0283413	0.451313	No
Afap1l1	-0.21639	5.59364	0.0283578	0.451313	No
Gbp2	0.425917	10.0742	0.0283904	0.451313	No
Gm8942	-4.0625	-2.5883	0.0283957	0.451313	No
Acox3	0.21391	6.04243	0.0284224	0.451313	No
Trpm8	2.75272	-3.58199	0.028423	0.451313	No
NA	3.34848	-3.45248	0.0284325	0.451313	No
Dennd6a	-0.171822	3.92201	0.0284336	0.451313	No
Ankrd26	-0.458088	0.997511	0.0284419	0.451313	No
Rnf8	-0.195819	4.45056	0.0284686	0.451313	No
Kpna7	-2.58261	-3.73649	0.0285247	0.451313	No
Epcam	0.156122	5.48798	0.0285705	0.451313	No
Shisa8	-1.1278	-2.11962	0.0285816	0.451313	No
Myh6	-0.435722	5.6741	0.0286003	0.451313	No
Gm4606	4.45846	-3.29394	0.0286326	0.451313	No
Fkbp9	-0.206048	5.63329	0.02864	0.451313	No
Limch1	-0.324828	6.81029	0.0286454	0.451313	No
Rhox4a2	3.0447	-3.26484	0.0286641	0.451313	No
Sult2a1	-2.61305	-3.73504	0.0286849	0.451313	No
NA	-4.01271	-3.5271	0.0286902	0.451313	No
Ubac1	0.180843	4.59433	0.0287228	0.451313	No
Gm6630	-3.81258	-2.63708	0.0287231	0.451313	No
Acot1	-0.466868	3.42216	0.0287302	0.451313	No
Ckmt1	0.227468	4.61534	0.0287406	0.451313	No
Gpr176	0.434415	1.67755	0.0287503	0.451313	No
Actn1	0.217062	6.86979	0.0287645	0.451313	No
Cckar	-0.288581	4.28618	0.0287658	0.451313	No
Rest	0.246807	3.04775	0.0287662	0.451313	No
NA	5.22814	-2.76924	0.0287673	0.451313	No
Dgka	-0.174123	5.21311	0.0287855	0.451313	No
Cavin2	-0.323006	6.7718	0.0288538	0.452093	No
NA	-2.63594	-3.71572	0.0288828	0.452255	No
As3mt	-0.179586	4.16088	0.0289192	0.452533	No
Rnf115	0.17432	5.83981	0.02895	0.452724	No
NA	4.4221	-3.31029	0.0291064	0.454877	No
Tmem128	0.18658	5.88007	0.0292034	0.455371	No
Mycbpap	-0.354283	2.41805	0.0292197	0.455371	No
NA	4.14827	-3.32704	0.0292264	0.455371	No
NA	-3.69669	-2.64124	0.0292447	0.455371	No
Gadd45a	0.185568	4.56695	0.0292498	0.455371	No
Shroom1	-0.535825	0.500424	0.0292698	0.455371	No
NA	4.82284	-2.99196	0.0292721	0.455371	No
Adam8	0.243477	5.94164	0.0292881	0.455371	No
Pdxk	0.226181	4.06712	0.0293542	0.456108	No
Gria1	-0.960475	-0.0805849	0.0293802	0.456132	No
Gm18738	-3.32338	-3.03444	0.0294165	0.456132	No
Agtrap	0.186043	5.44441	0.0294202	0.456132	No
N4bp1	0.185096	5.20785	0.0294591	0.456132	No
Parp4	0.167479	4.71336	0.0294881	0.456132	No
Pcgf5	0.189482	4.2134	0.0294889	0.456132	No
Rpl13a-ps1	-2.78549	-3.63317	0.0295058	0.456132	No
Igkv4-77	-1.02512	1.85667	0.0295232	0.456132	No
Krt86	-1.06253	-2.32351	0.0295248	0.456132	No
NA	-3.49772	-3.42575	0.0295679	0.456322	No
Npnt	-0.354846	6.75857	0.029592	0.456322	No
NA	-5.1983	0.112097	0.0295935	0.456322	No
NA	-2.35174	-3.57374	0.0296752	0.456988	No
Acsm1	-0.477915	2.03399	0.0296897	0.456988	No
Lrtm2	-0.670748	1.17504	0.0296931	0.456988	No
Kcns3	-0.369957	2.06856	0.0297263	0.456999	No
NA	-3.85701	-3.24467	0.0297335	0.456999	No
Ntn4	-0.297656	4.53299	0.0297756	0.456999	No
Gm8922	-2.90719	-1.65671	0.029782	0.456999	No
Ighj3	6.72075	-0.88374	0.0298464	0.456999	No
Crybb1	-1.15858	-1.29043	0.0298479	0.456999	No
Vmn2r-ps121	-2.61596	-3.71803	0.0298501	0.456999	No
Efemp1	-0.285219	5.54267	0.0298646	0.456999	No
Tusc2	-0.156975	4.45966	0.0298808	0.456999	No
Akap8l	-0.162418	5.5227	0.0298847	0.456999	No
Liat1	-0.326335	3.57506	0.0299008	0.456999	No
Pde9a	-0.273646	4.26148	0.0299856	0.457892	No
Xkrx	-0.626406	0.437937	0.0299969	0.457892	No
Enpp3	-1.02027	-1.20146	0.030095	0.458948	No
NA	4.03988	-2.51795	0.0301039	0.458948	No
Gja1	0.217465	5.3321	0.0301275	0.459018	No
St3gal3	0.180437	4.13631	0.0302321	0.460237	No
NA	-1.57717	0.387322	0.0302574	0.460237	No
Lmtk2	0.192427	3.60922	0.0302875	0.460237	No
NA	4.61042	-3.09443	0.0303043	0.460237	No
Ube2l6	0.26383	7.18496	0.0303068	0.460237	No
Gm10689	4.19906	-2.76887	0.0303397	0.460237	No
Ighv1-84	-1.17374	5.26405	0.0303918	0.460237	No
Olah	-1.76363	-3.02365	0.0304023	0.460237	No
NA	-3.6336	-3.34976	0.0304117	0.460237	No
Sec14l4	-0.252067	4.70409	0.0304136	0.460237	No
Lamb3	0.224164	5.98871	0.0304159	0.460237	No
Celsr3	1.02252	-0.0678152	0.0304647	0.460689	No
Fam110b	-0.467467	1.29096	0.0304871	0.46074	No
Plcg2	0.192189	5.18094	0.0305068	0.460751	No
Aco1	0.187309	5.3321	0.0306595	0.46277	No
NA	0.51469	1.95643	0.0306886	0.462922	No
Slc2a4	-0.534486	1.25371	0.0307236	0.463031	No
Phf11d	0.266591	6.37025	0.030734	0.463031	No
NA	3.94545	-3.09772	0.0307703	0.463291	No
Csrp3	-0.410704	3.68691	0.0307901	0.463302	No
Sox13	-0.206968	4.77071	0.0308256	0.463306	No
Mpo	2.20938	-2.43409	0.0308325	0.463306	No
Or6b13	2.17567	-3.37545	0.030854	0.463306	No
Akap7	-0.22344	4.88212	0.0308667	0.463306	No
Apoc2	-0.345084	5.09185	0.0308984	0.463412	No
Msrb2	-0.259504	3.43488	0.030912	0.463412	No
Srsf12	1.14533	-1.33763	0.0310234	0.464239	No
NA	-2.00846	2.46083	0.031027	0.464239	No
Gm15946	4.00833	-3.2959	0.0310314	0.464239	No
Derl3	-0.665331	4.31227	0.0310596	0.464239	No
NA	-5.12374	-3.18454	0.0310652	0.464239	No
Fabp2	2.9431	-3.24473	0.0310832	0.464239	No
Tcirg1	0.261912	8.05988	0.0311009	0.464239	No
Tshr	-1.0267	-1.97442	0.0311207	0.464249	No
Rapgef2	0.181622	4.09959	0.0311518	0.464427	No
Gbp5	0.369461	8.39519	0.0311941	0.464773	No
Igha	-0.597757	12.2603	0.0312289	0.465006	No
Parp8	0.183552	4.7061	0.0313049	0.465172	No
Ighv8-7	-3.14461	-0.467847	0.0313125	0.465172	No
Acaa2	-0.195831	5.50389	0.0313301	0.465172	No
Dhx58	0.232957	5.12394	0.031345	0.465172	No
Drc3	-0.27271	3.41265	0.0313514	0.465172	No
Zfp965	5.43206	-1.78225	0.0313607	0.465172	No
Nlrx1	0.206219	3.68581	0.0313779	0.465172	No
Fgfr4	-0.736886	2.06401	0.0313933	0.465172	No
Grid1	1.80369	-2.86906	0.0314148	0.465208	No
Zftraf1	-0.19932	3.92504	0.0314516	0.465268	No
Cd101	0.343694	1.8327	0.0314572	0.465268	No
NA	4.23391	-1.1865	0.0314801	0.465323	No
Kif1a	0.389484	2.05056	0.0316276	0.467168	No
NA	-2.8761	-3.54986	0.0316585	0.467168	No
NA	3.99381	-2.55611	0.0316626	0.467168	No
Ddx20	-0.181796	3.35467	0.0316949	0.467361	No
Ctxn3	1.79065	-2.51478	0.0317357	0.467564	No
Amt	-0.332907	2.66983	0.0317472	0.467564	No
Ctla2b	0.364597	5.89584	0.0318058	0.467876	No
Stard10	-0.185639	5.57832	0.031828	0.467876	No
Ddo	-0.358028	2.21708	0.0318329	0.467876	No
Slfn2	0.274692	7.67008	0.0318545	0.467876	No
Card19	0.252047	6.50519	0.0318836	0.467876	No
Marco	-0.673409	3.68272	0.031884	0.467876	No
1810014B01Rik	-0.506043	0.856687	0.031928	0.468238	No
Irak3	0.290554	3.97124	0.032001	0.469026	No
NA	2.13615	-2.63451	0.0320486	0.46944	No
Vpreb3	-0.322243	4.30748	0.0320695	0.469463	No
Glrx2	0.163448	4.96604	0.0320917	0.469506	No
Il12rb1	0.277827	4.11499	0.0321115	0.469512	No
Tyrobp	0.333108	9.55222	0.0321493	0.46972	No
NA	-2.56717	-3.72239	0.0322218	0.46972	No
Zbtb18	0.225093	5.21195	0.0322664	0.46972	No
Btf3-ps18	1.09074	-0.11584	0.032282	0.46972	No
Syne3	0.360395	1.73197	0.0322902	0.46972	No
Pi4k2b	0.214222	5.85095	0.0323291	0.46972	No
Gpr31a	-0.980274	0.8038	0.0323344	0.46972	No
Ablim3	-0.370914	3.70664	0.0323366	0.46972	No
NA	3.67541	-3.01312	0.0323409	0.46972	No
NA	-3.06506	-3.26969	0.0323686	0.46972	No
Rps13-ps5	-3.84139	-3.36396	0.0324072	0.46972	No
Best4-ps	3.0228	-3.53995	0.0324104	0.46972	No
NA	4.00684	-2.59146	0.0324239	0.46972	No
Ankrd34b	0.685328	0.640276	0.032442	0.46972	No
NA	3.96997	-2.57608	0.0324608	0.46972	No
H3c13	-3.5963	-2.17728	0.0324624	0.46972	No
Ddc	-0.77985	-0.289289	0.032473	0.46972	No
Armcx1	-0.239033	3.21182	0.0324776	0.46972	No
Txndc16	-0.169202	3.96662	0.0325047	0.46972	No
NA	0.483886	2.61769	0.0325273	0.46972	No
Trav4d-3	-2.38805	0.849069	0.0325319	0.46972	No
Anxa2r1	0.289405	5.76286	0.0325603	0.46974	No
Rassf4	0.24652	4.99767	0.0325826	0.46974	No
Cryz	-0.308825	2.45041	0.0325913	0.46974	No
Vamp1	-0.191921	3.45308	0.0326553	0.470124	No
Tnip1	0.241536	6.63795	0.0326567	0.470124	No
5031439G07Rik	0.1694	4.65589	0.0326832	0.470179	No
L3mbtl4	2.31962	-3.50922	0.0326992	0.470179	No
Aldh2	-0.328765	8.92508	0.0327764	0.47066	No
Asap3	0.221767	3.72856	0.0327773	0.47066	No
Frk	0.286951	2.54614	0.0327907	0.47066	No
L3mbtl2	-0.192033	3.6303	0.0328408	0.471099	No
Matcap2	-0.504303	1.02569	0.0329206	0.471966	No
Arel1	0.17119	4.83927	0.0330727	0.473667	No
Fancl	-0.302184	3.05285	0.0331011	0.473667	No
Nek5	-0.344893	2.56284	0.0331487	0.473667	No
Gm973	-0.480734	2.77709	0.0331758	0.473667	No
Pdk3	0.165729	4.56987	0.0331838	0.473667	No
Gm18953	4.64817	-2.20559	0.0332453	0.473667	No
Ccdc117	-0.235945	3.734	0.0332473	0.473667	No
Fuca1	0.211301	7.03401	0.0332929	0.473667	No
Cyp2e1	-0.565695	1.82907	0.0332945	0.473667	No
NA	-3.89448	-3.08442	0.033304	0.473667	No
Gm14430	-0.168421	4.08775	0.0333133	0.473667	No
Bank1	-0.426699	3.70601	0.0333388	0.473667	No
Rpl9-ps4	4.5734	-1.95525	0.033346	0.473667	No
Soat1	0.252603	6.39718	0.0333781	0.473667	No
Slc23a1	-0.37857	1.57139	0.033407	0.473667	No
Clmp	0.306876	4.95791	0.0334071	0.473667	No
Adgrg3	0.280772	3.04413	0.0334182	0.473667	No
Ighj1	4.71609	-0.991943	0.0334284	0.473667	No
Cfap68	-0.183636	5.13707	0.0334325	0.473667	No
Vhl	0.165791	4.50787	0.0334431	0.473667	No
NA	-3.94404	-3.41832	0.0334556	0.473667	No
2010003K11Rik	-2.01941	-2.99325	0.0334712	0.473667	No
Best1	0.410853	2.58527	0.0335062	0.473667	No
NA	-3.18822	-2.39377	0.0335202	0.473667	No
Fam171a1	-0.230323	3.98885	0.033545	0.473667	No
Lratd1	-0.474117	0.72529	0.0335464	0.473667	No
Lsm12	0.173233	4.9737	0.0335668	0.473681	No
1700123O20Rik	0.169381	4.74886	0.0336348	0.473809	No
Crim1	-0.204868	5.00998	0.0336567	0.473809	No
Kcna1	-1.42929	-3.14918	0.0336702	0.473809	No
Syna	1.15625	-1.75456	0.0336877	0.473809	No
Fancm	-0.542273	1.0282	0.0336894	0.473809	No
NA	3.94158	-2.59645	0.0336944	0.473809	No
NA	-0.802621	4.99732	0.0337125	0.473809	No
Htra3	-0.35145	3.22931	0.0337637	0.474255	No
Arhgef15	-0.1921	4.73438	0.0338576	0.475269	No
Fitm1	-0.902224	-0.533691	0.0338751	0.475269	No
Vps37d	0.362803	1.59347	0.0339524	0.476079	No
Ltbp4	-0.383305	6.28963	0.0340383	0.476503	No
Epsti1	0.240574	5.99181	0.0340389	0.476503	No
Esd	0.319522	8.25937	0.0340668	0.476503	No
Fabp4	-0.502887	3.9057	0.0340937	0.476503	No
Ccl5	-0.387859	10.1367	0.0340942	0.476503	No
Grina	0.341597	8.89655	0.0341004	0.476503	No
Tgtp1	0.363347	8.87361	0.0341332	0.476513	No
Npr2	-0.202083	5.1427	0.0341516	0.476513	No
Ifi209	0.189603	5.1214	0.03416	0.476513	No
Gm15446	-0.388744	3.36056	0.0341818	0.476543	No
Entpd1	0.220092	6.78201	0.034247	0.477179	No
Smc1b	-1.70213	-1.94821	0.034345	0.478159	No
Gab2	0.175077	4.37042	0.0343674	0.478159	No
Ahcyl2	0.239482	5.78489	0.0343927	0.478159	No
Sirt4	-0.211277	4.29708	0.0343961	0.478159	No
Uts2b	-3.90155	-3.46344	0.0344357	0.478285	No
Trpm7	-0.17061	4.62339	0.0344445	0.478285	No
Gm8848	-1.77954	-2.69685	0.0344837	0.478333	No
NA	6.19676	-1.65861	0.0345053	0.478333	No
Igkv6-14	-1.17782	7.05915	0.0345241	0.478333	No
Dtx1	-0.392047	2.41587	0.0345379	0.478333	No
Stx11	0.261907	4.87522	0.034571	0.478333	No
Phospho1	-0.256299	4.47082	0.0345767	0.478333	No
Tektip1	-0.413502	1.77293	0.0345859	0.478333	No
Ppa1	0.225842	5.95494	0.0346285	0.47865	No
Gm5383	-2.5319	-3.73066	0.034666	0.478896	No
Gm13090	-2.96974	-3.69053	0.0347953	0.480409	No
Rpl31-ps15	-3.94917	-3.20725	0.0348505	0.48043	No
NA	-3.49432	-3.57269	0.0348544	0.48043	No
Pfkfb4	0.175904	4.90642	0.0348638	0.48043	No
Tmco4	0.195996	4.95301	0.034876	0.48043	No
Tspan2	-0.307193	4.80552	0.0349084	0.480604	No
Fstl1	0.218673	6.20165	0.0349435	0.480815	No
NA	-4.52188	-3.27026	0.034965	0.480838	No
NA	-5.06466	-3.24569	0.0350743	0.482069	No
Fbxw26	-2.21413	-3.65806	0.035109	0.482272	No
Pex11g	-0.341325	2.11134	0.035273	0.484104	No
Ldb3	-0.501736	1.96544	0.0352822	0.484104	No
NA	-3.37433	-3.4373	0.0353187	0.484331	No
Acsf2	-0.197622	4.32877	0.03537	0.484419	No
Slc16a11	-0.410606	4.68039	0.0353881	0.484419	No
1700020N01Rik	-1.61759	-1.21246	0.0353955	0.484419	No
Nnmt	0.282688	3.7678	0.0354296	0.484419	No
NA	2.88553	-3.50648	0.0354392	0.484419	No
NA	4.94733	-3.10164	0.0354695	0.484419	No
Myo1h	-0.402694	1.92493	0.0355389	0.484419	No
Gm6375	2.14872	-2.72844	0.0355726	0.484419	No
Aebp2	0.164919	5.5192	0.0355822	0.484419	No
Syt12	0.494135	1.09076	0.0355837	0.484419	No
Gm13611	4.75952	-2.60226	0.0355869	0.484419	No
Cox7a1	-0.442394	3.15692	0.0355924	0.484419	No
Ccdc39	-0.31993	3.85254	0.0355926	0.484419	No
Gm5108	1.07744	0.973598	0.0356044	0.484419	No
Synpr	3.13092	-3.25068	0.0356718	0.48467	No
NA	-2.84608	-3.4374	0.0356804	0.48467	No
Sspn	-0.258275	2.74015	0.0356856	0.48467	No
Tmem30c	-1.81743	-3.19304	0.0357157	0.48467	No
Mturn	-0.322168	2.4668	0.0357226	0.48467	No
Aifm2	0.211308	4.85938	0.0357886	0.485295	No
Gm27219	-3.29708	-3.61796	0.0358243	0.485381	No
Hnf4a	2.01183	-2.81674	0.0358369	0.485381	No
Pomt1	-0.21001	3.28294	0.0358682	0.485381	No
Gm8681	-2.49767	-3.72836	0.0358881	0.485381	No
NA	-2.49633	-3.72806	0.0359123	0.485381	No
Pgam1	0.27872	7.814	0.0359149	0.485381	No
Gm3424	2.88261	-3.57827	0.0359869	0.485832	No
C4bp	1.18954	-2.00295	0.0359883	0.485832	No
Bpifa6	2.41787	-3.49962	0.0360428	0.486292	No
NA	4.71799	-1.74082	0.0360713	0.486292	No
Zmat1	-0.269241	2.18109	0.0360824	0.486292	No
Rap2c	0.163255	5.05076	0.0361591	0.486798	No
Vwf	-0.311148	6.51846	0.0361601	0.486798	No
Angpt1	-0.28874	3.38585	0.0362374	0.487568	No
NA	-3.42813	-3.52463	0.0362761	0.487711	No
NA	-3.42813	-3.52463	0.0362881	0.487711	No
H2bc11	1.13066	-0.508204	0.0363207	0.487879	No
Thrsp	-0.593108	2.33086	0.0363887	0.488522	No
NA	-5.02886	-3.25823	0.0364094	0.48853	No
Gramd4	-0.213219	3.59792	0.0364586	0.48892	No
Zfpm1	0.213834	3.92389	0.0365455	0.489617	No
NA	1.55098	-1.8838	0.0365509	0.489617	No
Pcdh10	-2.16652	-3.46367	0.0365958	0.489948	No
Efna1	-0.241196	5.00372	0.0366216	0.490023	No
Fah	-0.165451	4.1743	0.0366548	0.490084	No
Tgfbr3	-0.278832	3.4107	0.0366665	0.490084	No
Zbtb4	-0.187423	5.1099	0.0367369	0.490665	No
Gng13	-3.28727	-2.47776	0.0367508	0.490665	No
Psmb10	0.28538	8.15943	0.0367706	0.490665	No
Endou	-0.41255	1.68033	0.0368154	0.490993	No
Smim29	0.199354	5.64091	0.0368452	0.491032	No
Gm3317	3.95438	-1.59143	0.0368745	0.491032	No
Ngrn	-0.162731	4.37183	0.036879	0.491032	No
Tubgcp5	-0.210468	3.53862	0.0369094	0.491168	No
H2-Ob	-0.380845	5.83828	0.0369367	0.491262	No
Rpl21-ps11	4.23581	-3.10595	0.0370535	0.492546	No
Gm18119	-2.47468	-3.72986	0.0371227	0.493196	No
Mfsd12	0.193552	4.77276	0.0372071	0.494047	No
Ccdc73	0.856032	1.87626	0.037276	0.494399	No
NA	-3.57107	-3.40828	0.0372886	0.494399	No
Rp31-ps19	-4.32204	-3.33627	0.0373049	0.494399	No
Hoxb4	-0.242108	2.82772	0.0373321	0.494399	No
Cdh22	-0.706233	-0.850086	0.0373533	0.494399	No
Nlrp4f	3.13301	-3.32353	0.0373558	0.494399	No
Aqp9	0.419236	2.04089	0.03739	0.494487	No
Snorc	4.26276	-3.21799	0.0374031	0.494487	No
NA	-3.34507	-3.54664	0.0375456	0.495779	No
Cxcl12	0.272827	7.33891	0.03756	0.495779	No
Carmil1	0.205139	4.8888	0.0375621	0.495779	No
Gm6376	4.97622	-3.06049	0.0375974	0.495975	No
Pygo2	0.163751	5.02992	0.0376307	0.496145	No
Coro1c	0.202794	6.36064	0.0377011	0.496334	No
NA	-3.31922	-3.4473	0.0377047	0.496334	No
Ptgis	-0.32616	4.7263	0.037712	0.496334	No
NA	3.93023	-2.96056	0.0377268	0.496334	No
NA	-3.07245	-2.8681	0.0377503	0.496374	No
NA	3.02826	-1.94228	0.0377758	0.496375	No
Lyve1	-0.501509	5.54972	0.0377957	0.496375	No
NA	3.03131	-3.50669	0.0378151	0.496375	No
Rab27a	0.198182	5.97161	0.0378321	0.496375	No
Naip6	0.392846	1.98599	0.0378753	0.496428	No
NA	-3.55437	-3.41435	0.0378919	0.496428	No
Il16	-0.192465	4.73187	0.0379137	0.496428	No
Myo1b	-0.263047	5.48486	0.0379179	0.496428	No
NA	5.0042	-1.82703	0.0379464	0.496534	No
NA	-3.33352	-3.54963	0.0379761	0.496654	No
NA	5.53379	-0.28531	0.0380363	0.497145	No
Bcl3	0.198186	5.86361	0.0380546	0.497145	No
Adamts4	0.445165	1.69402	0.0381159	0.497419	No
Ptpro	0.267361	4.01135	0.0381165	0.497419	No
Hipk2	0.320897	2.26195	0.0381846	0.49804	No
Gm17797	-2.45647	-3.73175	0.0382218	0.498123	No
NA	-2.96128	-3.02467	0.038232	0.498123	No
Nfkbib	0.16788	5.68525	0.0382726	0.498369	No
NA	-3.4023	-3.4668	0.0382919	0.498369	No
Tmem265	0.425639	2.18836	0.0383604	0.498993	No
Stat4	-0.233554	3.77654	0.0384052	0.499309	No
Hmgb1-ps5	0.537328	1.39231	0.0384841	0.499838	No
NA	-3.54621	-3.41732	0.038487	0.499838	No
Ccnq	-0.195489	3.66827	0.0385376	0.499971	No
Plekhs1	0.555514	1.55201	0.0385636	0.499971	No
Zdhhc14	-0.343472	2.09094	0.0385705	0.499971	No
Mosmo	-0.186049	4.10781	0.0385796	0.499971	No
2310057J18Rik	3.32892	-3.37449	0.0386418	0.500509	No
NA	3.08311	-3.23735	0.03869	0.500611	No
NA	-2.44753	-3.73208	0.0386909	0.500611	No
Trem2	0.318592	6.18754	0.0387548	0.500862	No
NA	-2.78695	-3.61348	0.0387687	0.500862	No
Plk2	0.237607	5.62526	0.0387721	0.500862	No
Ankfy1	0.162417	4.8116	0.0388936	0.501946	No
Prl8a1	-0.350794	1.43324	0.0388981	0.501946	No
NA	5.56381	-2.61428	0.0389181	0.501946	No
Ssxb10	-2.57886	-3.66716	0.0389692	0.502229	No
Cpne3	0.135276	4.51834	0.0389813	0.502229	No
Chrdl2	-2.23141	-3.19188	0.0390575	0.502944	No
Tnip2	0.171966	5.38831	0.0390974	0.50302	No
Eml2	0.165277	5.65912	0.0391389	0.50302	No
Cln5	0.193802	5.68211	0.0391454	0.50302	No
Zfp326	-0.176929	4.21494	0.0391767	0.50302	No
Nfxl1	-0.183628	3.9076	0.0391961	0.50302	No
Bet1	-0.194668	5.1697	0.0392499	0.50302	No
Lox	0.288949	5.24293	0.0392687	0.50302	No
Foxo4	-0.200801	4.11729	0.0392864	0.50302	No
Septin8	-0.137765	5.10401	0.0393042	0.50302	No
NA	-2.39958	-3.74489	0.0393052	0.50302	No
Thbd	-0.307504	6.58846	0.039307	0.50302	No
Cpb1	-1.16344	-2.31847	0.0393323	0.50302	No
Ap5b1	0.256375	2.99568	0.0393441	0.50302	No
Fgl2	0.295627	7.62128	0.0393535	0.50302	No
Tacstd2	0.302259	6.26717	0.0393928	0.503258	No
Thyn1	0.176301	5.19715	0.0394193	0.503332	No
NA	1.76671	-0.924725	0.0394586	0.503401	No
Ccdc25	0.175017	4.91798	0.0394702	0.503401	No
Hrc	-0.480403	1.19735	0.0395042	0.503401	No
Adra1a	-0.749852	0.346005	0.0395183	0.503401	No
Hcls1	0.253098	7.55117	0.0395444	0.503401	No
Amph	-0.49129	1.71789	0.0395574	0.503401	No
Taf5	-0.285689	1.71199	0.0395699	0.503401	No
Adora3	0.391953	1.87722	0.039604	0.503401	No
NA	-3.47066	-3.11782	0.0396113	0.503401	No
Cdk20	-0.368061	1.75039	0.0396694	0.503595	No
NA	-4.19599	-3.194	0.0397222	0.503595	No
Ippk	-0.25423	2.27002	0.0397248	0.503595	No
NA	-3.61846	-3.58339	0.0397332	0.503595	No
NA	4.75665	-2.58079	0.0397446	0.503595	No
Gpc4	0.209616	3.4165	0.0397615	0.503595	No
Ints6	0.291764	4.06503	0.0397873	0.503595	No
NA	-3.50589	-3.4319	0.0397924	0.503595	No
Abcd1	0.14495	5.11776	0.0398255	0.503599	No
NA	3.56973	-3.39188	0.0398392	0.503599	No
Scgb1c1	-0.535728	2.76596	0.0398589	0.503599	No
Smurf2	-0.186128	4.78259	0.0398757	0.503599	No
Slc25a22	0.167447	4.62125	0.0399238	0.503867	No
Rbbp9	-0.187636	4.09956	0.0399384	0.503867	No
B4galnt3	2.23958	-3.39339	0.0400126	0.504313	No
Bhlha15	-0.495371	1.39606	0.0400153	0.504313	No
Plxnb2	0.226518	7.4043	0.0400512	0.504386	No
Spmip7	1.52626	-1.3391	0.0400626	0.504386	No
Rfx2	-0.292363	2.84355	0.0400914	0.504487	No
Stimate	0.174286	5.2235	0.0401259	0.504509	No
NA	6.2369	-2.0494	0.0401347	0.504509	No
NA	-3.60891	-3.58507	0.0401682	0.504669	No
NA	-2.77391	-3.25624	0.0402111	0.504771	No
Clec2d	-0.22281	7.37554	0.0402179	0.504771	No
Fkbp1b	0.327791	3.93791	0.0402427	0.504821	No
NA	-3.91705	-3.25788	0.0402727	0.504914	No
Tbx6	-0.406857	1.30657	0.0402917	0.504914	No
NA	-3.69056	-2.72496	0.0403551	0.505347	No
Hoxa5	-0.269141	3.63209	0.0403722	0.505347	No
Svopl	-1.33441	-2.74059	0.0403887	0.505347	No
Zfp385b	0.380047	1.74959	0.0405167	0.50648	No
Wfdc8	-0.92159	-0.19283	0.0405209	0.50648	No
NA	-3.27965	-3.56332	0.0406025	0.506742	No
Qrich2	2.10626	-3.06962	0.0406113	0.506742	No
Samd9l	0.180667	5.7948	0.0406146	0.506742	No
NA	-3.01536	-3.55286	0.0406253	0.506742	No
Lemd1	0.573419	1.25006	0.0406604	0.50692	No
Spaca9	-0.269688	3.71521	0.0407179	0.507129	No
Pdgfd	0.265997	3.69512	0.040719	0.507129	No
Nrp2	0.213795	5.59017	0.0407563	0.507333	No
Prok2	1.49685	-1.97824	0.0407837	0.507415	No
Gdf9	-0.962603	-0.587336	0.0408621	0.507995	No
NA	3.21769	-2.83453	0.0408722	0.507995	No
Cklf	0.227134	4.90208	0.0409491	0.508031	No
Sorbs3	-0.234228	5.62129	0.041022	0.508031	No
Cmc4	-0.19339	4.09839	0.0410622	0.508031	No
Cacng8	0.440154	1.54238	0.0410687	0.508031	No
Lef1	-0.330471	2.40986	0.0410845	0.508031	No
Tchh	0.364171	1.29869	0.041146	0.508031	No
Man1a	-0.162206	5.14647	0.0411812	0.508031	No
Pdcd1	0.330604	3.13413	0.0411837	0.508031	No
Ahcy	-0.172588	4.45569	0.0411994	0.508031	No
C1s2	0.563066	0.972139	0.0412068	0.508031	No
Akr1c12	0.485897	1.19924	0.0412218	0.508031	No
Wwp2	-0.156481	4.89255	0.0412303	0.508031	No
Tmem150b	0.36932	1.86237	0.0412317	0.508031	No
Cd3g	0.283542	6.50797	0.0412526	0.508031	No
Sprr2d	-2.33395	-2.61667	0.0412761	0.508031	No
Zpbp2	-0.916628	-0.6096	0.0412979	0.508031	No
Bmp1	0.187358	5.59422	0.0413134	0.508031	No
Pdgfrl	0.290117	2.84907	0.0413224	0.508031	No
Pop1	-0.345297	2.53111	0.041344	0.508031	No
Grtp1	-0.349489	3.31338	0.0413482	0.508031	No
Srms	-0.552132	0.0106863	0.0413561	0.508031	No
Plscr4	-0.249509	3.73879	0.0413617	0.508031	No
Fam181a	0.443609	1.29777	0.0413759	0.508031	No
Cilp	-0.363791	2.62625	0.0413834	0.508031	No
Ccdc17	-0.213613	5.03832	0.0414046	0.508031	No
NA	-2.4154	-3.7396	0.0414189	0.508031	No
Gm8062	3.92377	-3.34158	0.0414583	0.508257	No
Ttc39b	0.187317	4.24885	0.0415532	0.509061	No
Susd1	-0.484292	1.63928	0.0415659	0.509061	No
Gm28729	-0.425294	1.35561	0.0416316	0.509609	No
Chpt1	-0.171643	5.39497	0.041702	0.510214	No
Slc25a23	-0.181416	4.55923	0.0417235	0.51022	No
Snrpc	0.182969	6.32441	0.0417876	0.510747	No
Vmn2r97	-0.484309	0.894571	0.0418359	0.510997	No
Cd244a	0.31434	2.90037	0.0418629	0.510997	No
Gm9111	-3.07569	-3.42518	0.0418712	0.510997	No
H4c18	-0.496629	1.79221	0.0419296	0.51136	No
Ccl3	0.419446	5.50923	0.0419431	0.51136	No
Bin3	0.171156	5.2799	0.0419946	0.511696	No
Gsg1l2	-2.32106	-3.71388	0.0420303	0.511696	No
NA	-3.5855	-3.60554	0.0420339	0.511696	No
NA	-0.42003	1.61461	0.0420656	0.511826	No
Gzma	-0.379153	5.93695	0.0421216	0.512251	No
Zfp395	-0.257374	3.19569	0.0421581	0.512364	No
Dcpp3	-3.98266	-3.27813	0.0421731	0.512364	No
[truncated: 22,287 more rows]

## Sheet: 20w
Gene	logFC	logCPM	PValue	FDR	DEG
Mafb	-2.8307	3.46835	2.81e-50	6.83e-46	Yes
Gm826	2.61859	2.63447	8.66e-29	1.05e-24	Yes
Ccl8	-2.83912	8.12277	4.23e-24	3.42e-20	Yes
Cyp2a4	3.87207	1.5864	3.24e-22	1.97e-18	Yes
Sirpb1c	1.44352	6.27197	9.78e-22	4.75e-18	Yes
Lyz1	2.21949	9.8455	1.72e-19	6.94e-16	Yes
Gbp2b	-2.09214	4.40873	4.83e-18	1.68e-14	Yes
Rab3il1	-1.1635	3.70714	6.69e-18	2.03e-14	Yes
C1qc	-1.66729	8.44071	7.74e-16	2.09e-12	Yes
C1qa	-1.57913	8.89497	4.09e-15	9.93e-12	Yes
C1qb	-1.5544	8.99158	4.72e-14	1e-10	Yes
Ccl12	-2.08091	4.31794	4.95e-14	1e-10	Yes
Krt5	-3.27332	2.35635	9.93e-14	1.85e-10	Yes
Gpr65	-0.851282	4.879	4.79e-13	8.07e-10	Yes
C1qtnf3	-2.21863	3.33125	4.99e-13	8.07e-10	Yes
Kynu	0.80153	4.62538	1.04e-12	1.58e-09	Yes
Dcstamp	1.89097	3.82007	4.63e-12	6.61e-09	Yes
Sirpb1b	0.756425	4.25541	2.8e-11	3.78e-08	Yes
Upk3a	-3.93303	0.56067	1.18e-10	1.51e-07	Yes
Mcemp1	0.748188	5.52349	1.26e-10	1.53e-07	Yes
Cyp27a1	-0.694557	4.80047	2.01e-10	2.32e-07	Yes
Ocstamp	2.16625	0.690466	2.72e-10	3e-07	Yes
Col17a1	-2.75829	0.208724	4.55e-10	4.8e-07	Yes
Krt17	-3.31785	1.82279	8.06e-10	8.15e-07	Yes
Slc9a9	-0.865278	2.68762	1.38e-09	1.34e-06	Yes
Sirpb1a	0.848825	4.76572	1.6e-09	1.5e-06	Yes
Mrc1	-1.19176	3.83966	1.8e-09	1.57e-06	Yes
Gpr141	0.938291	4.78095	1.81e-09	1.57e-06	Yes
Spink2	1.32612	2.83887	1.88e-09	1.57e-06	Yes
Phlda1	0.829365	5.91168	5.57e-09	4.51e-06	Yes
Csf2	1.03562	2.84136	8.09e-09	6.34e-06	Yes
Aldoc	0.761538	3.9835	8.74e-09	6.63e-06	Yes
Clec4n	1.07977	7.70574	9.3e-09	6.85e-06	Yes
Cd209f	-4.48049	-0.313347	9.82e-09	6.95e-06	Yes
Gpr162	-1.1378	1.81219	1e-08	6.95e-06	Yes
Epb41l3	-1.03522	2.57111	1.1e-08	7.4e-06	Yes
Cd300ld3	-1.28587	4.59735	1.48e-08	9.74e-06	Yes
Dpep2	0.946323	4.69209	2.02e-08	1.29e-05	Yes
Trat1	-1.3574	2.50791	2.58e-08	1.61e-05	Yes
Tlr1	-0.62578	4.45816	3.35e-08	2.03e-05	Yes
Rgs5	1.31478	2.47966	3.56e-08	2.11e-05	Yes
Ltb4r1	1.02253	2.66431	4.03e-08	2.33e-05	Yes
Tmeff1	0.887868	5.06943	5.47e-08	3.09e-05	Yes
Iqgap2	-0.582138	3.16417	8.66e-08	4.78e-05	Yes
Tspan32	-0.741142	4.07346	9.1e-08	4.91e-05	Yes
Pira2	0.726562	3.83847	1.01e-07	5.34e-05	Yes
Aif1	-0.918134	6.68397	1.14e-07	5.89e-05	Yes
Mamdc2	-1.02946	4.34787	1.24e-07	6.29e-05	Yes
Cd7	-0.825723	4.0482	1.32e-07	6.52e-05	Yes
Itga5	0.605175	5.62226	1.35e-07	6.53e-05	Yes
Trem1	1.33199	2.92101	1.68e-07	7.89e-05	Yes
Slc49a3	0.625594	3.92017	1.69e-07	7.89e-05	Yes
Cd209g	-5.65467	-1.51362	1.78e-07	8.16e-05	Yes
Clec5a	0.905758	6.41954	2.33e-07	0.000104785	Yes
Ftl1-ps2	1.65889	2.88269	2.46e-07	0.000106807	Yes
Olfml3	-0.685063	4.68787	2.46e-07	0.000106807	Yes
Pgf	0.887401	3.25184	2.89e-07	0.000122956	Yes
Cx3cr1	-0.963167	4.49817	2.94e-07	0.000122956	Yes
Fabp5	-0.81147	8.13463	3.06e-07	0.000125702	Yes
Cd163	-1.94677	0.165081	3.13e-07	0.000125702	Yes
Folr2	-1.70505	1.68148	3.16e-07	0.000125702	Yes
Plaur	0.734118	6.43843	3.24e-07	0.000126869	Yes
Klre1	-1.15451	2.46329	3.72e-07	0.000143549	Yes
Pcolce2	-1.26872	4.88277	3.85e-07	0.000146137	Yes
Ackr2	0.737375	4.31374	5.04e-07	0.000188282	Yes
P2rx7	-0.545254	4.80032	5.22e-07	0.000191978	Yes
Bhlhe41	0.767673	3.81967	6.86e-07	0.000246208	Yes
Fkbp1b	0.887334	3.93791	6.89e-07	0.000246208	Yes
Ly86	-0.703142	6.70631	7.61e-07	0.000267158	Yes
Pf4	-1.04893	3.78307	7.7e-07	0.000267158	Yes
Asb11	0.938598	2.59666	8.82e-07	0.000301791	Yes
Stra6	-1.74151	0.313826	9.48e-07	0.000319709	Yes
Krt14	-2.93987	2.46312	1.08e-06	0.000357886	Yes
Nup210	-0.649077	5.20252	1.11e-06	0.000363705	Yes
Aqp4	-1.01877	1.58996	1.13e-06	0.000363705	Yes
Apobec1	-0.687368	6.24252	1.14e-06	0.000363705	Yes
Orm1	1.17297	6.49385	1.18e-06	0.000369511	Yes
Rgl1	-0.450956	4.34606	1.19e-06	0.000369511	Yes
St3gal5	0.481793	4.89926	1.36e-06	0.000418283	Yes
Kcnj10	-0.904387	1.86093	1.42e-06	0.000432536	Yes
Ifnlr1	0.634868	2.71293	1.54e-06	0.000461003	Yes
Tbc1d4	-0.658368	3.54363	1.59e-06	0.00046999	Yes
Tmem119	-1.05976	3.58848	1.66e-06	0.000486505	Yes
Satb1	-0.631625	3.48631	1.73e-06	0.000498994	Yes
Mctp1	0.959727	3.97741	1.76e-06	0.000502218	Yes
Tcf7	-0.545092	5.20383	1.82e-06	0.000515274	Yes
Gm15056	-1.3365	2.28137	1.9e-06	0.000531269	Yes
Rnf128	0.627079	4.0547	1.93e-06	0.000531754	Yes
Adss1	0.571243	4.84242	2.06e-06	0.000556695	Yes
Cdh3	-1.91671	-0.635221	2.06e-06	0.000556695	Yes
Cad	-0.504887	3.52306	2.19e-06	0.000583721	Yes
Cd1d1	0.665139	6.42321	2.21e-06	0.00058467	Yes
Ugt1a7c	0.602042	3.72155	2.45e-06	0.000639966	Yes
Klra6	-2.04126	-0.60957	2.48e-06	0.000639966	Yes
Sema4b	-0.44683	3.71889	2.6e-06	0.00066402	Yes
Klhdc4	0.599726	5.81442	2.67e-06	0.00067598	Yes
C7	-1.54247	5.31178	2.7e-06	0.00067598	Yes
Dapl1	-1.33324	1.42698	2.95e-06	0.000730137	Yes
Atosb	0.395046	4.27666	2.98e-06	0.000730137	Yes
Fxyd2	-1.63989	0.526216	3.4e-06	0.000820489	Yes
Sh2d1a	-0.791948	3.76016	3.41e-06	0.000820489	Yes
Fgd2	-0.611255	5.69303	3.78e-06	0.000900343	Yes
Gpr33	-0.938087	2.63727	3.95e-06	0.000930931	Yes
Ppfia4	-0.661565	4.35853	4.26e-06	0.000994554	Yes
Fgr	0.515699	5.5175	4.47e-06	0.00103494	Yes
Sytl2	-0.563802	3.79087	4.66e-06	0.00106718	Yes
Snai1	0.658196	3.53343	4.82e-06	0.00108772	Yes
Serpinb5	-2.97545	-1.21771	4.84e-06	0.00108772	Yes
Fam107b	-0.470171	5.61186	4.93e-06	0.00109114	Yes
Cd33	0.862139	4.89274	4.94e-06	0.00109114	Yes
Trav13-1	-1.96957	1.84456	5.38e-06	0.00117672	Yes
Arsb	-0.447715	4.33015	5.65e-06	0.00122479	Yes
Slc16a3	0.743519	6.15697	5.91e-06	0.0012682	Yes
Plk2	0.581207	5.62526	5.95e-06	0.0012682	Yes
Mmp13	-1.2856	1.29282	6.08e-06	0.00128433	Yes
Slc38a5	-1.91114	2.58928	6.6e-06	0.00138118	Yes
Slc7a2	0.848545	6.09804	6.79e-06	0.00140788	Yes
Klrg1	-0.885917	3.36402	6.88e-06	0.00140788	Yes
Gch1	0.436432	4.16923	6.9e-06	0.00140788	Yes
Ms4a7	-0.925223	5.97526	7.16e-06	0.00144921	Yes
Gm4956	-1.71285	4.14759	7.27e-06	0.00144921	Yes
Samd3	-1.05126	2.40744	7.31e-06	0.00144921	Yes
Pnp2	0.852241	3.01132	7.34e-06	0.00144921	Yes
Nfatc2	-0.555484	3.2211	7.83e-06	0.00153336	Yes
Pla2g2d	-0.891218	4.22481	7.89e-06	0.00153387	Yes
Septin6	-0.662004	4.27701	8.29e-06	0.00158723	Yes
Cxcr3	-0.647434	4.88888	8.3e-06	0.00158723	Yes
Ccr7	-0.691811	4.83878	8.67e-06	0.00162583	Yes
Abca9	-0.858803	1.76275	8.74e-06	0.00162583	Yes
Tlr12	-0.643779	3.94476	8.75e-06	0.00162583	Yes
Mmp12	1.41923	7.29486	8.77e-06	0.00162583	Yes
Orm2	1.48129	3.22866	9.1e-06	0.0016704	Yes
Fpr2	0.986489	7.25776	9.15e-06	0.0016704	Yes
Cd2	-0.545343	6.07873	9.22e-06	0.00167131	Yes
Myl7	-0.980653	6.29669	9.29e-06	0.00167195	Yes
F10	0.935159	6.24509	1.01e-05	0.00180295	Yes
Pdcd4	-0.446342	4.61715	1.02e-05	0.00180295	Yes
Ear6	2.39258	1.20201	1.03e-05	0.00181029	Yes
Ms4a14	-1.41674	0.964178	1.04e-05	0.00181029	Yes
Egr2	0.558752	3.53184	1.06e-05	0.00184459	Yes
Tbc1d2	0.608673	3.48508	1.21e-05	0.00208555	Yes
NA	-0.888875	2.52747	1.22e-05	0.00208555	Yes
Fabp4	-1.13571	3.9057	1.23e-05	0.00208555	Yes
Alox12e	-1.49501	1.22569	1.25e-05	0.00211249	Yes
Adh1	-0.966883	5.92914	1.27e-05	0.00212017	Yes
Arhgap19	-0.747693	1.88692	1.28e-05	0.00212205	Yes
Pkp1	-2.99275	-1.54379	1.31e-05	0.00216118	Yes
Itgb5	-0.437715	6.17316	1.32e-05	0.00217102	Yes
Ackr3	0.711478	4.41508	1.35e-05	0.002194	Yes
Gadd45a	0.406154	4.56695	1.36e-05	0.002194	Yes
Maff	0.484787	4.81551	1.4e-05	0.0022236	Yes
Rasl11a	0.431599	5.16561	1.4e-05	0.0022236	Yes
Fabp7	2.50136	0.326492	1.4e-05	0.0022236	Yes
Arhgap4	-0.546476	5.18288	1.45e-05	0.00228381	Yes
Fgfr4	-1.70898	2.06401	1.51e-05	0.00236208	Yes
Socs3	0.610682	6.43428	1.55e-05	0.00241017	Yes
Igf2bp3	-1.33079	0.420018	1.59e-05	0.00246333	Yes
Tnfrsf12a	0.620222	5.55453	1.62e-05	0.00249204	Yes
Trp63	-1.58241	-0.243091	1.65e-05	0.00251295	Yes
Pdyn	-2.13575	-1.20068	1.67e-05	0.00253779	Yes
Col14a1	-0.829895	3.24622	1.68e-05	0.00253779	Yes
Ptpn22	-0.476797	5.55586	1.71e-05	0.00256848	Yes
Smim35	-2.56407	-1.03278	1.78e-05	0.00262796	Yes
Colq	-1.46251	2.18049	1.78e-05	0.00262796	Yes
Tspan10	-2.84853	-1.22164	1.79e-05	0.00262796	Yes
Gpr137b	0.497987	5.4661	1.8e-05	0.00263263	Yes
Rgs16	0.856727	3.71139	1.81e-05	0.00263263	Yes
Tnxb	-1.12177	2.60988	1.93e-05	0.00277563	Yes
Mcub	0.417132	4.81868	1.93e-05	0.00277563	Yes
NA	-0.653749	2.78604	2.11e-05	0.00301162	Yes
Pdlim4	-0.477502	3.53271	2.17e-05	0.00308309	Yes
Stxbp6	-0.978089	2.21908	2.21e-05	0.00311499	Yes
Adgre1	-0.835801	6.08317	2.24e-05	0.00314661	Yes
Sh2d2a	-0.478464	4.24888	2.28e-05	0.00316689	Yes
Trbv19	-1.35296	2.67403	2.29e-05	0.00316689	Yes
Tnfsf9	0.620206	3.49879	2.3e-05	0.00316689	Yes
Ccl5	-0.851685	10.1367	2.31e-05	0.00316689	Yes
Ccl22	-0.827669	4.43434	2.33e-05	0.00316719	Yes
Tarm1	1.16016	3.19714	2.33e-05	0.00316719	Yes
Gramd2b	-0.400595	4.74036	2.35e-05	0.00316765	Yes
Arhgap10	-0.733827	3.1258	2.45e-05	0.00327503	Yes
Pram1	0.839441	2.4223	2.45e-05	0.00327503	Yes
Gimap7	-0.631971	5.07762	2.51e-05	0.00331739	Yes
Clec10a	-1.11943	2.38742	2.51e-05	0.00331739	Yes
Marcks	-0.39479	5.99612	2.59e-05	0.00337395	Yes
Serpina3n	0.799452	6.54707	2.6e-05	0.00337395	Yes
Ighv8-9	-7.30627	-2.1045	2.6e-05	0.00337395	Yes
Pilrb1	0.623207	4.72373	2.63e-05	0.00340279	Yes
Nr1d1	1.39666	3.09716	2.67e-05	0.00342468	Yes
Abcg3	-0.741962	2.47861	2.87e-05	0.00366171	Yes
Rab32	0.528425	5.94657	2.88e-05	0.00366171	Yes
Vasn	0.396211	3.86049	2.89e-05	0.00366171	Yes
Itga8	-0.971112	4.11574	2.92e-05	0.00366799	Yes
NA	-8.50904	-1.07962	2.93e-05	0.00366799	Yes
Arg2	0.52642	4.4638	2.96e-05	0.00368731	Yes
Gpr171	-0.59901	3.78318	2.99e-05	0.00370716	Yes
Serf1	0.665413	3.8995	3.11e-05	0.00383745	Yes
Rexo5	-0.748427	3.19261	3.18e-05	0.00389641	Yes
Naaa	0.543239	7.40432	3.22e-05	0.00393188	Yes
Plpp1	0.429038	6.10701	3.34e-05	0.00404782	Yes
Msantd3	0.676309	3.46426	3.35e-05	0.00404782	Yes
Klra7	-1.32651	2.18487	3.37e-05	0.00405612	Yes
Prpsap2	-0.387803	4.36819	3.54e-05	0.00423229	Yes
Stat4	-0.515375	3.77654	3.56e-05	0.00423241	Yes
Cstdc4	1.79903	3.64181	3.64e-05	0.00431272	Yes
Hmgb1-ps5	1.20084	1.39231	3.72e-05	0.00438031	Yes
Ifi202b	-2.87207	-1.8241	3.78e-05	0.00442935	Yes
Smpdl3b	0.723112	5.89889	3.86e-05	0.00450466	Yes
Stab1	-0.385151	5.38294	3.99e-05	0.00463088	Yes
Gm13370	10.7915	3.09162	4.13e-05	0.00477846	Yes
Spp1	-0.902321	7.0984	4.34e-05	0.00497081	Yes
NA	-10.418	-1.03247	4.34e-05	0.00497081	Yes
Slc5a11	-3.01925	-0.410889	4.36e-05	0.0049722	Yes
Mmp8	1.25536	3.41183	4.5e-05	0.00508843	Yes
Fam110d	0.459648	4.68848	4.5e-05	0.00508843	Yes
Tnfrsf23	0.812723	3.08043	4.53e-05	0.00509009	Yes
NA	-6.95523	-1.9556	4.61e-05	0.00516006	Yes
Fst	1.02538	4.31225	4.68e-05	0.00521672	Yes
Htra1	-0.468779	5.5515	4.72e-05	0.00522901	Yes
Tmem26	-1.25411	0.0478596	4.92e-05	0.00542859	Yes
Edn3	-1.34185	1.36186	5.03e-05	0.00549246	Yes
Tnfaip8l3	0.7315	2.38531	5.04e-05	0.00549246	Yes
Septin3	-0.940555	2.08246	5.06e-05	0.00549246	Yes
Cd22	-0.65794	5.34553	5.07e-05	0.00549246	Yes
Cdc42ep2	0.41006	4.64684	5.1e-05	0.0055065	Yes
Ch25h	0.687784	5.02365	5.12e-05	0.0055065	Yes
Gm13321	-5.86604	-1.60992	5.21e-05	0.00557832	Yes
Igfbp3	0.951522	5.82546	5.54e-05	0.00590101	Yes
Icosl	-0.497489	5.1682	5.89e-05	0.00624621	Yes
Kctd15	-0.815053	2.31192	6.28e-05	0.00656489	Yes
Trgc2	-0.974715	3.42809	6.3e-05	0.00656489	Yes
Raet1e	1.01733	1.31868	6.31e-05	0.00656489	Yes
Batf3	-0.486671	4.019	6.32e-05	0.00656489	Yes
Timd4	0.780893	2.46143	6.33e-05	0.00656489	Yes
Rbl2	-0.303694	5.18063	6.35e-05	0.00656489	Yes
Klrd1	-0.486244	5.17648	6.88e-05	0.00707763	Yes
Prss35	1.93015	0.049598	6.91e-05	0.00707763	Yes
AA467197	0.872516	8.82279	6.94e-05	0.00707763	Yes
Slc1a2	0.956166	2.96179	7.05e-05	0.00716016	Yes
Igf1	-0.664322	4.00772	7.15e-05	0.00723744	Yes
Nudt17	-0.799598	2.19427	7.3e-05	0.007352	Yes
Cd300ld4	-2.47935	0.443227	7.33e-05	0.007352	Yes
Cd177	0.937227	5.33006	7.44e-05	0.00744051	Yes
NA	-6.26755	-2.53709	7.57e-05	0.00749511	Yes
Cd160	-0.728754	2.52982	7.57e-05	0.00749511	Yes
P2ry10	-0.534614	4.28942	7.59e-05	0.00749511	Yes
Cd200r4	0.523944	4.88913	7.65e-05	0.00752388	Yes
Fam177a	0.594139	4.88551	7.68e-05	0.0075251	Yes
Spic	-1.20547	1.00494	7.82e-05	0.00762611	Yes
Rgs4	0.914395	2.29952	7.9e-05	0.00766971	Yes
Prxl2b	-0.57526	3.30393	7.96e-05	0.0076985	Yes
Ackr4	-1.45765	0.604215	8.16e-05	0.0078661	Yes
Inf2	0.382668	5.1235	8.39e-05	0.00802776	Yes
Efemp1	-0.571202	5.54267	8.4e-05	0.00802776	Yes
Rgcc	0.930004	6.27801	8.43e-05	0.00802776	Yes
Esd	0.663568	8.25937	8.54e-05	0.00810538	Yes
Serpine1	0.566621	5.27859	8.93e-05	0.00843528	Yes
Atp1a2	-0.650516	3.85591	9.05e-05	0.00851505	Yes
Kcnj2	0.665548	3.32671	9.43e-05	0.00883866	Yes
Orm3	2.37101	0.832504	9.95e-05	0.00929673	Yes
Fndc1	0.630449	4.31866	0.00010008	0.00931242	Yes
Ceacam19	1.65908	-0.654419	0.00010071	0.00933529	Yes
Asb2	-0.669284	3.80223	0.000102389	0.00945482	Yes
Epha2	0.407296	4.49815	0.000105257	0.00968287	Yes
Asgr2	-1.32157	-0.0150842	0.000106415	0.00975241	Yes
Fbln1	-0.890115	4.56577	0.000107355	0.00978791	Yes
Art2b	-1.11272	2.49287	0.000107608	0.00978791	Yes
Prmt8	0.664791	3.5369	0.000110892	0.0100489	No
Mocs1	0.399666	4.6147	0.000111793	0.0100929	No
C1qtnf5	0.427255	4.14527	0.000114556	0.0103041	No
Fbxo2	0.785712	2.01836	0.000120014	0.0107552	No
Marco	-1.32248	3.68272	0.000121495	0.0108479	No
Cdkn2a	0.577066	3.46678	0.000122423	0.0108907	No
Trpm4	0.402141	4.1519	0.000124371	0.0110236	No
Pygl	0.450176	5.26616	0.000125188	0.0110557	No
Pilra	0.534669	5.81667	0.000126427	0.0111204	No
Spaca6	0.461866	5.85737	0.000126902	0.0111204	No
Klri2	-0.788931	1.34643	0.000127294	0.0111204	No
Trbc2	-0.576874	7.31506	0.000130432	0.0113304	No
Cd5	-0.557207	4.51278	0.000130947	0.0113304	No
Tiam1	0.500635	3.81933	0.000131098	0.0113304	No
Grap2	-0.406239	4.8	0.00013247	0.0114084	No
Cd83	-0.600458	5.21231	0.000140924	0.0120936	No
Il16	-0.390457	4.73187	0.000141917	0.0121359	No
Klri1	-1.00838	2.42034	0.000144528	0.0122761	No
Pglyrp2	-0.599598	3.33908	0.000144568	0.0122761	No
Trgc4	-0.877406	1.8626	0.000147044	0.0124429	No
Prps2	-0.35877	4.36105	0.000148046	0.0124842	No
Gpa33	-1.54878	-0.468913	0.000150768	0.0126401	No
Tspan11	0.457223	5.03263	0.000150936	0.0126401	No
Lilrb4a	0.697137	7.34819	0.00015293	0.0127631	No
Lilrb4a	0.619853	7.97557	0.000159783	0.0132382	No
Cd226	-0.685148	3.58629	0.000160173	0.0132382	No
NA	0.736094	2.94189	0.000160259	0.0132382	No
Gcsam	-0.882428	2.40839	0.000162053	0.0133369	No
Tppp	-0.839081	1.88158	0.000162551	0.0133369	No
Cd300lf	0.577991	6.48847	0.000164434	0.0134427	No
Bcl6b	0.39691	4.22115	0.000164948	0.0134427	No
Cd248	0.538878	2.68185	0.000167955	0.013642	No
Cysltr2	-0.563757	3.94643	0.000171214	0.0138603	No
Slc6a8	0.525073	5.07099	0.000174366	0.0140686	No
Trbv12-1	-1.33645	1.79134	0.000176706	0.0142102	No
NA	6.69978	-0.951221	0.000178333	0.0142937	No
Tbc1d10c	-0.42885	5.32224	0.0001802	0.0143958	No
Stk17b	-0.433524	6.10417	0.000184106	0.0146597	No
Stac	1.71634	-1.00812	0.000187191	0.0148566	No
Bnip3	0.593915	6.08622	0.000188002	0.0148724	No
Sap30	0.389259	3.97026	0.000189501	0.0149423	No
Cebpd	0.52542	4.99441	0.000190474	0.0149704	No
Nfam1	0.383024	5.10441	0.000191592	0.0149906	No
Inmt	-1.53041	8.36616	0.000191966	0.0149906	No
Ccl3	0.862424	5.50923	0.000193249	0.0150424	No
Srxn1	0.422281	4.63352	0.000194339	0.015079	No
Gm14440	-8.85887	-0.475806	0.000199846	0.0154569	No
Lrmda	0.381449	4.21856	0.000202227	0.0155914	No
Spry4	0.526812	2.89885	0.000207469	0.0159449	No
Myh10	-0.483181	4.85263	0.000209203	0.0160275	No
Fbxl5	0.556287	6.59434	0.000210848	0.0161027	No
Aspa	-0.974082	1.99268	0.000213433	0.016249	No
Prp2rt	2.49883	-1.29962	0.0002167	0.0164461	No
Cd96	-0.592817	3.34131	0.000217715	0.0164717	No
Lox	0.576185	5.24293	0.000219074	0.0165231	No
Trav13d-3	-7.86562	-1.05777	0.000221063	0.0166215	No
Gna12	-0.286217	5.57487	0.000224678	0.0168031	No
Clec2i	-0.587428	3.61286	0.000224863	0.0168031	No
Ntrk2	0.86645	2.86563	0.000226346	0.0168621	No
Acap1	-0.452324	5.44014	0.000234655	0.0174276	No
Gpr87	-2.91345	-2.18233	0.000240507	0.0178017	No
Trbv13-2	-0.72051	4.54799	0.000241158	0.0178017	No
Tinag	-0.771705	2.50662	0.000245602	0.0180375	No
Wnt10a	-1.63929	-0.833768	0.000245837	0.0180375	No
Col13a1	-0.631445	3.57713	0.000250003	0.0182879	No
Adamts8	-0.885195	2.54512	0.000253887	0.0185162	No
Themis	-0.617706	2.75388	0.000254836	0.0185298	No
A930011G23Rik	-0.374906	4.69131	0.000263231	0.019083	No
Kbtbd11	-0.370197	3.77147	0.00027227	0.0196359	No
Bcl11b	-0.603685	2.57605	0.000273081	0.0196359	No
Klra1	-1.82506	-0.421441	0.000273691	0.0196359	No
NA	-1.15657	9.89379	0.00027409	0.0196359	No
Enc1	0.503056	3.90069	0.00028592	0.020342	No
Itm2a	0.463785	4.71361	0.00028642	0.020342	No
Sesn1	-0.473152	4.24446	0.00028646	0.020342	No
Ctsw	-0.642217	5.7037	0.000291817	0.020662	No
Sprr2a2	-2.79247	2.99532	0.000292945	0.0206816	No
Rps27a-ps3	-7.48654	-2.05191	0.000294812	0.0207531	No
Krt83	-1.1532	1.09216	0.000298375	0.0209432	No
Ltbp4	-0.722153	6.28963	0.000309559	0.0216656	No
Apoe	-0.914623	11.1696	0.000312032	0.0217759	No
Itk	-0.473637	3.76532	0.000316443	0.0220103	No
Ggh	0.363706	4.92012	0.000317868	0.0220103	No
Tmem252	0.60226	3.78516	0.00031811	0.0220103	No
Tespa1	-0.577096	3.29617	0.000319445	0.0220399	No
Aifm2	0.398229	4.85938	0.000320676	0.0220621	No
Tcf21	-0.745054	4.65314	0.00032205	0.0220941	No
Zfp503	0.397986	3.43857	0.000323017	0.022098	No
Ackr1	0.800155	3.355	0.000324464	0.0221347	No
NA	-6.91364	-1.40681	0.000326731	0.0222269	No
Klrc2	-0.830144	1.65517	0.000330525	0.0224008	No
Eomes	-0.776117	1.90142	0.000331133	0.0224008	No
G6pdx	0.364162	6.04075	0.000333278	0.0224833	No
Clmp	0.571499	4.95791	0.000334862	0.0225276	No
Alox5ap	0.51437	7.29903	0.000336941	0.0226048	No
Skap1	-0.492921	4.49187	0.000341446	0.0228439	No
Anpep	0.568022	6.94607	0.000346126	0.0230934	No
Pdgfc	-0.654748	1.72876	0.000348061	0.0231589	No
Itga7	0.478635	3.96432	0.0003527	0.0234034	No
Rab37	-0.618248	2.81346	0.000356761	0.0235771	No
Prkcb	-0.534758	5.24988	0.000357258	0.0235771	No
Tnfrsf21	0.312152	4.32059	0.000362961	0.0238357	No
Stac2	0.62699	3.00935	0.000363139	0.0238357	No
Kank4	-0.83709	2.21539	0.000370628	0.0242286	No
Lad1	-0.848665	1.13928	0.000371121	0.0242286	No
Ccr1	0.611713	4.59342	0.00038223	0.0248869	No
Ccdc71l	0.356205	3.62023	0.000388199	0.0251559	No
Tmed6	-2.41652	-1.93169	0.000388432	0.0251559	No
Ms4a6b	-0.527119	6.42762	0.000389924	0.0251643	No
Ces2g	-0.725686	2.40618	0.000391573	0.0251643	No
Lrat	-1.41958	2.07549	0.000391823	0.0251643	No
Slc28a2	-0.367704	4.66311	0.000392706	0.0251643	No
Agtrap	0.333367	5.44441	0.000397287	0.0253908	No
Dpys	1.6336	-0.126469	0.000399744	0.0254808	No
NA	-6.51079	-2.48119	0.000408967	0.0260005	No
Sema7a	0.453121	5.87159	0.000413862	0.026197	No
NA	9.4931	0.339685	0.000414216	0.026197	No
Slc7a11	0.761193	3.89433	0.000426781	0.0269216	No
Tmem37	0.720372	5.26766	0.000429381	0.0270154	No
Prdx5	0.635261	8.77683	0.000438933	0.0275193	No
Gpr146	0.296056	4.78397	0.000439656	0.0275193	No
Slc6a12	1.296	1.7496	0.000443121	0.0275479	No
Ms4a4b	-0.576225	7.37163	0.000443357	0.0275479	No
Aqp3	-0.909838	1.76773	0.000443515	0.0275479	No
Sdc1	0.448403	6.39109	0.000446018	0.0276326	No
Gm10288	-9.74905	1.67689	0.000449227	0.0277606	No
Gimap3	-0.452522	6.49212	0.000453947	0.0279811	No
Srp54b	0.664843	4.72093	0.000456731	0.0280814	No
Prtn3	1.4869	0.120674	0.000458609	0.0281257	No
Gimap8	-0.323958	5.42946	0.00046131	0.0282201	No
Wdfy4	-0.510645	4.48599	0.000462886	0.0282453	No
Pik3r6	0.408509	3.75416	0.000466271	0.0283806	No
NA	-0.897866	3.59382	0.000467914	0.0284094	No
Plch2	-0.666316	1.88037	0.000471246	0.0285403	No
Eno3	-0.361746	4.82569	0.000473495	0.0286052	No
NA	2.41624	5.65656	0.000479481	0.0288438	No
Lyz2	-0.833551	13.3138	0.00047982	0.0288438	No
Zc3h12a	0.421027	5.22634	0.000486753	0.0291884	No
Arnt2	-0.665015	1.99399	0.000488908	0.0292454	No
Ramp3	0.669223	2.5842	0.000494994	0.0295366	No
Ltf	-0.756947	5.99566	0.000501914	0.0298762	No
NA	5.89933	-2.75286	0.000506979	0.0300949	No
Ptprcap	-0.499855	6.02521	0.000508067	0.0300949	No
Vcam1	-0.47818	6.75137	0.000510513	0.0301082	No
Gm13290	5.81642	-2.47036	0.000510771	0.0301082	No
Flt3	-0.601122	3.06345	0.000512613	0.0301436	No
Trbv20	-1.2953	3.38367	0.0005216	0.0305893	No
Cysltr1	0.624163	2.12908	0.00052271	0.0305893	No
Fat2	-1.55476	-1.6294	0.000525972	0.0307061	No
Mat1a	0.598404	4.28852	0.000530932	0.0309214	No
Tinagl1	0.614531	6.42989	0.000537358	0.0312208	No
Rims2	1.71281	-0.860026	0.00053882	0.031231	No
NA	-7.20847	-2.10333	0.000542166	0.0312833	No
Serpinb1a	-0.477248	5.05669	0.000542299	0.0312833	No
Pira11	0.714479	2.14755	0.000546595	0.0314564	No
Scrn1	-0.913927	1.95129	0.000553257	0.0317645	No
Rnf138	-0.313699	4.01489	0.000555274	0.0317755	No
Pwwp3b	-1.42418	-0.774381	0.000557371	0.0317755	No
Lck	-0.505306	6.24141	0.000557374	0.0317755	No
Tm4sf19	0.854917	2.1474	0.000563274	0.0319466	No
Phyhd1	-0.345545	4.51925	0.000563352	0.0319466	No
NA	7.51484	-1.37725	0.000565041	0.0319466	No
Chst10	-0.786444	1.40077	0.000568313	0.0319466	No
Btla	-0.553786	4.60374	0.000568589	0.0319466	No
Cd200r1	0.464608	3.81469	0.000569202	0.0319466	No
C2cd4b	0.621025	4.19861	0.000569582	0.0319466	No
Aff3	-0.597939	2.47964	0.000575134	0.0321836	No
Sqor	0.280772	5.49968	0.000577999	0.0322696	No
Rmnd1	-0.329547	4.74969	0.000588643	0.0327783	No
Trgv2	-0.831587	2.75071	0.000589811	0.0327783	No
Atp13a2	0.401104	6.24604	0.000593344	0.0328994	No
Prss46	1.1423	1.73601	0.000594901	0.0329106	No
Ly6d	-0.83108	6.20313	0.000599188	0.0330168	No
NA	-7.45727	-2.65994	0.000599565	0.0330168	No
Stfa2l1	1.4434	4.50767	0.000600899	0.0330168	No
Ptgfr	-0.988556	0.821335	0.000605729	0.0332071	No
Gda	0.475669	5.56547	0.000607194	0.0332124	No
Mfap4	-0.731893	7.99687	0.000615165	0.0335728	No
Flt1	0.408671	5.35165	0.000620477	0.0337868	No
Adra1a	-1.56897	0.346005	0.000622521	0.0338222	No
Id3	0.379687	6.36821	0.000631551	0.0342363	No
Adgrg6	-0.374299	3.82649	0.000635365	0.0343663	No
Trav6-3	-1.15273	2.47521	0.000640695	0.0345532	No
Snx22	-0.719789	2.41578	0.000641665	0.0345532	No
Cr2	-1.03887	2.90005	0.000643141	0.034556	No
Itgad	-1.45668	0.0180292	0.000651695	0.0349124	No
Ift57	0.35673	4.36081	0.000652648	0.0349124	No
Bbln	0.351863	6.0288	0.00065974	0.0352142	No
Tirap	0.441333	3.17763	0.000671884	0.0357837	No
Spint1	0.336686	5.90601	0.000701008	0.0371843	No
Pitpnc1	-0.478357	5.01051	0.000701245	0.0371843	No
Snai2	-0.721226	1.88403	0.000703115	0.0372023	No
Kcnj15	0.460038	5.31165	0.000711954	0.0375881	No
Mme	-0.484876	4.19188	0.00071425	0.0376275	No
Myl1	-1.23413	0.838714	0.000722682	0.0379893	No
Ms4a6d	0.568412	6.58389	0.000726276	0.0380958	No
Stk26	-0.443388	2.94683	0.000728805	0.038146	No
Msrb1	0.471643	7.96914	0.000730654	0.0381606	No
Ctps1	0.390342	5.56527	0.000733347	0.038219	No
NA	-6.29839	-2.86255	0.000737419	0.0383489	No
Negr1	-1.19519	0.0769217	0.00075824	0.039269	No
Nfkbid	0.366652	3.88109	0.000758344	0.039269	No
Lamtor3	0.318903	5.84587	0.000769677	0.039771	No
Ccdc88c	-0.308196	4.98303	0.000781586	0.0403006	No
NA	7.87766	-1.46281	0.00078526	0.0404043	No
Cd300ld2	-2.52748	-1.50967	0.000790403	0.0405829	No
Ets1	-0.354694	6.10648	0.000792848	0.0406226	No
Tnni3	-0.485115	5.66976	0.000800592	0.040933	No
Epn3	0.42277	5.021	0.000802345	0.0409365	No
Tmem185b	0.303675	3.60441	0.000809162	0.0411977	No
Atp8b1	0.50313	2.47864	0.000814719	0.0413939	No
Myl4	-0.654948	5.72318	0.000822514	0.0417027	No
Spib	-0.61214	4.63783	0.000827774	0.0418819	No
Slc25a37	0.401111	5.48596	0.000843761	0.042602	No
Gpr84	0.795884	3.65736	0.000849501	0.0428028	No
Kcnk1	0.491567	3.30088	0.000858694	0.0430928	No
NA	-6.71444	-2.37857	0.000858804	0.0430928	No
Emilin2	0.594692	4.33846	0.000870729	0.0435485	No
NA	-4.45066	-2.68148	0.000871665	0.0435485	No
Dock11	-0.341089	4.11229	0.000875644	0.0435485	No
Fgfr3	-0.617854	4.97906	0.000876302	0.0435485	No
Dpep3	1.52127	-0.464144	0.000878485	0.0435485	No
Aard	-1.00644	2.10814	0.000878646	0.0435485	No
Gap43	-0.801061	2.70346	0.000888996	0.0439718	No
Ighv3-5	2.92051	4.3636	0.000895148	0.0441861	No
Meox2	-0.452739	3.25966	0.00089704	0.0441897	No
Fabp1	-2.798	0.184412	0.000903968	0.0444408	No
NA	-8.123	-1.20446	0.000927375	0.0454788	No
Ikzf3	-0.441802	5.05458	0.000928826	0.0454788	No
P2ry14	0.443223	5.61026	0.000948427	0.0462581	No
Cd4	-0.39813	5.02655	0.000948551	0.0462581	No
NA	-0.602761	1.77549	0.000954932	0.0464759	No
Smc3	-0.261794	4.41688	0.000964581	0.0468516	No
AU021092	-0.456534	5.35301	0.000966976	0.0468742	No
Clec4b2	4.34566	-3.05165	0.000975154	0.0471765	No
Cybrd1	-0.74268	1.52881	0.000993619	0.0478321	No
4930512M02Rik	4.94768	-2.98733	0.000993653	0.0478321	No
Uchl3	-0.354426	4.43153	0.000994614	0.0478321	No
Rhoq	0.310074	5.12053	0.000999964	0.0479943	No
Atg9a	0.290609	4.51374	0.00100368	0.0480777	No
Aldh3b1	0.309798	5.84971	0.00102785	0.0489613	No
Lbp	0.338461	5.496	0.00102821	0.0489613	No
Pgd	0.38259	7.31513	0.00103244	0.0489613	No
Irak3	0.487403	3.97124	0.00103257	0.0489613	No
Lilrb4b	0.567622	7.5915	0.00103262	0.0489613	No
Tnik	-0.616103	2.00887	0.00103454	0.0489613	No
Ms4a1	-0.782613	4.48964	0.00103624	0.0489613	No
NA	-6.42001	-0.874498	0.0010389	0.0489919	No
Mfsd13a	0.368747	3.40047	0.00104871	0.0493582	No
NA	-1.30468	1.63098	0.00105123	0.0493812	No
Spry1	0.350996	5.2047	0.00107009	0.050114	No
Cd302	0.395989	6.21601	0.00107095	0.050114	No
Art2a	-1.09116	0.689523	0.00107583	0.050227	No
Bmper	0.465585	2.8406	0.0010775	0.050227	No
Abca8b	-0.667324	1.58532	0.00108019	0.0502557	No
Jam2	0.384549	4.34938	0.00109061	0.0506434	No
Card19	0.425057	6.50519	0.00109915	0.0509427	No
Lama5	0.419063	5.62534	0.00110949	0.051324	No
Speer4b	3.84109	-3.00156	0.00114863	0.0530336	No
4931440P22Rik	-6.0288	-1.55314	0.00115509	0.0532082	No
NA	-5.76819	-2.77882	0.00115679	0.0532082	No
Lmo1	-1.11964	0.549178	0.0011666	0.0535575	No
Card6	-0.397047	3.13689	0.00117229	0.0536359	No
Tlr9	-0.495774	3.71378	0.00117272	0.0536359	No
NA	-8.17094	-2.30526	0.00119111	0.0543747	No
Nfatc3	-0.264176	4.59433	0.00119553	0.054474	No
Stap1	-0.557525	4.28542	0.00120239	0.0546838	No
Hmgb2	-0.457703	5.57221	0.00121422	0.0551187	No
Padi2	-0.395331	2.69737	0.00122747	0.0556162	No
Ablim1	-0.273447	5.68154	0.00123643	0.055918	No
Naip2	0.468181	4.63504	0.00124196	0.0560638	No
Atg7	0.28816	4.6922	0.00125671	0.0564649	No
Awat1	-1.92564	-0.288036	0.00125753	0.0564649	No
Ckmt1	0.365754	4.61534	0.00125782	0.0564649	No
Phactr4	0.364128	4.63789	0.00126313	0.0565983	No
Tet1	0.825638	1.5859	0.00127257	0.0569162	No
Hrh2	0.480145	3.22693	0.00128191	0.0572289	No
Gpr82	-0.938765	0.746681	0.00129197	0.0575721	No
Apol7c	-0.775515	3.95549	0.00130055	0.0578481	No
Tatdn2	0.326181	5.15098	0.00130726	0.0580403	No
Nutf2-ps1	-0.405218	5.13999	0.00131022	0.0580658	No
Xcr1	-0.889394	3.50249	0.00133769	0.0591752	No
Gm17938	4.98902	-2.49891	0.00134038	0.0591864	No
Pilrb2	0.498926	4.76969	0.00134834	0.0594195	No
Nutf2	0.372454	5.08939	0.0013513	0.0594195	No
Nit2	-0.315352	4.27455	0.00135417	0.0594195	No
Rhbdf2	0.281634	5.65807	0.00135545	0.0594195	No
Tspan1	0.4268	5.48264	0.00136547	0.0597511	No
NA	-0.482165	7.04873	0.00136932	0.0598119	No
Cd6	-0.467389	4.87661	0.00137246	0.0598413	No
Coch	-1.73556	-0.573382	0.00138048	0.0600328	No
Kcnk3	-0.554376	2.96036	0.0013818	0.0600328	No
Amotl2	0.333671	5.5707	0.00138472	0.0600523	No
Ltb	-0.509119	6.61228	0.00138832	0.060101	No
Vsnl1	-0.987257	1.93164	0.00139196	0.0601513	No
Dlk2	-1.59957	-1.42268	0.00139656	0.0602432	No
Neu1	0.289207	5.18815	0.00140499	0.0604991	No
Ankrd44	-0.284609	5.38386	0.001408	0.0605216	No
Rps6ka2	0.404198	3.59878	0.00142611	0.0611916	No
Glt8d2	-0.632131	1.71643	0.0014298	0.0612418	No
BC035044	-0.818583	2.61509	0.00143374	0.0613024	No
Hpgd	-0.819963	7.16757	0.00144453	0.0616552	No
Mertk	-0.347301	4.75052	0.00144903	0.0616895	No
Slamf6	-0.40033	4.18327	0.0014516	0.0616895	No
Or13a27	-0.834967	1.27604	0.00145295	0.0616895	No
Dpep1	-1.14538	5.05861	0.00145595	0.061709	No
Acvr1b	0.271658	4.77804	0.00145927	0.0617421	No
Eef2k	-0.443355	3.11027	0.00147163	0.0621564	No
Pdk3	0.270279	4.56987	0.00148008	0.0623704	No
Relt	0.490285	3.82268	0.00148183	0.0623704	No
Adamts1	0.478089	5.04714	0.0014871	0.0624531	No
Clec4d	0.654868	7.1748	0.00148894	0.0624531	No
Art4	-0.361454	3.65976	0.00149461	0.0624744	No
Scube2	-1.21525	1.74187	0.00149549	0.0624744	No
Selp	0.79015	2.72522	0.00149716	0.0624744	No
Frmd4b	-0.314934	4.75827	0.00150026	0.0624965	No
NA	0.373896	5.96992	0.00151078	0.0628266	No
NA	-5.02109	-3.23735	0.00152158	0.0631675	No
Mgl2	-1.05917	2.92755	0.00153067	0.0634365	No
Sigmar1	0.253371	5.15908	0.00153856	0.063655	No
Fcgrt	-0.293728	5.83857	0.00155473	0.0641234	No
Thrsp	-0.996846	2.33086	0.00155516	0.0641234	No
Carmil2	-0.43538	3.41095	0.00155903	0.064174	No
Cryba4	-0.678231	1.59624	0.001563	0.0642284	No
Cxcl3	0.795226	3.15987	0.00157661	0.0644689	No
S100a8	0.872656	8.41999	0.00157765	0.0644689	No
Cd48	-0.367905	6.28055	0.00158107	0.0644689	No
Sema6b	0.469664	3.08889	0.00158172	0.0644689	No
Vegfd	-0.768246	3.6134	0.00158212	0.0644689	No
NA	-9.05181	-0.885724	0.00158668	0.0644928	No
Gm614	-0.454469	3.46906	0.00158802	0.0644928	No
Dcxr	0.402806	6.74303	0.00160135	0.0649096	No
Krt15	-1.22219	0.826629	0.00160363	0.0649096	No
Crmp1	-0.723727	2.58017	0.00161137	0.0650394	No
A530016L24Rik	-2.00712	-1.64512	0.00161219	0.0650394	No
Hes1	0.482365	5.4673	0.00162007	0.0652487	No
Plat	0.374074	5.38892	0.00162415	0.0652841	No
Flot2	0.285657	5.7771	0.00162632	0.0652841	No
Slfn1	0.376711	5.51501	0.0016331	0.0654479	No
Cxcl13	-0.730991	6.89845	0.00163995	0.0655944	No
Gsta2	-0.974518	1.06665	0.00164477	0.0655944	No
Gzma	-0.647331	5.93695	0.0016462	0.0655944	No
Trav23	-5.97167	-3.07852	0.00164756	0.0655944	No
NA	0.369265	5.92604	0.00166235	0.0660751	No
Sod2	0.506634	8.15892	0.00166554	0.0660937	No
Ceacam10	0.987797	1.02904	0.0016709	0.0661981	No
Mycl	-0.510684	2.64414	0.00167391	0.0662095	No
Gdf10	-1.40065	-0.243938	0.0016822	0.0664289	No
Cldn4	0.631243	4.16459	0.00168852	0.0665706	No
NA	-6.31647	-2.41703	0.00170216	0.0669383	No
NA	9.59054	0.166375	0.00171012	0.0669383	No
Car3	-1.15926	3.72626	0.00171179	0.0669383	No
Ptges	0.503383	5.33751	0.00171215	0.0669383	No
NA	-7.52648	-2.3244	0.00171781	0.0669383	No
Marchf1	0.361629	5.10645	0.00171881	0.0669383	No
Nfxl1	-0.306731	3.9076	0.00172263	0.0669383	No
Ass1	0.533359	7.89811	0.00172323	0.0669383	No
Clcn7	0.412811	6.67339	0.00172527	0.0669383	No
Fchsd2	-0.259056	4.53448	0.00172541	0.0669383	No
Pde1b	0.323962	4.20818	0.00173043	0.0670257	No
Perp	-0.619503	2.78107	0.00173974	0.067279	No
NA	-0.681085	3.86119	0.00175207	0.06763	No
Tnfrsf26	0.562927	2.77573	0.00175438	0.06763	No
Kifc3	0.31984	5.33579	0.00176295	0.0678527	No
Kdelr3	0.368313	3.39667	0.00177581	0.0681468	No
Gzmk	-0.635221	5.05176	0.00177739	0.0681468	No
Ermp1	-0.325243	3.62688	0.00178076	0.0681468	No
Lat	-0.459264	6.24328	0.00178182	0.0681468	No
NA	5.37232	-2.56918	0.00178697	0.0682364	No
Bank1	-0.69479	3.70601	0.00181107	0.0690482	No
Slc22a4	0.692551	2.15379	0.00182632	0.0695205	No
Chrnb1	0.314809	4.39748	0.00183366	0.0696907	No
Lrrc49	0.359349	3.24177	0.00183766	0.0697334	No
Clec4e	0.690496	7.38766	0.00184237	0.0698031	No
Klc4	0.302454	4.47294	0.00185005	0.069985	No
Glrx2	0.261684	4.96604	0.0018548	0.0700554	No
Slc39a14	0.463842	4.81385	0.0018593	0.0701165	No
C1rl	0.369504	3.97529	0.00186425	0.0701803	No
Adipoq	-1.23861	1.10564	0.00186677	0.0701803	No
Sms	-0.332043	4.38196	0.00187764	0.0703208	No
Ovol3	2.05176	-0.292206	0.00187919	0.0703208	No
Krt90	-2.86194	-1.10468	0.0018792	0.0703208	No
Fam131a	0.404612	3.07945	0.00189054	0.0706364	No
Ripk2	0.301637	4.03857	0.00190239	0.07097	No
Ikzf1	-0.26956	5.39818	0.00190922	0.0711153	No
Akr1b8	0.365443	4.84186	0.00191652	0.071278	No
Gm7502	-4.72561	-2.66335	0.00192712	0.0714711	No
Actn2	-0.71835	3.64095	0.00192759	0.0714711	No
Tln2	-0.66755	1.22087	0.00193272	0.071552	No
Tbc1d9	0.329594	5.33355	0.00193896	0.0716738	No
Cldn2	1.1041	-0.283592	0.00194698	0.0718606	No
Gcnt2	0.343777	4.47229	0.0019546	0.0720324	No
Chad	-0.480188	3.8488	0.0019657	0.0723319	No
Xirp1	-1.1674	-0.264315	0.00197133	0.0724292	No
Ces2f	-1.49	-1.81839	0.00198042	0.0725337	No
Hk2	0.433622	4.9404	0.00198191	0.0725337	No
P2ry2	0.432781	3.41839	0.00199093	0.0725337	No
Adora3	0.63716	1.87722	0.00199097	0.0725337	No
Mgat4b	0.24549	5.69228	0.00199136	0.0725337	No
Slc2a1	0.43411	5.85605	0.00199209	0.0725337	No
Txk	-0.582271	1.98866	0.00199938	0.0726666	No
Mafk	0.297534	5.11357	0.00200173	0.0726666	No
Cst7	-0.435692	6.44177	0.00201332	0.0729784	No
Plac9	0.422329	4.72736	0.00201838	0.0730527	No
Nlrx1	0.324113	3.68581	0.00202914	0.0733329	No
Lrrc4	-1.00494	-0.0568721	0.0020423	0.0736988	No
Bmp2k	-0.281432	3.76198	0.00204549	0.0737045	No
Rhoh	-0.32271	3.61301	0.00205604	0.0739747	No
Adcy3	-0.379838	2.77282	0.00205978	0.0739998	No
Stk4	-0.229445	5.39658	0.00206364	0.0740291	No
Gabrp	-0.432642	4.55043	0.00207022	0.0741555	No
Grina	0.552207	8.89655	0.00210728	0.0751695	No
Tob1	0.36316	4.34767	0.00210777	0.0751695	No
Xcl1	-0.680133	3.653	0.00210892	0.0751695	No
Gask1a	-0.721836	1.36723	0.00211255	0.0751695	No
C3ar1	-0.979957	3.41413	0.00211401	0.0751695	No
Pdgfb	0.316522	5.93689	0.0021354	0.0757128	No
Osr1	-0.526849	2.60045	0.00213552	0.0757128	No
Clca2	-1.50902	-1.51554	0.00214347	0.0758839	No
Zbtb42	0.406293	3.69561	0.00214703	0.0758992	No
Def8	0.344994	4.59503	0.00215223	0.0759723	No
Igfbp2	-0.726195	6.89977	0.00216929	0.0764636	No
Rnf41	0.250497	4.4044	0.00218422	0.0768783	No
Jaml	-0.379161	4.32976	0.00221649	0.0779013	No
Chst12	0.340137	4.92825	0.00222135	0.0779564	No
Gm4968	-4.19193	-3.21686	0.00222448	0.0779564	No
Ly9	-0.280134	5.37975	0.00225166	0.0787951	No
Cdc42ep4	0.2958	5.39568	0.0022704	0.0793367	No
Trgv6	1.08661	2.14729	0.00228452	0.0796963	No
Rbp4	-0.55309	3.29021	0.0022883	0.0796963	No
Ccdc80	-0.429323	4.1462	0.00229054	0.0796963	No
Fign	-1.27422	-0.605506	0.0023033	0.0799585	No
Gdpd1	0.478424	3.8924	0.00230466	0.0799585	No
Pfkl	0.388236	5.97824	0.00230822	0.0799677	No
Stx2	0.294311	5.10931	0.00231854	0.0801619	No
Ighv9-1	-1.9609	5.83285	0.00232244	0.0801619	No
Tom1	0.269102	4.86918	0.00232373	0.0801619	No
Clec3b	-0.617467	5.53597	0.00233663	0.0804929	No
Olfml2b	0.495816	3.19891	0.00234357	0.0806176	No
Septin1	-0.413501	6.65273	0.0023678	0.0813357	No
Fam3d	-0.694197	1.93282	0.00238066	0.0816619	No
Rnd1	0.461766	3.67205	0.00238917	0.0818384	No
Prnd	-0.84959	1.98967	0.00239375	0.0818796	No
Fibin	-1.01795	2.79131	0.00240712	0.0822211	No
Npy	1.76786	2.39508	0.00242009	0.0825275	No
Tril	-0.857463	1.42409	0.00242288	0.0825275	No
Wnt4	-0.551757	1.87079	0.00242722	0.0825593	No
Klrc3	-1.45824	0.287658	0.00244721	0.0830633	No
Asprv1	0.936897	2.33875	0.00245037	0.0830633	No
Gm8369	-0.430186	4.92124	0.00245229	0.0830633	No
NA	-2.34101	10.2659	0.00247094	0.0835784	No
Fkbp3	-0.287219	5.47982	0.00247788	0.0836965	No
Hsd17b7	0.406725	2.74011	0.00249204	0.0839974	No
Malt1	0.418284	5.77601	0.00249494	0.0839974	No
Cd8a	-0.49771	5.67004	0.00249716	0.0839974	No
Tmem131l	-0.264558	4.63447	0.0025033	0.0840872	No
Cyp21a1	1.50079	-1.20631	0.00251184	0.0842576	No
Mndal	-0.367991	6.42363	0.00254635	0.0852976	No
NA	-7.53343	-2.28086	0.00255391	0.0854327	No
Gm16077	-5.55633	-2.45805	0.00255965	0.0855072	No
Prx	-0.437941	5.06115	0.00257483	0.0858959	No
Calca	1.09579	1.60753	0.00258386	0.0860789	No
Timp1	0.711241	5.97192	0.00261066	0.0867884	No
Zswim7	0.438907	3.23748	0.0026123	0.0867884	No
Met	0.329247	4.34234	0.00261952	0.0869094	No
Il12b	-0.763294	2.71847	0.00263528	0.0871952	No
Xrcc1	-0.232634	4.81588	0.00263532	0.0871952	No
Pgam1	0.443317	7.814	0.00264858	0.0875148	No
Ctla2b	0.572513	5.89584	0.00266705	0.0880055	No
Sertad1	0.290807	4.62087	0.00267856	0.0882652	No
Zdhhc16	0.242651	4.87513	0.00268249	0.0882749	No
NA	-5.22262	-3.29476	0.00270221	0.0888034	No
Gtf2h3	-0.334241	3.9738	0.00273379	0.08972	No
2310039H08Rik	0.372994	3.89838	0.00273921	0.0897766	No
Nrgn	-0.959004	2.34687	0.00274545	0.08986	No
Lpl	0.462367	6.09375	0.0027589	0.0901109	No
Fgf23	1.89633	-1.20169	0.00276638	0.0901109	No
Rasal3	-0.379307	5.82475	0.00276691	0.0901109	No
Dnaaf3	-0.301281	3.89104	0.00276796	0.0901109	No
Irag2	-0.348657	5.14117	0.00277578	0.0902444	No
Pdzk1ip1	0.307302	5.37824	0.0027848	0.0904168	No
Tnfrsf1b	0.378244	6.9075	0.00280471	0.0908544	No
Dock2	-0.281065	5.40315	0.00280594	0.0908544	No
Plekhn1	0.370595	4.74541	0.00280951	0.0908544	No
Dock8	-0.260207	4.3049	0.0028158	0.0909369	No
Inhba	0.796747	4.73306	0.00283109	0.091188	No
Defb6	-5.11154	-3.08766	0.00283279	0.091188	No
Gdf9	-1.5588	-0.587336	0.00283484	0.091188	No
Bst1	0.43744	6.81245	0.00287038	0.092209	No
Oxct1	-0.338096	6.05492	0.0029048	0.0931916	No
NA	-6.10939	-2.58172	0.0029125	0.0933154	No
Pja1	-0.246285	4.5444	0.00293599	0.0939438	No
Khk	0.320188	4.58323	0.00296386	0.0947108	No
Retnla	0.905047	8.80583	0.00297743	0.094827	No
Il13ra1	0.278023	5.55138	0.00297863	0.094827	No
Stk11ip	0.324546	4.44326	0.0029792	0.094827	No
Slc5a12	-3.39749	-1.99397	0.00298704	0.094952	No
Nnt	0.740787	3.00211	0.00300273	0.095263	No
Grap	-0.389555	5.88902	0.00300528	0.095263	No
NA	-5.27532	-3.04327	0.00300859	0.095263	No
Rnf149	0.449519	7.04527	0.00302292	0.0955436	No
NA	-5.27339	-3.0442	0.00302533	0.0955436	No
Clec4b1	-1.03363	1.69133	0.00304805	0.0961364	No
Arl11	0.411655	4.61437	0.00306796	0.0966387	No
Trav14d-1	-0.943299	1.70559	0.00308321	0.0968854	No
Gdf3	-0.92873	0.938905	0.00308377	0.0968854	No
Fcrlb	0.772484	2.23942	0.00311067	0.0976044	No
NA	-6.27789	-1.78076	0.00313866	0.0983555	No
Wipi1	0.310964	4.28711	0.00315378	0.0987019	No
Hcst	-0.315347	5.84902	0.00315867	0.0987278	No
Pid1	0.339131	5.05638	0.00316431	0.0987769	No
Il6	1.01235	1.85467	0.00317279	0.0989143	No
Rhov	0.744602	1.86473	0.00318292	0.099103	No
Avpi1	0.276793	5.29551	0.00319285	0.0992851	No
NA	-5.23509	-3.0531	0.00321349	0.0997027	No
Sox11	-1.0876	0.478893	0.00321449	0.0997027	No
Arrdc3	-0.42227	5.37438	0.00323505	0.100212	No
Mtrnr2l7	-0.493455	9.32895	0.00325193	0.100526	No
Cxcl2	0.99056	4.86891	0.00325427	0.100526	No
Il22	-2.71152	-2.2026	0.0032576	0.100526	No
Krt6a	-2.80166	-1.29016	0.00326518	0.100632	No
Zdhhc2	-0.604794	1.86597	0.00329133	0.101206	No
Ccdc122	0.482298	3.28161	0.00330006	0.101206	No
Apobr	0.323021	4.40294	0.00330047	0.101206	No
Ptgir	0.382688	3.3122	0.00330048	0.101206	No
Podxl2	-0.813388	1.45348	0.0033053	0.101226	No
Sgms2	0.778882	3.24671	0.00331093	0.101249	No
Tesc	-0.618189	2.59642	0.00331823	0.101249	No
NA	-5.22292	-3.06842	0.00332228	0.101249	No
Stard5	0.254579	4.46131	0.00332273	0.101249	No
St8sia2	-0.902069	1.03726	0.00333134	0.101305	No
Retn	-1.11222	1.08506	0.00333291	0.101305	No
Stx3	0.242757	4.98344	0.00333817	0.101339	No
NA	-5.64009	-2.73421	0.00336349	0.10198	No
Ngp	1.68022	2.1473	0.00337854	0.102308	No
NA	-3.82017	-1.459	0.00338447	0.102314	No
Fam78a	-0.385237	3.37475	0.00338716	0.102314	No
Cxcl1	0.719156	4.8948	0.0033993	0.102553	No
Mt1	0.590651	6.9055	0.00344209	0.103716	No
NA	6.79114	-1.91041	0.00346725	0.104344	No
Klra3	-0.670245	1.43942	0.00347614	0.104482	No
Tpd52l1	-1.04986	-0.211824	0.00349553	0.104935	No
Tmem91	-1.59202	-1.00475	0.0035125	0.105244	No
Rhoc	0.34636	7.33055	0.0035145	0.105244	No
Serpinb12	1.32267	-1.06024	0.00352399	0.105324	No
Naglu	0.341814	5.24533	0.00352582	0.105324	No
Prg4	1.91877	0.436723	0.00355807	0.106156	No
Glmn	-0.474362	2.5797	0.00358079	0.106591	No
Podxl	0.329677	6.74355	0.00358141	0.106591	No
Podn	0.495109	3.61306	0.00359469	0.106748	No
Snx15	0.265961	4.80012	0.00359547	0.106748	No
Serpinb8	0.395668	3.43173	0.00360048	0.106766	No
Gjc1	0.316709	3.7579	0.00361226	0.106985	No
Smc4	-0.284776	5.43245	0.00362876	0.107342	No
Slc26a9	0.321878	4.93539	0.00364429	0.10767	No
NA	2.50443	-1.50701	0.00365017	0.107713	No
Cd3e	-0.371568	5.57953	0.00365793	0.107811	No
Sbno2	0.325852	6.2374	0.00366489	0.107885	No
Csf2ra	0.356236	6.86185	0.00368017	0.108065	No
Tmem116	0.379236	3.78504	0.00368308	0.108065	No
Crb3	0.294308	5.17514	0.00368837	0.108065	No
Bche	-1.35245	-0.591901	0.0036922	0.108065	No
Magt1	-0.286898	4.90385	0.00369672	0.108065	No
Rasl10b	1.6168	1.09603	0.00369975	0.108065	No
Dna2	0.328328	3.78985	0.00370215	0.108065	No
Mtm1	0.320624	3.41586	0.00373558	0.10891	No
Atp1a3	0.388935	4.6721	0.00376886	0.109483	No
Rps12l1	8.17421	-0.102782	0.00377061	0.109483	No
Oas3	0.519736	4.90638	0.00377131	0.109483	No
Ttc3	-0.269679	4.39087	0.00377324	0.109483	No
Scarf1	0.305027	4.67836	0.00377882	0.109514	No
Slc7a10	-1.41314	2.14627	0.00379904	0.109919	No
Slc6a14	0.451252	5.35962	0.00380185	0.109919	No
Fyb	-0.394081	7.14353	0.00381983	0.110202	No
Plxdc1	-0.391286	3.00785	0.00382072	0.110202	No
Gm2077	-4.77727	-3.26073	0.00382558	0.110211	No
Ptprk	0.253746	4.68409	0.00386111	0.111103	No
Sla2	-0.523176	2.30804	0.00390007	0.11205	No
Sphk1	0.697498	3.98332	0.00390325	0.11205	No
Spice1	-0.408343	3.57683	0.00392708	0.112601	No
NA	5.66709	-2.68703	0.00393376	0.112601	No
Fbxl12	-0.259926	4.63656	0.00393635	0.112601	No
Cstb	0.550585	9.12539	0.00397733	0.113639	No
Igkj1	-7.71021	-1.6036	0.00402753	0.114938	No
Selenop	-0.504661	8.38072	0.00403595	0.115044	No
Gimap6	-0.326311	7.05276	0.00404809	0.115254	No
Gzmm	-0.826177	0.775651	0.00407401	0.115841	No
Gas7	-0.277482	4.31501	0.00407825	0.115841	No
Il27ra	-0.44434	4.21241	0.00408407	0.115871	No
Runx3	-0.349524	4.36449	0.00410009	0.11619	No
Clca3a1	0.595876	2.59794	0.00413767	0.117118	No
Slc39a2	0.630006	2.35495	0.00415484	0.117467	No
NA	-0.444139	7.25579	0.00416326	0.117516	No
Ypel4	0.667034	1.61276	0.00416625	0.117516	No
Dsg2	-0.444398	2.1223	0.00419397	0.118161	No
Gm9797	8.74321	-0.522888	0.00420924	0.118454	No
Mettl24	-0.607691	2.66585	0.00422409	0.118734	No
Ifi208	-0.326865	3.53085	0.00423381	0.11887	No
Nsmaf	-0.281496	5.76339	0.00424951	0.119065	No
Siglecg	-0.725842	3.65237	0.00425055	0.119065	No
Map3k6	0.6446	2.71785	0.00426647	0.11935	No
Atf3	0.295612	5.30995	0.00427058	0.11935	No
Cxcl17	0.364242	6.65966	0.00427565	0.119354	No
Adrb3	-1.09101	1.19834	0.00428861	0.119579	No
Cep170b	0.350317	4.44126	0.00432656	0.120499	No
Atp2a3	-0.377216	6.2633	0.00434203	0.120791	No
NA	4.7068	-2.14791	0.00434964	0.120864	No
Arhgap26	-0.272127	3.38154	0.00436147	0.121054	No
Fcmr	-0.70424	4.75967	0.0044229	0.122619	No
Fancl	-0.446425	3.05285	0.00447384	0.12389	No
Ereg	1.50397	-0.88606	0.00448168	0.123935	No
Vnn1	0.549667	6.01305	0.00448566	0.123935	No
NA	6.82353	-0.877094	0.00449285	0.123992	No
Mboat1	0.360723	3.13485	0.00450324	0.124138	No
Itgae	-0.542854	3.57404	0.00452028	0.124467	No
Cd28	-0.44439	2.61696	0.00454564	0.125023	No
Trim59	-0.430189	3.38247	0.00455329	0.125092	No
Pdlim7	0.251444	5.18188	0.00456426	0.125198	No
Sertad4	-0.760278	0.457211	0.00456745	0.125198	No
Nkain1	-1.2526	-0.0231764	0.0045873	0.125365	No
Lcn2	0.749538	11.9731	0.0045888	0.125365	No
Pex10	0.40959	2.94275	0.00459155	0.125365	No
Afmid	-0.379294	3.29543	0.00460113	0.125365	No
Cbfa2t3	-0.34852	4.36943	0.00460129	0.125365	No
NA	-5.2222	-3.32516	0.00460788	0.125365	No
Liph	0.408666	3.98525	0.00460968	0.125365	No
Actc1	-0.628705	5.95077	0.00461686	0.125419	No
Pola1	-0.524632	2.14186	0.004642	0.125805	No
Racgap1	-0.470665	4.00358	0.00464662	0.125805	No
Espl1	0.909467	3.78364	0.00465067	0.125805	No
NA	-5.6403	-2.93609	0.00465178	0.125805	No
NA	7.22548	-1.16031	0.00466474	0.126015	No
Ifitm1	0.427949	8.17525	0.00467519	0.126158	No
Fos	0.609884	5.23082	0.00468625	0.126316	No
Cd19	-0.725793	5.4125	0.00470724	0.126722	No
Gm12918	-0.817374	6.67534	0.00471178	0.126722	No
Syn2	-0.483234	2.65318	0.00472506	0.126939	No
Ubash3a	-0.430226	3.11024	0.00473905	0.127047	No
Cped1	-0.471467	3.50759	0.00473955	0.127047	No
Mmp10	1.16621	0.500059	0.00475525	0.127327	No
Lmnb1	-0.396462	4.70659	0.00476274	0.127348	No
Adamts4	0.648296	1.69402	0.00476651	0.127348	No
Gpr155	0.330141	3.71571	0.00477818	0.12752	No
Pgs1	0.242626	5.81228	0.00478665	0.127569	No
Mfsd2a	-0.857617	2.09496	0.0047952	0.127569	No
Icos	-0.368621	4.15111	0.00479579	0.127569	No
Capg	0.473211	8.18093	0.00480324	0.127627	No
Frmpd2	0.618538	1.33956	0.00482149	0.127972	No
Pik3cd	-0.266458	5.70208	0.00484063	0.12834	No
Ptafr	0.378647	4.71505	0.0048597	0.128568	No
Large1	0.31402	3.84328	0.00487193	0.128568	No
Ighv1-8	-5.90077	-2.72503	0.00487334	0.128568	No
Slc37a1	0.283009	4.21243	0.00487388	0.128568	No
Erv3	-0.932104	0.249584	0.00487658	0.128568	No
Furin	0.338335	6.60506	0.00488099	0.128568	No
Amd1	0.335384	5.08013	0.00489831	0.128884	No
Gm15760	-6.96194	-1.99702	0.00490565	0.128938	No
Angptl4	0.677954	3.2477	0.00491468	0.129035	No
Mgst3	0.276451	4.82368	0.00492293	0.129113	No
Plk3	0.347747	4.07821	0.00494945	0.129668	No
Sipa1l1	-0.217696	4.20763	0.00496586	0.129947	No
Itgam	0.481879	6.19459	0.0049738	0.129947	No
Pygm	-0.548825	3.45715	0.00497616	0.129947	No
Rasa4	0.309022	5.84486	0.0050116	0.130732	No
Pvr	0.292398	4.9009	0.00502044	0.130822	No
Smpdl3a	0.317835	7.03344	0.00507488	0.132099	No
Senp7	-0.294613	3.61272	0.00508802	0.132299	No
Procr	0.446246	6.9427	0.00509683	0.132387	No
Pla2g7	0.592856	8.38184	0.00511209	0.132641	No
Il7r	0.419381	5.16615	0.00512536	0.132844	No
Pax5	-0.747447	3.37443	0.00513484	0.132948	No
Rab30	-0.573606	2.29174	0.00518794	0.134141	No
Lpar6	-0.346056	3.18758	0.00519242	0.134141	No
Klhdc8a	0.531455	2.79907	0.0051975	0.134141	No
Cavin2	-0.459108	6.7718	0.00521217	0.134216	No
Sit1	-0.469083	3.03606	0.00521377	0.134216	No
Olfm4	1.34977	-0.872354	0.005217	0.134216	No
Gm17756	-5.10013	-3.12547	0.0052393	0.13462	No
Sprr1a	0.720699	3.60756	0.00524835	0.13462	No
NA	-2.12923	-0.658797	0.00524932	0.13462	No
Pip5k1b	0.292573	3.71258	0.00526169	0.134795	No
Tle4	-0.332122	3.21827	0.00528022	0.135065	No
Trdv5	-2.00182	-0.224469	0.00528335	0.135065	No
Slc31a2	0.298638	5.80962	0.00529527	0.135227	No
L1cam	-0.470106	2.97061	0.00531204	0.135513	No
Lbr	-0.227452	5.16997	0.00533111	0.135791	No
Ankrd1	-0.561369	4.22654	0.00534505	0.135791	No
Myzap	-0.523167	5.22763	0.00534753	0.135791	No
Kctd12	-0.260283	5.19141	0.00535023	0.135791	No
Cdh11	-0.359	4.3874	0.00535151	0.135791	No
Trdn	-1.02447	0.701731	0.00535649	0.135791	No
Wdr62	0.478264	3.63421	0.00536453	0.135853	No
Ppp1r16b	-0.261514	4.65069	0.00537235	0.135909	No
Pde4dip	-0.28867	3.83036	0.00538524	0.136094	No
Aph1c	0.414191	3.55266	0.00539776	0.136161	No
Clec11a	-0.622453	3.54375	0.00540749	0.136161	No
Jakmip1	-0.478243	2.97599	0.00541054	0.136161	No
Fkbp4	-0.373271	6.13754	0.005415	0.136161	No
Coq8a	-0.521938	3.51431	0.00541592	0.136161	No
Rdm1	-0.331655	4.63185	0.00544421	0.13673	No
Usb1	0.273619	5.22624	0.00547524	0.137329	No
Pgm1	0.265543	5.57779	0.00547937	0.137329	No
Ephb6	-0.603899	1.04698	0.00550993	0.137953	No
Igkv4-58	1.80653	6.69414	0.00552687	0.138234	No
Mt2	0.766987	6.41894	0.00555397	0.138715	No
Rab3d	0.272059	4.79801	0.00555752	0.138715	No
Slc1a3	-0.37257	4.07305	0.00557523	0.138955	No
NA	0.388232	6.1031	0.00557855	0.138955	No
Amph	-0.761322	1.71789	0.00558902	0.139073	No
Stom	0.295253	6.10187	0.00560787	0.139399	No
Aldh1a2	-0.671806	2.33266	0.00562034	0.139566	No
Trav7-3	-1.4712	3.70637	0.00563961	0.139901	No
Bcl2l14	-0.338432	3.63571	0.00567301	0.140574	No
Snx12	0.266071	4.82766	0.00567831	0.140574	No
Lrrk2	0.335756	6.38693	0.00568414	0.140575	No
Cstdc5	3.77303	-0.366984	0.00569984	0.140692	No
Radx	0.778464	0.589032	0.00570253	0.140692	No
Socs1	0.417829	4.93173	0.00570624	0.140692	No
Rinl	-0.324383	5.53205	0.00577139	0.142154	No
Krtap17-1	1.33448	0.633272	0.00580033	0.142722	No
Adgrg7	1.57355	-1.99082	0.00584138	0.143468	No
Adgrl4	0.495581	5.9053	0.00584247	0.143468	No
Smarcc1	-0.256565	4.26205	0.0058525	0.14357	No
NA	-5.73961	-2.81681	0.00586988	0.143851	No
Zfp90	-0.347049	2.79558	0.00588693	0.144123	No
NA	6.03773	-2.37441	0.00591216	0.144595	No
Ighd	-0.580882	6.01539	0.00593928	0.145112	No
Prss50	2.13157	-1.26501	0.00595036	0.145237	No
Akr1c19	0.475114	2.03023	0.0059723	0.14549	No
NA	-1.15336	1.1958	0.00597274	0.14549	No
NA	-5.20394	-2.75	0.00598826	0.145722	No
Epsti1	-0.339192	5.99181	0.00604037	0.146843	No
NA	3.9915	-3.30417	0.00606875	0.147386	No
Haghl	0.260837	4.5827	0.00611553	0.148373	No
NA	0.380811	5.06507	0.00616833	0.149137	No
Lipn	0.849482	1.35714	0.00616972	0.149137	No
Slc29a1	-0.299198	5.72318	0.00617078	0.149137	No
Tmsb15a	-4.44754	-2.26783	0.00617156	0.149137	No
Serpina3m	1.38	1.40321	0.00621248	0.149976	No
Ext1	0.26196	4.96231	0.00622544	0.15014	No
Ppp1r3d	0.486693	1.61058	0.00623567	0.150238	No
Sclt1	-0.352511	2.63221	0.00626377	0.150765	No
Ccl11	-0.491298	2.87388	0.00627171	0.150773	No
Abi3bp	-0.475411	3.65361	0.00627652	0.150773	No
Rtn4rl2	0.621407	2.48584	0.00628899	0.150923	No
Nudt18	0.213336	4.34606	0.00635368	0.152325	No
Tlcd4	0.406726	3.13016	0.00636339	0.152408	No
Gpc1	0.324094	3.96272	0.0063979	0.153083	No
NA	-5.6946	-2.84948	0.00641161	0.15326	No
Ckm	-0.783724	2.59249	0.00641927	0.153292	No
Klrb1f	-0.689931	2.471	0.0064357	0.153534	No
Fam124a	0.62127	2.44361	0.006444	0.153573	No
Galnt6	0.31489	3.86985	0.00645098	0.153573	No
NA	7.03642	-0.728993	0.00645631	0.153573	No
Fndc4	0.553852	2.99278	0.00646777	0.153599	No
Arc	-0.773149	-0.121554	0.00647517	0.153599	No
Gria1	-1.53745	-0.0805849	0.0064767	0.153599	No
F3	0.521643	5.10383	0.00648269	0.153599	No
Cdon	-0.423887	1.95538	0.00651514	0.154069	No
Klhl2	0.265726	3.80652	0.00651523	0.154069	No
Upp1	0.514745	6.5775	0.00652259	0.154093	No
Lax1	-0.393433	4.55949	0.00655757	0.154769	No
Scn3a	-1.28011	0.0912763	0.00658208	0.155196	No
Flt3l	-0.359227	6.28858	0.00660022	0.155473	No
Txndc16	-0.239416	3.96662	0.00664206	0.156243	No
Gys1	0.265472	4.60777	0.00665869	0.156243	No
NA	-0.617461	2.24851	0.00666102	0.156243	No
Foxn1	-2.66523	-3.49715	0.00666403	0.156243	No
Fhl1	-0.475648	7.60308	0.00666653	0.156243	No
Pvrig	-0.587926	1.96023	0.00667149	0.156243	No
NA	5.80119	-1.89998	0.00668272	0.156355	No
Nexn	-0.286066	4.64775	0.00669574	0.156509	No
Zcchc18	-0.54737	1.6744	0.00670475	0.156569	No
Shisal1	-1.1179	-0.478934	0.00672019	0.156611	No
Tcof1	-0.248308	3.98991	0.00672425	0.156611	No
Slc4a1	2.13182	-1.5647	0.00672589	0.156611	No
Ptbp2	-0.291293	4.75435	0.0067415	0.156824	No
Apela	2.70803	-2.21982	0.00676668	0.157259	No
Far1	-0.252459	5.38687	0.00678869	0.15762	No
Hbegf	0.345992	4.51003	0.0067955	0.157627	No
Tmem243	0.319325	7.29811	0.00681344	0.157883	No
NA	-5.73376	-2.73713	0.00682759	0.157883	No
Nlrc3	-0.352284	2.90453	0.00682956	0.157883	No
Smox	0.367814	5.01708	0.00683504	0.157883	No
Gdpd2	0.870544	3.41434	0.00683903	0.157883	No
Elmo1	-0.247716	4.38556	0.00685322	0.157969	No
Fstl3	0.51797	3.95006	0.00685578	0.157969	No
Spry2	0.355501	3.93294	0.00691299	0.158959	No
Klra9	-0.787456	1.54581	0.00692296	0.158959	No
Mtap	-0.23161	3.81874	0.00692917	0.158959	No
Mpdz	-0.345607	3.60549	0.00693118	0.158959	No
Slit2	-0.467446	3.13798	0.00693145	0.158959	No
Cyp4v3	0.287716	5.76519	0.00696696	0.159622	No
Adora1	0.665811	1.71782	0.00697388	0.15963	No
Adgrg5	-0.388138	4.15078	0.00698647	0.159639	No
NA	-5.36378	-2.37358	0.0069874	0.159639	No
Ppp2r2c	-0.671728	1.4914	0.0069969	0.159705	No
Pde4c	0.615196	1.80555	0.00700423	0.159723	No
Faim2	-1.12928	1.53423	0.00702462	0.160038	No
Arhgap25	-0.223193	4.82226	0.00706456	0.160796	No
S1pr2	0.274946	3.58689	0.00710581	0.161387	No
Tesmin	1.18537	-0.951139	0.00711013	0.161387	No
Tmem132c	-0.55077	2.3575	0.00711044	0.161387	No
Narf	0.401747	3.47512	0.00711981	0.161449	No
Tnni2	-0.607982	3.31167	0.00713841	0.161571	No
Gpc3	-0.513602	5.27068	0.00713849	0.161571	No
Gla	0.361752	4.54031	0.00715327	0.161755	No
Hcar2	0.616938	5.23388	0.00717255	0.161929	No
Fam181a	0.643544	1.29777	0.00717432	0.161929	No
Ier3	0.509396	7.08556	0.00725248	0.163473	No
Irak2	0.301793	6.00902	0.0072605	0.163473	No
Rhoj	0.286752	5.11854	0.0072629	0.163473	No
NA	2.79091	-2.72023	0.00728241	0.163692	No
Rpa1	-0.251541	5.58418	0.00728611	0.163692	No
Trgv4	-1.01254	1.57787	0.00730187	0.163894	No
Dusp28	0.318291	3.63254	0.0073172	0.164086	No
Mamdc4	-0.968386	0.147561	0.00734386	0.164532	No
Rtel1	-0.283667	4.42369	0.00736963	0.164815	No
Tacstd2	0.434258	6.26717	0.00737562	0.164815	No
Psd3	-0.440785	2.40667	0.00737685	0.164815	No
NA	-5.60355	-2.89968	0.00738876	0.16493	No
Lars2	-0.767951	6.31983	0.00742181	0.165515	No
Frrs1	0.400275	3.28271	0.00744181	0.165758	No
Strip2	-0.549672	1.15536	0.00744945	0.165758	No
Mdm2	0.277347	6.01061	0.00745317	0.165758	No
Golgb1	0.240688	5.06989	0.00747052	0.165992	No
Ankrd37	0.770317	4.58385	0.00748281	0.166113	No
Rest	0.32902	3.04775	0.00749177	0.16616	No
Cd79b	-0.523259	6.0858	0.00752754	0.166641	No
Kcnj5	-1.12397	-0.832104	0.00753567	0.166641	No
Clec4a3	-0.406763	5.07665	0.0075398	0.166641	No
1700001O22Rik	-0.968641	-0.0229767	0.00754089	0.166641	No
St3gal1	0.265838	6.04868	0.00756838	0.167087	No
Btg3	0.261631	5.38401	0.00757487	0.167087	No
Zc3h12d	-0.341132	3.58988	0.00759142	0.167301	No
Krt75	-2.66216	-2.89813	0.00762509	0.167762	No
Thy1	-0.403384	6.86471	0.00763395	0.167762	No
Ppp1r3f	0.576121	1.38106	0.00764092	0.167762	No
Cnksr1	0.341026	3.52236	0.00764702	0.167762	No
NA	-3.36439	-3.57167	0.0076476	0.167762	No
Tm6sf2	0.766417	0.998422	0.00765382	0.167762	No
NA	-6.91059	-2.10922	0.0076845	0.168283	No
Mdm1	-0.381949	3.32288	0.00770123	0.168497	No
Acss1	-0.313592	4.24525	0.00772548	0.168797	No
Dynlt2b	0.310479	4.24088	0.00772882	0.168797	No
Slc35c1	0.229946	4.35465	0.0077726	0.169474	No
Wdr20	0.260625	4.32393	0.0077813	0.169474	No
Cd3g	-0.400953	6.50797	0.00778365	0.169474	No
Olr1	0.492713	4.19832	0.00778776	0.169474	No
Nmbr	-3.76821	-2.81261	0.00780848	0.169642	No
Atoh8	0.438209	3.24279	0.00781398	0.169642	No
Aoc1	0.394334	2.79847	0.00781641	0.169642	No
Lrrc17	-0.884833	0.744282	0.00782352	0.169645	No
Bend7	0.282721	4.33115	0.0078323	0.169683	No
Ndrg1	0.37842	5.83746	0.00786331	0.170203	No
Mfsd12	0.271296	4.77276	0.00787358	0.170274	No
Ccl17	-0.63553	4.52265	0.00790313	0.170761	No
Phgdh	-0.398886	4.02209	0.00792687	0.171122	No
Lst1	-0.507819	7.18208	0.00793781	0.171206	No
Rasgrp2	-0.418024	6.08487	0.00795646	0.171339	No
Stfa1	1.39255	0.782135	0.0079581	0.171339	No
Shroom3	0.228196	5.0806	0.00797291	0.171506	No
Card9	0.253663	5.04416	0.0079814	0.171513	No
Speg	0.336652	3.5328	0.00799948	0.171513	No
Ampd3	0.354837	4.06155	0.0080011	0.171513	No
Trav21-dv12	-1.93893	1.61311	0.00800148	0.171513	No
Ecm1	0.434494	7.50509	0.00805202	0.172444	No
Scnn1a	0.616736	7.11144	0.00806077	0.172479	No
Gca	0.33754	4.19509	0.0080766	0.172666	No
NA	-4.72414	-2.85013	0.00808806	0.172759	No
Fam178b	-0.758986	1.01058	0.00812928	0.173486	No
NA	5.70076	-1.95736	0.00814946	0.173765	No
Osbpl3	0.292658	5.3431	0.00815951	0.173826	No
Fzd1	0.243945	4.6316	0.00817107	0.173852	No
Elane	3.04127	-2.95455	0.00817502	0.173852	No
Ankk1	-1.98182	-2.14923	0.00818333	0.173854	No
Polr2m	-0.241764	6.30384	0.0081897	0.173854	No
Gli1	-0.576826	1.85565	0.00819659	0.173854	No
Ltc4s	0.353507	4.16971	0.00823435	0.174502	No
Letm2	-0.458007	2.71914	0.00824686	0.174615	No
Dgka	-0.233416	5.21311	0.00829256	0.17543	No
Trav14d-3-dv8	-1.52357	1.28622	0.0083322	0.176009	No
Trav12d-2	-1.3642	1.28103	0.00833447	0.176009	No
NA	-0.514706	2.7901	0.00834347	0.176046	No
Qpct	0.385206	4.49449	0.00835226	0.176079	No
Bmyc	-0.285092	4.17885	0.0083687	0.176273	No
Klrc1	-0.397662	3.23003	0.00839508	0.176675	No
Anp32e	-0.249583	5.851	0.00842533	0.177102	No
NA	-4.0706	-2.39377	0.00842994	0.177102	No
Zfp600	4.29569	-2.62586	0.00843736	0.177104	No
Loxl2	0.301796	3.44859	0.00844826	0.17718	No
Suz12	-0.204699	4.63944	0.0084571	0.177212	No
Noxo1	0.435241	4.79844	0.00848682	0.177682	No
Acod1	0.600149	7.10637	0.00849844	0.177772	No
Slc52a2	0.309787	2.71964	0.00851141	0.17789	No
NA	-6.09297	-1.53527	0.008625	0.180109	No
Lrg1	0.489369	7.37513	0.00869794	0.181428	No
Stoml3	2.03326	-2.53334	0.00870312	0.181428	No
Ncoa7	-0.255235	4.13797	0.00874837	0.182215	No
Srpk1	-0.24126	5.26554	0.00878059	0.182448	No
Nkg7	-0.418054	6.88575	0.00878283	0.182448	No
Carmil1	0.285099	4.8888	0.0087879	0.182448	No
Gdnf	0.549861	1.79288	0.00879445	0.182448	No
Timm17a	0.277867	5.75053	0.008806	0.182448	No
Gpr142	3.98911	-3.31916	0.00881093	0.182448	No
Usp2	0.601836	2.5122	0.00881215	0.182448	No
Gpr18	-0.258542	4.34647	0.00884133	0.182897	No
Trappc2b	0.241735	4.48901	0.00885156	0.182921	No
Scml4	-0.588231	1.77444	0.00885759	0.182921	No
Thumpd3	-0.254983	4.75272	0.00888777	0.18333	No
Fnbp1	-0.254325	6.02363	0.00889598	0.18333	No
Hc	-0.845579	7.02839	0.00890004	0.18333	No
Slirp	0.296246	5.61681	0.00893412	0.183876	No
Poc1b	-0.292041	3.13917	0.00894564	0.183958	No
Stc1	0.571887	0.962952	0.00895449	0.183984	No
Add3	-0.258932	5.10674	0.00898568	0.184042	No
F11r	0.302272	7.22802	0.00898837	0.184042	No
Mcm6	-0.367953	4.98117	0.00898879	0.184042	No
Map4k1	-0.299345	4.90914	0.00899184	0.184042	No
Map3k14	-0.270718	3.90363	0.00899522	0.184042	No
Olfml2a	-0.589188	1.9355	0.00900553	0.184092	No
Gng7	5.38788	-1.0439	0.00901283	0.184092	No
Slc6a19	0.855916	0.66038	0.00903898	0.184364	No
Pygb	-0.21569	5.26216	0.00904134	0.184364	No
Csf2rb2	0.344703	5.62294	0.00905751	0.184539	No
Tlr8	-0.426963	3.67452	0.00911065	0.185158	No
Col4a2	0.341609	7.555	0.00911074	0.185158	No
Cpne2	0.314721	5.05742	0.00911077	0.185158	No
Cavin4	0.827264	0.513664	0.00914227	0.185533	No
Wasf3	-0.453578	1.92755	0.0091464	0.185533	No
Slc31a1	0.250942	5.5888	0.00915212	0.185533	No
Coa7	0.651351	2.84727	0.00916023	0.185542	No
Trim47	-0.278086	4.18309	0.00918274	0.185691	No
Hace1	-0.312382	2.92302	0.00919005	0.185691	No
NA	7.50451	-0.267459	0.00919052	0.185691	No
NA	8.23255	0.163334	0.00920316	0.185767	No
Ralgps2	-0.573821	3.73015	0.00920958	0.185767	No
Arrb2	-0.310103	7.20376	0.00926026	0.186427	No
Hrc	-0.692681	1.19735	0.00926497	0.186427	No
Sprr2a3	-2.31935	-0.970583	0.00926532	0.186427	No
Baiap2	0.235464	4.81647	0.00928799	0.186683	No
Il10ra	-0.259893	5.73255	0.00929683	0.186683	No
Fcgr1	-0.405188	5.17114	0.00930321	0.186683	No
Tifa	0.328232	5.4274	0.00931237	0.186683	No
Ppihl	-3.64854	-3.50785	0.00932744	0.186683	No
Dock3	-2.12834	-1.54688	0.00933055	0.186683	No
Mllt3	-0.301735	3.77071	0.00935722	0.186683	No
Rassf5	-0.234616	5.20331	0.00935799	0.186683	No
Lpin1	-0.282052	3.345	0.00936426	0.186683	No
Il23r	-0.638922	0.397647	0.00936978	0.186683	No
Spmip2	3.83328	-3.308	0.00937812	0.186683	No
Mfap5	-0.436548	5.13423	0.00938549	0.186683	No
NA	1.17923	5.25498	0.00938973	0.186683	No
Ppp1r3b	0.535716	2.20834	0.00939036	0.186683	No
Coq7	0.268239	4.69086	0.00939333	0.186683	No
Acaa1b	-1.6334	-1.17045	0.00940886	0.186757	No
NA	6.3887	-1.43385	0.00941244	0.186757	No
Ogn	-0.546146	6.10149	0.00945518	0.187419	No
Mylk4	-0.796054	0.0458772	0.009468	0.187419	No
Msh6	-0.28826	3.36132	0.00947399	0.187419	No
Myoz2	-0.591003	2.79498	0.00947669	0.187419	No
Scn3b	0.424296	4.74252	0.00949624	0.187653	No
Fscn1	-0.354687	5.73173	0.00952042	0.187957	No
Il1r2	0.607539	3.62588	0.00952708	0.187957	No
Sh3tc1	0.247677	4.52938	0.0095349	0.187958	No
Gm2004	0.59166	2.44478	0.00955066	0.188116	No
Ttc36	0.380674	3.09997	0.00958908	0.188408	No
NA	6.39523	-1.59256	0.0095901	0.188408	No
Nab2	0.26609	4.53042	0.00959727	0.188408	No
S100g	0.424768	6.68251	0.00960908	0.188408	No
Igsf6	0.394532	5.93394	0.00961664	0.188408	No
Fkbp14	0.361475	3.06663	0.00962185	0.188408	No
Gjc2	-0.899407	-0.434611	0.00962509	0.188408	No
Tmem38b	0.239873	4.21104	0.00963904	0.188408	No
Batf2	0.428999	6.48122	0.00964132	0.188408	No
Arhgap36	-2.51355	-3.1918	0.00964681	0.188408	No
Ier5l	0.447968	2.00853	0.00965835	0.188408	No
Phkb	-0.231156	4.24786	0.00965941	0.188408	No
Pank1	-0.517991	1.76293	0.00966631	0.188408	No
Dao	1.17469	-0.890832	0.00972997	0.189232	No
Ghdc	0.248217	3.72936	0.00973164	0.189232	No
Ggact	0.316623	4.28743	0.00973473	0.189232	No
Tas2r143	-2.96082	-2.76631	0.00973977	0.189232	No
Kcng1	-1.79824	-1.96332	0.0097869	0.189996	No
Pclaf	-0.54325	3.95422	0.00980462	0.190172	No
Phf6	-0.266234	3.34231	0.00981166	0.190172	No
Parm1	0.443381	4.39037	0.00983169	0.190409	No
NA	2.20978	0.713447	0.00984791	0.190571	No
Fpgt	-0.26793	3.39285	0.00985655	0.190586	No
Pik3ap1	-0.288961	5.75347	0.00992129	0.191666	No
Bcr	0.230001	5.28242	0.0099343	0.191666	No
Slc25a20	0.214912	4.58252	0.00993606	0.191666	No
Itgb2	0.452464	8.8783	0.00998594	0.192433	No
Igkv4-54	-3.10715	2.78216	0.00999582	0.192433	No
Cldn1	-0.450971	2.72461	0.0099996	0.192433	No
Axl	0.312294	7.23437	0.0100831	0.193887	No
NA	-4.59992	-3.31711	0.0101158	0.194362	No
Dnajc9	-0.268969	4.93884	0.0101261	0.194406	No
Sfxn3	0.252125	4.99523	0.010135	0.194422	No
Ifnl2	-3.83549	-3.5385	0.0101525	0.194604	No
Slc27a3	-0.597771	2.44996	0.0101784	0.194946	No
Stfa3	2.04539	1.34142	0.0102321	0.195673	No
NA	-0.435394	2.10193	0.0102324	0.195673	No
Grem1	1.14325	-0.0336016	0.0102411	0.195686	No
Nrtn	0.752992	0.823318	0.0102747	0.196173	No
Mmp3	0.742188	5.30116	0.0102865	0.196243	No
Lum	-0.59906	2.00106	0.0103245	0.196813	No
Nemp2	-0.315127	3.20165	0.0103437	0.196971	No
Rdh13	0.381981	2.8128	0.010349	0.196971	No
Xdh	0.368663	7.96586	0.010381	0.197425	No
Rgs10	-0.283692	6.36343	0.0104098	0.197819	No
Sgk1	0.356459	7.49671	0.0104276	0.198002	No
Trbv13-3	-1.13771	3.27676	0.0104781	0.198806	No
Igkv3-3	3.10816	4.18763	0.0104932	0.198937	No
Slc22a3	-0.920191	0.225445	0.010549	0.199795	No
NA	-5.91925	-1.83604	0.0105582	0.199795	No
Dclre1c	-0.273795	3.27792	0.0105631	0.199795	No
Vipr2	-0.668016	2.29624	0.0105891	0.200131	No
Cyb561	0.233121	5.67502	0.0105978	0.200138	No
Klk1	-1.03574	-0.0487265	0.0106133	0.200275	No
Mctp2	-0.476573	1.48165	0.0106698	0.201185	No
NA	3.9365	-2.96494	0.0107059	0.201422	No
Trav14-1	-1.93507	0.118655	0.0107069	0.201422	No
Ttc9	0.276781	3.69003	0.0107072	0.201422	No
NA	-0.855568	2.81407	0.0107399	0.201851	No
Eno1	0.420262	8.7436	0.0107467	0.201851	No
Svep1	-0.326908	2.82191	0.0107816	0.202351	No
Creb3	0.284332	5.81444	0.0107994	0.202527	No
Wnt2	-0.706222	1.28958	0.0108178	0.202717	No
NA	1.14956	0.600764	0.0108525	0.20321	No
Pfkfb4	0.234731	4.90642	0.010885	0.203662	No
Azin2	0.299741	4.97002	0.0108982	0.203751	No
Rapgef5	0.243576	5.3307	0.0109361	0.204303	No
Tlr2	0.354026	6.43886	0.0109475	0.204358	No
Trbv5	-0.70793	4.024	0.0109664	0.204478	No
NA	4.55833	-2.89383	0.0109707	0.204478	No
Ccl20	-0.526733	4.53499	0.0109872	0.204628	No
Gm16409	3.5401	-3.12506	0.0110007	0.204654	No
Erdr1x	1.67922	6.1668	0.0110055	0.204654	No
NA	-3.71332	-2.57725	0.0110655	0.205613	No
Slc27a1	0.243146	4.93682	0.0110934	0.205975	No
Src	0.249815	5.49152	0.0111445	0.206764	No
Frmd4a	-0.209147	4.1047	0.0111813	0.20729	No
Foxo1	-0.254438	3.54065	0.0112049	0.207501	No
Plec	0.231661	4.92653	0.0112193	0.207501	No
C1qtnf1	0.32996	3.9045	0.0112333	0.207501	No
Dipk2a	-0.336209	4.22963	0.0112414	0.207501	No
Ripor2	-0.318021	3.95938	0.011247	0.207501	No
Rad51b	-0.72663	0.314674	0.0112472	0.207501	No
Rasa1	-0.226406	5.18502	0.0112525	0.207501	No
Gm6522	2.9149	-3.68861	0.0112742	0.207743	No
Pbxip1	0.239412	6.22543	0.0112916	0.207905	No
Tspan13	-0.343338	6.53195	0.0113146	0.208171	No
Tfec	0.336437	3.31026	0.011339	0.208463	No
NA	-3.73908	-3.54427	0.0113584	0.2086	No
Tgm1	0.380177	3.07965	0.0113637	0.2086	No
Nos2	0.552306	8.31104	0.011383	0.208741	No
Aar2	0.209182	4.02752	0.0113885	0.208741	No
Fasl	-0.488903	2.56732	0.0113975	0.208748	No
Il1a	0.546824	5.2659	0.0114137	0.208887	No
Rprml	-1.27603	0.625605	0.0114332	0.209046	No
Il1rn	0.574778	6.70899	0.0114396	0.209046	No
Fcrla	-0.611878	4.37253	0.0114778	0.20958	No
NA	-4.57464	-1.76339	0.0114861	0.20958	No
Psen2	0.235074	5.73167	0.0115896	0.211307	No
Slc2a6	0.314011	4.87129	0.0115981	0.211307	No
Swap70	-0.250038	5.36823	0.0116646	0.212319	No
Klk1b14-ps	-3.58718	-3.32821	0.0116754	0.212319	No
Hps3	-0.212014	4.57281	0.0116799	0.212319	No
Armcx6	-0.440109	2.01073	0.011715	0.212485	No
NA	5.46634	-2.94378	0.0117158	0.212485	No
Flywch2	0.391892	2.50367	0.0117171	0.212485	No
Setd9-ps	-3.41008	-3.32226	0.011724	0.212485	No
NA	-5.12896	-2.84328	0.0117467	0.212634	No
Mbd1	0.246903	5.49259	0.0117498	0.212634	No
Il2rb	-0.286876	5.41462	0.0117658	0.212765	No
Abr	0.292957	6.4329	0.0117929	0.213097	No
Snu13	-0.259496	6.1399	0.0118017	0.213097	No
H2-Ob	-0.507178	5.83828	0.0118224	0.213165	No
Trdv2-2	-2.02381	-0.166207	0.011823	0.213165	No
Card11	-0.38086	4.46567	0.0118382	0.213282	No
Hspa2	0.475547	3.59817	0.0118516	0.213363	No
Pla1a	0.56679	4.70066	0.0118623	0.213366	No
Prkcq	-0.327194	3.3958	0.0118745	0.213366	No
Gm6983	-4.11656	-3.34812	0.0118842	0.213366	No
Tsbp1	0.490929	2.47346	0.011889	0.213366	No
Shmt1	-0.480818	2.71571	0.0118999	0.213366	No
Acsf2	-0.26161	4.32877	0.0119107	0.213366	No
NA	5.35112	-1.9622	0.0119135	0.213366	No
Sdc2	-0.256239	4.35583	0.011922	0.213366	No
Bex1	-1.16846	-0.393591	0.0119517	0.21374	No
NA	-6.03915	-0.771743	0.0119806	0.214099	No
NA	6.35687	-2.5655	0.011995	0.214175	No
D430041D05Rik	-1.10181	-1.19027	0.0120025	0.214175	No
Cxcr6	-0.458783	5.64916	0.0120326	0.214524	No
Sash3	-0.295909	5.4267	0.0120427	0.214524	No
Hsh2d	-0.424532	2.35017	0.0120485	0.214524	No
NA	2.38232	-2.57721	0.0120998	0.215279	No
NA	5.61569	-2.52638	0.0121386	0.215811	No
Kcna2	-0.845305	0.0203813	0.0122211	0.216997	No
NA	-4.46733	-3.04061	0.0122232	0.216997	No
Hsd17b10	0.233182	6.06987	0.0122332	0.217017	No
Ppp1r12b	0.234685	4.29664	0.0122555	0.217062	No
Igsf5	0.270531	4.09905	0.0122582	0.217062	No
Niban2	0.281978	6.84917	0.0122626	0.217062	No
NA	3.97424	-1.74823	0.0122816	0.21724	No
Spn	-0.390542	5.95725	0.0123008	0.217422	No
Gm13889	0.285275	5.91765	0.0123531	0.218095	No
Znrf2	-0.218541	4.05467	0.0123569	0.218095	No
Fli1	-0.192408	4.42539	0.012373	0.218222	No
Stfa2	4.00791	0.907753	0.0124076	0.218673	No
Flt4	0.261682	3.54255	0.0124294	0.218897	No
NA	5.12692	-1.41083	0.0124561	0.219209	No
Mrgpra2b	1.05735	1.59111	0.0124807	0.219483	No
Unc5cl	-0.581549	2.38874	0.0125304	0.219948	No
NA	-0.428563	5.60022	0.0125353	0.219948	No
H2ac18	0.600654	5.11289	0.0125354	0.219948	No
NA	-5.72203	-2.89652	0.0125433	0.219948	No
Plcl2	-0.223127	3.83806	0.0125656	0.22018	No
Galns	0.231093	4.17701	0.0125962	0.220341	No
Mad2l2	0.227477	4.53408	0.0125991	0.220341	No
Ddr2	-0.225493	4.19327	0.0126077	0.220341	No
I830077J02Rik	0.345573	3.66483	0.0126111	0.220341	No
Hspb1	-0.524839	6.68997	0.0126308	0.220526	No
Cfb	0.542156	9.99902	0.0126638	0.220836	No
D3Ertd751e	-0.398504	2.41823	0.0126667	0.220836	No
Ccnyl1	0.334608	3.98144	0.0127782	0.222185	No
Mocos	0.226633	3.80923	0.0127845	0.222185	No
Cytip	-0.279659	6.11543	0.0127866	0.222185	No
Synm	-0.658431	2.04043	0.01279	0.222185	No
Timm8b	0.263753	6.45405	0.012791	0.222185	No
Pigz	-0.652646	1.06344	0.012801	0.222185	No
Ffar2	-0.503841	2.88344	0.0128082	0.222185	No
Mcm7	-0.361402	4.87555	0.0128357	0.222478	No
Mab21l4	0.422369	4.10242	0.0128434	0.222478	No
NA	3.61409	-3.35584	0.0128715	0.222807	No
Slco4a1	0.553037	1.66562	0.012916	0.223201	No
Csnk2a2	-0.234842	5.42376	0.0129201	0.223201	No
NA	5.42128	-2.99036	0.0129219	0.223201	No
Ctsh	0.48474	10.0096	0.0129485	0.223502	No
Kcne3	-0.998082	0.513072	0.0129742	0.223715	No
Nacc2	-0.237798	3.32928	0.0129874	0.223715	No
Usp1	-0.212516	4.61889	0.0129885	0.223715	No
NA	-4.3974	-3.39115	0.0130138	0.223993	No
Ciapin1	0.233729	4.6335	0.0130575	0.224586	No
Ly6c1	0.498096	9.94352	0.0130993	0.225089	No
Mafg	0.24745	5.58378	0.0131053	0.225089	No
Gm8349	3.31047	-3.22041	0.0131543	0.225771	No
Bmp3	-0.54667	2.25873	0.0131763	0.2258	No
Dglucy	0.270986	3.96119	0.0131804	0.2258	No
Polr2f	0.258537	5.91605	0.01319	0.2258	No
Zfp831	-0.549884	0.757886	0.0131932	0.2258	No
Poglut3	-0.268282	3.57912	0.0132485	0.226587	No
Atp6v1e1	0.299349	7.45303	0.01328	0.226965	No
Apol7b	-0.826513	1.15842	0.0133234	0.227024	No
Atp1b2	0.388868	2.59955	0.0133285	0.227024	No
Pacsin1	-0.463762	2.14231	0.0133311	0.227024	No
NA	-5.70545	-2.52529	0.0133348	0.227024	No
Tmprss11g	-1.45061	-2.09142	0.0133351	0.227024	No
Dcps	-0.221845	4.80997	0.0133456	0.227024	No
Zfp46	0.331906	3.9471	0.0133489	0.227024	No
Csf2rb	0.369065	6.87334	0.0133615	0.227081	No
Il12rb2	-0.338233	3.59395	0.0133986	0.227551	No
Rad50	-0.2497	3.40945	0.0134736	0.228665	No
P2ry13	0.421848	3.19254	0.0134858	0.228712	No
Dpysl3	-0.26242	3.97638	0.0135128	0.22901	No
H60c	-1.16181	-1.34091	0.0135239	0.229022	No
Plau	0.309796	4.56751	0.0135389	0.229022	No
Fetub	0.4658	2.5148	0.0135418	0.229022	No
Ahcyl	4.14726	-3.20186	0.0136016	0.229874	No
Bdh1	-0.519864	2.2976	0.0136134	0.229913	No
Cracd	-1.0721	-0.176374	0.0136563	0.230477	No
Gm3317	-4.32391	-1.59143	0.0137004	0.230964	No
Aicda	-1.3782	-0.823765	0.0137042	0.230964	No
Ttbk1	-0.738658	-0.341685	0.0137348	0.231301	No
NA	-4.93824	-2.33363	0.0137432	0.231301	No
Eif4ebp2	-0.209931	5.47986	0.013783	0.23181	No
Ampd1	-1.86377	-1.71525	0.013853	0.23267	No
Tnfrsf9	0.405736	5.59494	0.0138533	0.23267	No
Cbx8	0.546429	2.17784	0.0138947	0.233205	No
Adamts7	0.570825	1.09562	0.013942	0.233761	No
Steap2	0.338966	2.53641	0.0139471	0.233761	No
St3gal6	-0.269152	5.13474	0.0140192	0.234807	No
Gng2	-0.321047	6.33607	0.014056	0.235261	No
Chd3	-0.269951	6.41728	0.0141307	0.236034	No
NA	1.61418	-0.430791	0.0141435	0.236034	No
Mup14	3.99998	-3.32197	0.0141437	0.236034	No
Invs	-0.320402	2.4039	0.0141466	0.236034	No
NA	-4.1962	-3.01312	0.0141508	0.236034	No
Pyy	5.38106	-3.00909	0.0142111	0.236771	No
Acsbg1	-0.414073	2.48752	0.0142144	0.236771	No
Inhbb	0.287918	3.3244	0.0142386	0.23701	No
NA	-4.33258	-3.41099	0.0142487	0.237017	No
Csta2	0.953435	2.56119	0.0143042	0.237658	No
Cdca7l	-0.284565	3.72553	0.0143068	0.237658	No
Pds5b	-0.230386	3.61684	0.0143784	0.238684	No
Cdc45	-0.449735	2.67214	0.0144295	0.239238	No
Fxyd3	-0.710815	3.08803	0.0144315	0.239238	No
Cntn2	-2.06791	-2.77471	0.0144439	0.23928	No
Cnp	-0.248454	5.47024	0.0145186	0.240353	No
Eif6	0.24371	6.16213	0.0145353	0.240466	No
Gimap9	-0.258474	4.86202	0.0145829	0.24109	No
Camp	1.2308	0.510606	0.0146067	0.241319	No
Skint1	-1.95059	-2.29433	0.0146418	0.241574	No
Cxcr5	-0.621387	3.56873	0.0146513	0.241574	No
NA	3.79074	-3.03487	0.014652	0.241574	No
Gm5345	0.507576	2.07687	0.0146863	0.241844	No
Gnat1	1.52602	-1.34744	0.0146883	0.241844	No
Smim12	0.190782	4.91356	0.0147138	0.242099	No
Atp2a1	-1.19008	-1.07482	0.0147307	0.242181	No
Krt80	0.294653	5.8537	0.0147657	0.242181	No
Tm4sf5	-0.686696	1.57853	0.0147738	0.242181	No
Vsig4	-2.41003	-2.66162	0.0147742	0.242181	No
Pstpip2	0.316855	4.30203	0.0147863	0.242181	No
NA	5.2212	-2.01582	0.0147881	0.242181	No
Fhl2	-0.538883	2.00109	0.0147885	0.242181	No
Bhlhb9	-0.373478	2.56556	0.0148463	0.242962	No
Dse	-0.294455	4.33508	0.0148919	0.243545	No
Sparcl1	0.376609	8.52382	0.0149352	0.244088	No
NA	-4.93169	-2.38359	0.0149461	0.244102	No
Bin1	-0.224657	5.74372	0.0149725	0.244245	No
Nfatc4	0.2798	3.32522	0.0149749	0.244245	No
NA	-4.28842	-3.4183	0.0150017	0.244266	No
Gm12760	-4.36537	-3.55064	0.0150027	0.244266	No
Slc37a2	-0.30991	3.39472	0.0150064	0.244266	No
Igkv1-132	3.22137	2.64125	0.0150279	0.244452	No
Uaca	0.242594	4.43753	0.0150896	0.244975	No
9330159F19Rik	-1.23158	-0.853228	0.0150918	0.244975	No
NA	4.65654	-3.13496	0.0150959	0.244975	No
Fam13b	-0.208477	3.96306	0.0151004	0.244975	No
Flot1	0.239909	6.36231	0.0151535	0.245672	No
NA	-3.62034	-3.56999	0.0151778	0.245902	No
NA	-3.64393	-2.61434	0.0152599	0.247	No
NA	4.94362	-3.1654	0.0152659	0.247	No
Cldn3	0.330322	6.78469	0.0153426	0.248077	No
Sspn	-0.335117	2.74015	0.0153636	0.24825	No
Igkv12-46	-1.17605	7.91793	0.0153826	0.248392	No
Pkn3	0.267177	4.29773	0.0154055	0.248597	No
Strbp	-0.238118	3.68168	0.0154419	0.249018	No
Gm11703	-4.98702	-1.83516	0.0154772	0.249423	No
Usp11	-0.279532	3.33791	0.0155232	0.249763	No
Rbm3	0.423362	8.27606	0.0155288	0.249763	No
Fcho1	-0.258431	4.89045	0.0155387	0.249763	No
Alkal1	0.695557	0.942949	0.0155433	0.249763	No
Lif	0.505253	2.61448	0.0155536	0.249763	No
Hfe	-0.262275	4.27106	0.0155601	0.249763	No
Klk13	-0.580182	2.39712	0.0156229	0.250606	No
NA	0.495292	4.88692	0.0156435	0.250655	No
Ifnk	-3.96466	-3.49587	0.0156547	0.250655	No
NA	5.31871	-1.71149	0.0156569	0.250655	No
Mpc1	0.295708	7.44336	0.0157113	0.251317	No
Pkm	0.434832	9.4733	0.015719	0.251317	No
NA	-1.10731	2.06336	0.0158149	0.25262	No
NA	1.63097	-0.610566	0.0158212	0.25262	No
Igkv8-34	2.90166	3.15343	0.0158469	0.252863	No
Atp6v0c	0.38268	9.13987	0.0158674	0.253023	No
Fn1	0.339005	6.94683	0.0159029	0.253297	No
Slc25a25	0.243954	4.20484	0.0159053	0.253297	No
NA	5.22123	-2.2427	0.0159263	0.253364	No
Tgfbi	0.458259	8.26201	0.0159305	0.253364	No
Cdkn1a	0.360627	7.40514	0.0159907	0.253937	No
Retreg1	0.221825	5.34546	0.0159954	0.253937	No
Ppfibp1	0.224459	5.45191	0.0159979	0.253937	No
Slit3	-0.329604	3.40009	0.0160511	0.254615	No
Iars1	-1.39116	0.984313	0.0160881	0.255036	No
Gpihbp1	0.442789	6.68006	0.0161611	0.255992	No
Tmco3	0.232447	4.51337	0.0161695	0.255992	No
Cd55b	-0.967935	0.130139	0.0161827	0.256035	No
Plpp5	0.251892	4.87103	0.0162071	0.256254	No
Vps18	0.232792	3.95177	0.0162202	0.256294	No
Atic	-0.188924	4.59257	0.0162457	0.256531	No
Irgc1	1.34298	-0.902804	0.0162767	0.256852	No
Susd2	0.290535	3.62043	0.0163031	0.257103	No
Kcne4	0.428728	2.89221	0.0163486	0.257652	No
Foxa2	0.28007	4.31365	0.0164058	0.258386	No
Zg16	-1.31246	0.156673	0.0164337	0.258658	No
NA	0.784861	1.99872	0.0165106	0.2597	No
Or2ag17	3.00983	-3.32412	0.0165277	0.259801	No
Mansc4	-0.828042	-0.280232	0.0165454	0.259851	No
Gm6460	-2.74348	-2.20679	0.0165607	0.259851	No
Pcdh7	0.479871	2.1669	0.016563	0.259851	No
Trbv15	-0.722211	3.07771	0.0165963	0.260206	No
Pip4k2a	-0.250189	5.30419	0.0166343	0.260337	No
Fanca	0.266052	4.50039	0.0166348	0.260337	No
NA	6.06962	-2.13662	0.0166369	0.260337	No
Synpo2	-0.335466	2.91087	0.0166868	0.260611	No
NA	5.452	-2.55119	0.016716	0.260611	No
NA	-4.15478	-3.20041	0.0167333	0.260611	No
Gm18180	-0.950677	-0.405212	0.0167334	0.260611	No
Anxa3	0.368367	8.18039	0.0167412	0.260611	No
Klhl13	-0.383235	2.70891	0.0167444	0.260611	No
Ascl4	2.28904	-2.70469	0.0167571	0.260611	No
Gm19236	-2.36099	-3.42366	0.0167644	0.260611	No
Ttc28	-0.392012	2.35181	0.0167647	0.260611	No
Bcl11a	-0.573982	2.0329	0.0167728	0.260611	No
Rnf34	0.262772	3.82067	0.016779	0.260611	No
Klhdc7b	-2.66509	-3.60443	0.0167831	0.260611	No
Kcnn4	0.298419	5.22227	0.0168026	0.260722	No
Dhrs9	0.658002	0.546823	0.0168118	0.260722	No
Cda	0.494745	1.56697	0.0168357	0.260812	No
Osgin1	0.305318	4.14357	0.0168391	0.260812	No
Nxpe5	-0.553517	1.30317	0.0168993	0.261515	No
NA	5.37018	-2.82392	0.0169063	0.261515	No
Baiap3	-0.370024	4.2612	0.0169168	0.261515	No
NA	-6.11306	-2.83262	0.016935	0.261515	No
NA	-4.44102	-2.62089	0.0169422	0.261515	No
Akr1cl	-0.983275	-0.761311	0.016949	0.261515	No
Syngr3	0.686068	-0.0164439	0.016988	0.26186	No
NA	5.00579	-1.97193	0.0170019	0.26186	No
Dmac1	-0.231036	5.18108	0.0170165	0.26186	No
Iqcf5	5.07329	-2.79031	0.0170226	0.26186	No
Hck	0.287157	6.78177	0.0170279	0.26186	No
Bcl2l13	0.270304	4.07823	0.0170361	0.26186	No
Cebpb	0.351859	7.18288	0.0170669	0.262049	No
Zfand2a	0.270267	4.39457	0.0170699	0.262049	No
1700034E13Rik	3.93025	-1.67713	0.017098	0.262176	No
Chst2	-0.437971	1.95715	0.0170999	0.262176	No
Ube2e2	0.246079	4.83707	0.0171219	0.262216	No
Sipa1	-0.228931	5.7638	0.0171241	0.262216	No
Herc4	-0.20135	5.37567	0.0171637	0.262496	No
Cdh2	-0.552514	0.975439	0.0171736	0.262496	No
Otub2	-0.515218	1.70229	0.0171748	0.262496	No
Rps27	2.09549	7.69439	0.0171914	0.262584	No
Epcam	0.186684	5.48798	0.0172512	0.263119	No
Hars2	-0.245279	4.70214	0.0172622	0.263119	No
Mga	-0.253421	3.42309	0.017271	0.263119	No
Boc	-0.294752	3.20965	0.0172805	0.263119	No
Crhbp	-2.8957	-3.60518	0.0172853	0.263119	No
Adarb1	-0.491453	3.00945	0.0172913	0.263119	No
Rnf125	-0.264032	3.92959	0.017369	0.264135	No
Sh3kbp1	-0.201926	5.19226	0.0173987	0.264345	No
Gm13282	-4.08178	-3.59612	0.0174046	0.264345	No
NA	-2.28823	-3.07859	0.0174569	0.264973	No
Pex6	-0.249293	4.40458	0.0174687	0.264988	No
Igkv1-133	1.89212	5.10987	0.0174843	0.265059	No
Pirb	0.316643	6.74389	0.0175104	0.265288	No
Ptpn12	0.227405	5.73395	0.0175602	0.265803	No
NA	4.39874	-2.49506	0.017579	0.265803	No
Itsn1	-0.25744	3.91983	0.0175826	0.265803	No
NA	-7.08759	-1.32948	0.0175949	0.265803	No
Sh3bp2	0.294575	5.41985	0.0175991	0.265803	No
Zfp692	-0.295425	3.53142	0.0176247	0.266024	No
Trappc6a	0.222891	5.30829	0.0176434	0.266142	No
Gfra2	-0.349808	3.85481	0.0177426	0.267471	No
Gtpbp4	-0.214164	4.74266	0.0177608	0.267538	No
Lilra5	-0.415954	3.95845	0.0177769	0.267538	No
Peg3	0.954043	0.284631	0.01778	0.267538	No
Dnase1l3	-0.407573	5.74764	0.0178257	0.268059	No
Gm18032	-3.98199	-3.5992	0.0178648	0.26848	No
Rapgef6	-0.221344	3.93417	0.0178894	0.268684	No
Pi4k2b	0.261495	5.85095	0.0179112	0.268846	No
Sox17	0.333884	5.18565	0.0179474	0.269133	No
Cx3cl1	0.221268	5.32772	0.0179526	0.269133	No
Igkv9-120	1.50139	9.05257	0.0179671	0.269185	No
Sprr2e	-3.99484	-3.58832	0.0179997	0.269491	No
Ephb2	-0.668241	0.152959	0.0180192	0.269491	No
Stat5b	-0.188748	4.6637	0.0180208	0.269491	No
Kbtbd13	-1.29968	-1.93116	0.0180342	0.269525	No
Rad1	-0.260528	3.30489	0.0180511	0.269613	No
Haus4	-0.275303	3.83591	0.0180735	0.26978	No
Cd68	0.415544	8.74165	0.0181259	0.270211	No
Degs1	0.25558	6.42348	0.0181296	0.270211	No
Csad	-0.273053	5.31112	0.0181439	0.270211	No
NA	-3.90609	-3.52578	0.0181468	0.270211	No
Ggta1	0.231259	5.33203	0.0181968	0.270634	No
NA	4.74152	-2.798	0.0181975	0.270634	No
Cse1l	-0.215518	4.87687	0.0182122	0.270687	No
Fkbpl	0.303383	3.22801	0.0182348	0.270733	No
Cidec	-1.00007	2.10574	0.0182475	0.270733	No
Haus3	-0.285216	3.30412	0.0182488	0.270733	No
H2bc21	-0.332642	2.22974	0.0182804	0.270962	No
NA	5.94086	-1.84662	0.0182865	0.270962	No
Gucy1a1	-0.294704	5.42384	0.0183514	0.271758	No
B3gntl1	-0.358366	2.23859	0.0184746	0.273415	No
NA	-2.58304	-2.75912	0.0185102	0.273735	No
NA	-6.05359	-2.67336	0.0185188	0.273735	No
Slpi	0.826185	9.00285	0.0186197	0.27506	No
NA	-3.88413	-3.53082	0.0186675	0.27518	No
NA	-3.74199	-3.25624	0.018678	0.27518	No
NA	-3.44567	-3.31035	0.0186859	0.27518	No
Map3k4	-0.250963	3.89827	0.0186868	0.27518	No
Btbd16	0.84306	-0.237542	0.0187031	0.27518	No
Col7a1	-0.484365	2.60325	0.0187049	0.27518	No
Cenpf	-0.780854	1.41455	0.0187075	0.27518	No
Abcg4	1.2592	-0.695172	0.0187185	0.27518	No
NA	5.33853	-2.61838	0.0187348	0.275253	No
Cyp7b1	0.350338	3.38904	0.0187955	0.275979	No
Kank1	0.329214	3.01011	0.0188168	0.276124	No
Hepacam2	-0.487346	2.97047	0.0188715	0.276646	No
Bcl3	0.246672	5.86361	0.0188861	0.276646	No
Smim24	-0.286529	3.49123	0.0189087	0.276646	No
Prex2	-0.341845	3.25537	0.0189257	0.276646	No
Adamtsl2	-0.445122	4.00655	0.0189309	0.276646	No
Sumf1	0.18684	5.37009	0.0189386	0.276646	No
NA	-4.15321	-3.22356	0.0189524	0.276646	No
A630001G21Rik	-0.25627	5.09786	0.0189548	0.276646	No
NA	-2.64493	4.6136	0.0189562	0.276646	No
Mppe1	-0.218557	4.04776	0.0189663	0.276646	No
Gm13238	1.14562	-0.643483	0.0189812	0.276698	No
Parp1	-0.226962	5.07336	0.0190527	0.277485	No
Fyn	-0.225601	5.90775	0.0190581	0.277485	No
Nrip1	-0.265743	3.03691	0.0190982	0.277683	No
Prdm6	-0.446389	2.63232	0.0191094	0.277683	No
Zdhhc14	-0.435148	2.09094	0.0191139	0.277683	No
Rlim	0.228995	3.70034	0.0191175	0.277683	No
Gria3	-0.518713	1.4303	0.0191364	0.27774	No
Efcab12	3.85496	-1.58378	0.0191442	0.27774	No
Mkx	0.996249	-0.77084	0.0192022	0.278414	No
Slc39a8	0.380538	6.49447	0.0192166	0.278457	No
Gcg	4.04953	-2.87373	0.0192421	0.27866	No
4930503E14Rik	-2.51663	-2.9686	0.0192535	0.27866	No
Tnfrsf19	-0.401325	3.34695	0.019295	0.279094	No
Pamr1	0.491722	3.11288	0.0193094	0.279136	No
Klra10	-1.46862	-1.08329	0.0193385	0.279391	No
Mrgpra2a	1.4696	-0.424162	0.0193773	0.279399	No
Taf4	-0.255847	3.68384	0.0193822	0.279399	No
Ucp1	-2.54688	-1.05448	0.0193937	0.279399	No
Areg	0.66987	3.43212	0.0194049	0.279399	No
Pde3a	-0.413501	2.31726	0.0194073	0.279399	No
Gm9625	-1.06998	-0.836246	0.0194106	0.279399	No
Gm9531	-0.264761	6.08442	0.0194196	0.279399	No
Chia1	0.600296	5.78558	0.0194787	0.280083	No
Gm17541	-3.90415	-3.61158	0.0195345	0.280718	No
NA	-0.686663	1.84976	0.0195579	0.280752	No
Btk	-0.208019	4.37668	0.01956	0.280752	No
Cacnb1	-0.269756	2.99202	0.0196152	0.281379	No
Clec9a	-0.631568	5.04927	0.0196486	0.281431	No
Gsap	0.279407	6.21381	0.0196541	0.281431	No
Gm13771	5.18747	-0.973419	0.0196632	0.281431	No
NA	4.7401	-2.4351	0.0196652	0.281431	No
Abcf3	0.211509	5.1882	0.019688	0.281435	No
Retnlb	3.49816	-2.10696	0.0196967	0.281435	No
NA	-4.53375	-3.39057	0.0197002	0.281435	No
Btnl2	-0.717158	0.0970267	0.0197253	0.281532	No
NA	7.20381	-1.73715	0.0197302	0.281532	No
Kcnj9	-1.4146	-2.18163	0.0197766	0.282029	No
A2ml1	0.361414	4.00018	0.0198088	0.282308	No
Ggnbp1	0.920767	0.72729	0.0198194	0.282308	No
NA	-5.23226	-3.09918	0.0198897	0.283142	No
NA	5.29023	-2.6475	0.019903	0.283166	No
Abtb3	-0.46386	1.17354	0.0199369	0.283482	No
NA	5.97835	-2.10871	0.0199575	0.283609	No
Uts2r	-2.63725	-3.36418	0.0199765	0.283714	No
Pparg	-0.474119	2.6893	0.0200178	0.284133	No
Rspo3	0.613531	0.48997	0.0200368	0.284173	No
NA	-4.52762	-1.8192	0.0200543	0.284173	No
Defb1	-1.79188	-1.77185	0.0200578	0.284173	No
Sult5a1	-0.431821	3.39201	0.0200759	0.284173	No
Trav15d-1-dv6d-1	-4.65952	-0.245838	0.0200791	0.284173	No
Klra4	-0.740548	1.48614	0.0201172	0.284546	No
Lgals7	-1.62946	-0.821848	0.0201806	0.28524	No
Desi1	0.240081	4.94473	0.0201897	0.28524	No
Lef1	-0.428929	2.40986	0.0202194	0.2853	No
Trem2	0.396432	6.18754	0.0202315	0.2853	No
Arf2	0.196941	5.23855	0.0202433	0.2853	No
Pip5k1a	0.193777	4.36922	0.0202555	0.2853	No
Tpi1	0.365161	7.99373	0.0202569	0.2853	No
Tsku	0.325404	3.91551	0.0202644	0.2853	No
Asl	0.194477	4.72104	0.0203264	0.286007	No
Znrf3	-0.370861	1.98595	0.0203943	0.286796	No
Shcbp1	-0.554947	2.0123	0.0204635	0.287602	No
Ccl4	0.45885	5.82664	0.0205007	0.287959	No
Ralgds	0.256875	6.18511	0.0205141	0.28798	No
Strc	-0.791572	-0.347512	0.02057	0.28858	No
Fezf2	-2.22498	-3.28105	0.0205897	0.28858	No
Hnrnph3	-0.221166	5.75654	0.0205998	0.28858	No
Zap70	-0.266976	4.56578	0.0206125	0.28858	No
Mup22	-2.73113	-0.678675	0.0206295	0.28858	No
Grk6	-0.225439	5.67382	0.0206366	0.28858	No
Sppl2b	0.230929	4.27303	0.02064	0.28858	No
Trbv29	-0.991157	2.82058	0.0206655	0.28877	No
Alas1	0.379236	8.8922	0.0206902	0.28895	No
Col6a1	0.236527	6.56633	0.0207319	0.289266	No
NA	6.70896	-2.06542	0.0207367	0.289266	No
Rnh1	0.274848	7.4336	0.0207601	0.289398	No
Rps12-ps11	-4.49	-3.40372	0.02077	0.289398	No
Fate1	3.96019	-3.36217	0.0208532	0.290391	No
Qsox1	0.278184	6.18532	0.020874	0.290513	No
Arhgef3	-0.227665	5.79076	0.0209018	0.290676	No
Arhgap15	-0.225558	4.38875	0.0209197	0.290676	No
Cip2a	-0.510106	2.46746	0.0209216	0.290676	No
Skint11	-3.06621	-3.70823	0.0209531	0.290819	No
Vtcn1	-0.543963	0.864898	0.0209558	0.290819	No
Rngtt	-0.248132	3.38994	0.0209873	0.291089	No
Acer2	0.395409	5.88005	0.021024	0.291359	No
Zfp955b	-0.423904	1.50295	0.0210334	0.291359	No
Cdc25b	-0.284705	4.22478	0.0210427	0.291359	No
Clec4a1	-0.489303	5.20546	0.0210715	0.291475	No
Emilin1	0.247557	5.85915	0.0210751	0.291475	No
1700017B05Rik	0.261509	4.57855	0.0211109	0.291804	No
Skic3	-0.369664	2.55871	0.0211294	0.29183	No
NA	-5.00835	-3.24746	0.0211368	0.29183	No
Tspan4	0.267392	5.65587	0.0211895	0.292392	No
NA	-5.06193	-2.43278	0.0212316	0.292668	No
S1pr4	-0.259591	3.70542	0.0212337	0.292668	No
Dmxl2	0.315872	3.31704	0.0212647	0.29293	No
Heatr9	-0.518774	1.00803	0.0213007	0.293101	No
C1s2	0.659981	0.972139	0.0213116	0.293101	No
Slurp1	1.5135	1.13551	0.0213267	0.293101	No
Ncald	-0.32169	4.45278	0.0213398	0.293101	No
Smyd5	-0.233874	4.11155	0.0213444	0.293101	No
NA	-3.05382	-3.70933	0.0213497	0.293101	No
NA	5.24096	-3.02467	0.0213729	0.293101	No
Nrp1	-0.235943	6.12229	0.0213737	0.293101	No
Prkca	-0.397117	2.38934	0.0213904	0.293164	No
Rab7b	-0.275812	4.62526	0.0214572	0.293839	No
Fam171a1	-0.281688	3.98885	0.0214791	0.293839	No
Lrrc4b	-1.30762	-1.89759	0.0214883	0.293839	No
Col5a3	0.503583	2.19381	0.0214986	0.293839	No
S100a1	0.301388	7.45479	0.0215009	0.293839	No
B3gnt5	-0.421494	2.64598	0.0215141	0.293839	No
Tbrg4	0.187409	4.75331	0.0215365	0.293839	No
Dut	-0.333082	4.27639	0.0215457	0.293839	No
Mindy1	0.214951	5.52333	0.0215485	0.293839	No
Ly75	0.267901	4.42033	0.0215838	0.294154	No
Dcn	0.336109	6.97188	0.0216308	0.294544	No
Ckap4	0.230415	4.94052	0.0216525	0.294544	No
Nppa	-1.05293	3.90662	0.0216567	0.294544	No
Gm9575	-3.07022	-3.53987	0.0216608	0.294544	No
Bpifc	1.19628	-0.780666	0.0216997	0.294802	No
Hltf	-0.20662	4.09476	0.0217246	0.294802	No
Peak1	-0.206988	3.74003	0.0217255	0.294802	No
Cadm1	-0.216136	5.95732	0.0217365	0.294802	No
Akr1c12	0.575424	1.19924	0.0217406	0.294802	No
Gm13689	1.28741	-0.669188	0.0218044	0.295504	No
NA	5.16321	-2.85167	0.0218331	0.295646	No
Thbs4	-0.982798	-0.884821	0.0218498	0.295646	No
Arhgap12	-0.21333	3.47839	0.0218515	0.295646	No
Dlg3	-0.229041	3.72337	0.0218639	0.29565	No
Fancb	-0.531316	0.904922	0.0218934	0.295721	No
Ifi27l2a	-0.483378	8.25731	0.0218935	0.295721	No
Adam15	0.257203	6.95564	0.0219155	0.295776	No
NA	-6.21204	-2.5011	0.021922	0.295776	No
Lgmn	-0.334491	7.76095	0.021977	0.296323	No
Disp3	2.97062	-3.16578	0.0219869	0.296323	No
NA	-4.88511	-3.23599	0.0220049	0.296402	No
Blcap	0.259364	4.95581	0.0220521	0.296872	No
Fam241a	0.214754	3.89275	0.0220725	0.296982	No
H2bc13	5.61618	-2.8911	0.0221044	0.297153	No
NA	3.727	-3.54733	0.0221097	0.297153	No
Slc16a1	0.345933	3.76011	0.0221238	0.297178	No
Rxrg	-0.856559	-0.352759	0.0221672	0.297559	No
Rnf39	0.51008	2.46374	0.0221766	0.297559	No
Syt2	-1.17546	-1.57406	0.0222147	0.297905	No
Muc21	-2.99179	-3.41729	0.0223093	0.299009	No
NA	8.31663	-0.73967	0.0223252	0.299057	No
Fosl1	0.930924	0.0373092	0.0223579	0.299329	No
Ppp3cb	-0.174578	5.30307	0.0223727	0.299363	No
Cd40lg	-0.466868	2.2484	0.0224322	0.299994	No
Ago1	-0.184127	4.20991	0.022461	0.300128	No
Mapkapk5	0.211083	5.83376	0.0224802	0.300128	No
Celf2	-0.169638	5.19448	0.0224865	0.300128	No
Galt	0.186168	5.0968	0.0224917	0.300128	No
NA	5.96346	-2.5699	0.0225248	0.300405	No
Evc2	-0.360341	2.47375	0.0225779	0.30092	No
Aldoa	0.400249	9.87408	0.0226032	0.30092	No
NA	5.14174	-2.04302	0.022609	0.30092	No
Mapk12	0.21284	4.46446	0.022613	0.30092	No
Ccn2	0.436237	6.46929	0.0226879	0.301752	No
NA	0.382184	5.87967	0.0227278	0.301954	No
Pxdn	-0.244698	4.98255	0.022728	0.301954	No
Slc39a4	0.236368	6.01015	0.0227673	0.302178	No
Atp1b1	0.355437	7.28939	0.0227714	0.302178	No
Selenbp1	0.579296	8.71727	0.0227822	0.302178	No
Ppp1r1b	-0.760925	1.22153	0.0227957	0.302192	No
NA	-4.86431	-3.23982	0.0228269	0.30244	No
Wnt11	0.365736	2.82999	0.0228426	0.302484	No
Ccdc86	0.240289	3.89826	0.0229	0.302933	No
Baz1a	-0.23864	4.72251	0.0229075	0.302933	No
Snrpd1	-0.246649	5.83135	0.022914	0.302933	No
Emg1	-0.220366	6.0577	0.0229448	0.303105	No
Bend5	-0.437919	2.17734	0.0229572	0.303105	No
Gm17879	4.06502	-3.21047	0.022965	0.303105	No
Pim1	0.284579	7.03269	0.0229824	0.303105	No
Dab1	-1.3599	-1.54736	0.0229894	0.303105	No
Rrm1	-0.285388	4.456	0.0230473	0.303705	No
Fstl1	0.260496	6.20165	0.0230894	0.303988	No
Antxr2	-0.228777	4.65435	0.0230989	0.303988	No
Slc28a2b	-0.97325	-0.712499	0.0231064	0.303988	No
Gpr34	-0.452226	2.6604	0.0231205	0.304008	No
Prrc2b	-0.177628	5.31674	0.0231735	0.304406	No
Gsn	-0.525587	9.25323	0.0231827	0.304406	No
Pds5a	-0.195188	5.50156	0.0231883	0.304406	No
Stmn2	-0.399031	3.40099	0.0232479	0.304649	No
Gm4335	2.10365	-2.70468	0.0232516	0.304649	No
Ppp3cc	-0.220903	4.28454	0.0232566	0.304649	No
Prelp	-0.378996	6.20103	0.023269	0.304649	No
NA	4.36624	-3.03664	0.0232695	0.304649	No
Sin3b	0.235665	6.56864	0.0233205	0.305151	No
Htatip2	0.2237	4.8006	0.0233672	0.305462	No
Fcrl1	-0.536843	3.29222	0.0233694	0.305462	No
Pou2f2	-0.414302	3.98047	0.0233929	0.305605	No
Slc35a1	-0.198286	4.13349	0.02345	0.306186	No
NA	3.67883	-3.26135	0.0235151	0.306869	No
Tnfsf8	-0.365836	2.43657	0.0235276	0.306869	No
Smchd1	-0.227157	5.05995	0.023546	0.306945	No
Epb41l2	-0.227095	6.62621	0.0235978	0.307277	No
NA	-4.07818	-3.48165	0.023608	0.307277	No
Gsr	0.289449	5.79964	0.0236094	0.307277	No
Cacnb2	-0.492646	1.39378	0.0236341	0.307433	No
Fam162b	-0.515628	2.94791	0.0236728	0.30762	No
Nlgn2	0.236585	3.80713	0.0236738	0.30762	No
Prps1	-0.187228	4.17485	0.0236997	0.307792	No
Pmaip1	-0.216339	3.81924	0.0237167	0.307848	No
Kcnk6	-0.267626	2.90014	0.0237495	0.308043	No
NA	-4.40034	-3.1452	0.0237571	0.308043	No
Igkv6-13	-1.29961	7.05044	0.0238436	0.308999	No
Ighv7-1	1.46822	4.76372	0.0239362	0.310035	No
Insyn1	-0.431101	2.63887	0.023999	0.310682	No
Rusc2	0.335417	5.01685	0.0240565	0.311168	No
NA	1.87034	-1.54752	0.0240833	0.311168	No
Dusp6	0.297815	6.30615	0.0240868	0.311168	No
Lsm3	-0.19902	5.61357	0.0240878	0.311168	No
Tmem199	0.210055	4.42343	0.0241108	0.311236	No
Slc41a2	0.344238	2.91186	0.0241187	0.311236	No
Slco2b1	-0.528772	2.33189	0.0241481	0.311432	No
Tnfrsf25	-0.363347	3.24893	0.0241597	0.311432	No
Psmd8	0.277785	7.44278	0.0241802	0.311432	No
C9orf72	0.238774	3.84862	0.0241852	0.311432	No
Myof	0.263131	6.55126	0.0242123	0.311616	No
Malsu1	-0.269467	3.95687	0.024259	0.312052	No
Arhgef40	-0.229783	4.73537	0.024277	0.312059	No
Mboat4	-1.94144	-3.02274	0.0242852	0.312059	No
Tpmt	0.526964	2.63554	0.0243779	0.313045	No
Gm8031	-3.55281	-3.65678	0.0243878	0.313045	No
NA	-4.66453	-2.888	0.0244283	0.313399	No
Clybl	0.260261	3.19703	0.0244619	0.313507	No
Gm10154	-3.52581	-3.33774	0.0244724	0.313507	No
Ighg3	1.44539	6.06528	0.0244902	0.313507	No
Nectin2	0.245525	5.91961	0.0244909	0.313507	No
Lhfpl2	0.318622	4.71422	0.0245012	0.313507	No
Xlr3b	-1.02249	2.1826	0.0245367	0.313795	No
Tmem100	-0.431711	7.05087	0.0245889	0.314298	No
Arl8a	0.227721	6.41943	0.024611	0.3143	No
Syt3	-0.782526	0.475521	0.0246149	0.3143	No
NA	5.08569	-2.77044	0.024641	0.314437	No
Igkv2-107	5.41678	-2.06412	0.0246616	0.314437	No
Zscan25	0.269486	3.33928	0.0246774	0.314437	No
NA	4.60153	-3.09826	0.0246774	0.314437	No
Elfn1	-0.508185	2.01476	0.0247095	0.31454	No
Sae1	-0.221257	5.69416	0.0247114	0.31454	No
Sec61g	0.230571	4.20764	0.0247666	0.314825	No
Map3k5	-0.198816	4.02701	0.024771	0.314825	No
Gpsm2	-0.418705	2.8878	0.0247728	0.314825	No
Kdm5b	0.313217	3.38308	0.0248778	0.315922	No
Acer3	0.204977	4.84517	0.024885	0.315922	No
Slc35f6	0.195058	5.12298	0.0249248	0.316261	No
Hnrnpr	-0.186562	5.69188	0.0250452	0.317332	No
Tmem235	-2.61918	-3.66035	0.0250862	0.317332	No
NA	-4.19559	-3.288	0.0250997	0.317332	No
Ncapg	-0.460872	2.15165	0.0251029	0.317332	No
Tmem43	0.2196	5.96298	0.0251065	0.317332	No
Hdgfl3	-0.343222	1.92194	0.025112	0.317332	No
Snn	-0.244858	4.89183	0.0251208	0.317332	No
Or2y10	-1.87973	-3.20887	0.0251226	0.317332	No
NA	-5.04866	-1.62201	0.0251268	0.317332	No
Sprr3	-2.9563	-3.71967	0.0252647	0.318726	No
Aldh1a1	-0.487329	8.00382	0.0252771	0.318726	No
AA986860	0.351769	5.75037	0.0252844	0.318726	No
Rcan1	0.242491	5.24102	0.0252897	0.318726	No
NA	4.66817	-3.06813	0.0253145	0.318874	No
Mapk7	0.187929	4.2112	0.0253546	0.319035	No
Cep43	0.202475	4.09214	0.0253702	0.319035	No
Tuba4a	0.220125	6.14784	0.0253709	0.319035	No
Tmem260	-0.214975	3.36282	0.0253886	0.319035	No
Coq10a	0.198598	4.74042	0.025393	0.319035	No
Cks2	-0.337012	4.68178	0.025426	0.319214	No
Mical1	-0.202956	5.81926	0.0254336	0.319214	No
Igkv9-129	2.2962	3.71047	0.025463	0.319419	No
NA	1.22426	9.45729	0.025535	0.320156	No
Ubtd1	0.200239	4.51635	0.0255824	0.320585	No
Ppid	-0.245766	5.18301	0.0256108	0.320776	No
Sulf2	0.212435	4.58134	0.0256241	0.320777	No
Gm7807	-4.38649	-3.26367	0.0256451	0.320789	No
Tnc	0.545758	3.16839	0.0256515	0.320789	No
Ncapg2	-0.370915	3.34443	0.0257146	0.321413	No
NA	-3.58012	-3.38542	0.0257445	0.321621	No
Kcnj8	0.311862	2.76698	0.0257835	0.321943	No
Srgn	0.389882	9.24762	0.0258659	0.322665	No
NA	4.76203	-2.24183	0.025868	0.322665	No
Rabgef1	0.219631	5.12385	0.025909	0.323012	No
Eeig2	0.242358	4.64378	0.0259327	0.323024	No
NA	-0.562327	2.89991	0.0259638	0.323024	No
Pofut2	0.171011	5.425	0.0259913	0.323024	No
Cd209b	-2.52743	-3.1111	0.0259956	0.323024	No
Prkg2	-0.964642	1.09692	0.0259957	0.323024	No
Adam19	-0.217852	5.1112	0.0260052	0.323024	No
Cox5b-ps	4.21414	-3.04585	0.0260083	0.323024	No
NA	-3.98503	-3.50493	0.0260164	0.323024	No
Ces1c	3.7221	-3.4514	0.0260354	0.32304	No
Car4	-0.44737	6.43651	0.0260443	0.32304	No
Amdhd2	0.212568	5.14174	0.0260869	0.323403	No
NA	-1.15946	-1.68236	0.0261113	0.32354	No
Cd200r3	-1.06763	-0.830749	0.0262177	0.324693	No
Skint3	-0.830233	0.33252	0.0262491	0.324917	No
Mfhas1	-0.234851	3.34886	0.0262786	0.325116	No
Trav7-5	-1.80522	1.2429	0.0263328	0.32562	No
Gm2735	1.63528	1.19931	0.0263565	0.32568	No
Kcnd1	-0.564745	0.427679	0.0263644	0.32568	No
Akna	-0.196023	5.18493	0.0263973	0.325734	No
Il36g	0.690504	3.22694	0.0264077	0.325734	No
Chpf2	0.215772	5.02186	0.0264123	0.325734	No
Msl3	-0.174469	4.59603	0.0264311	0.325734	No
Igkv14-130	1.73122	4.54402	0.0264359	0.325734	No
Samd13	3.49935	-2.41734	0.0265071	0.326446	No
Dcaf6	0.281122	4.50347	0.0265236	0.326484	No
Tmprss13	-0.667826	0.0656784	0.0265404	0.326525	No
Slc19a3	0.542711	1.11171	0.0265676	0.326694	No
NA	4.22729	-3.27258	0.0266259	0.327245	No
Sema6d	-0.269499	3.56793	0.0266764	0.327699	No
Trib3	0.395049	2.29691	0.0267047	0.327882	No
Dusp13b	1.66382	-1.32749	0.0267529	0.328307	No
Fuca1	0.243079	7.03401	0.0267973	0.328546	No
Clcnkb	3.96508	-3.01223	0.0267994	0.328546	No
Nhlrc2	-0.247384	3.48078	0.0268397	0.328875	No
Gm18959	-3.4217	-3.67308	0.026956	0.329821	No
Gpr4	0.34195	2.3471	0.0269568	0.329821	No
NA	2.42461	-2.97684	0.0269577	0.329821	No
Ddx10	-0.204411	3.59629	0.02704	0.330661	No
Apol7e	-0.329212	5.29475	0.0270944	0.33116	No
H2al1k	-5.18557	-3.00501	0.0271185	0.331288	No
Rptn	-0.931332	-1.24959	0.0271493	0.331497	No
Zfyve27	0.195627	4.74349	0.0271815	0.331723	No
Trav9d-1	5.31627	-2.76116	0.027251	0.332243	No
B430306N03Rik	0.429875	1.95822	0.0272514	0.332243	No
Clk1	0.296425	6.85975	0.0272838	0.332433	No
NA	7.11692	-1.88813	0.0272944	0.332433	No
H3c4	-0.882291	-0.650722	0.0273095	0.332451	No
Pde8a	0.223258	3.81436	0.0273488	0.332763	No
NA	-0.539375	1.61791	0.0274061	0.333293	No
Ces2b	-0.902476	-0.693949	0.0274433	0.333541	No
Tmem35b	-0.226363	3.77675	0.027454	0.333541	No
[truncated: 22,287 more rows]
