# Supplementary material for: Mafb deficiency in myeloid cells increases susceptibility to Mycobacterium tuberculosis infection in mice
Source: Front Immunol. 2026 Jan 23;16:1660933. doi: 10.3389/fimmu.2025.1660933 (PMC12876153; doi:10.3389/fimmu.2025.1660933)
Supplement: Supplementary file 12 [file Table3.xlsx]

## Sheet: TOP10
Cluster	ID	Description	GeneRatio	pvalue	p.adjust	qvalue	geneID	Count
Up	GO:0050863	regulation of T cell activation	37/603	1.11846e-13	3.28409e-11	2.07136e-11	Tnfrsf1b/Ccr2/Tnfrsf21/Ceacam1/H2-Ab1/Cd74/Cd24a/Sirpb1c/Il2rg/Syk/Fas/H2-DMb1/Cyrib/Il1rl2/H2-Aa/Cd86/Malt1/H2-DMa/Spn/Stat5a/Cav1/H2-Eb1/Itgal/Ptprc/Pag1/Nck1/Arg2/Ctnnb1/Cd300a/Cd44/Rhoa/Anxa1/Havcr2/Sirpb1b/Laptm5/Lilrb4a/Sash3	37
Up	GO:0070663	regulation of leukocyte proliferation	29/603	2.64126e-11	2.28345e-09	1.44024e-09	Tnfrsf1b/Ccr2/Tnfrsf21/Ceacam1/Bst1/Cd74/Cd24a/Syk/H2-DMb1/Gstp1/H2-Aa/Cd86/Gpr183/Spn/Stat5a/Fcgr2b/Itgal/Ptprc/Nck1/Arg2/Ctnnb1/Cd300a/Cd44/Tyrobp/Anxa1/Havcr2/Laptm5/Lilrb4a/Sash3	29
Up	GO:1903037	regulation of leukocyte cell-cell adhesion	39/603	3.08446e-15	1.44908e-12	9.13973e-13	Ccr2/Tnfrsf21/Ceacam1/H2-Ab1/Cd74/Klf4/Cd24a/Itgb2/Sirpb1c/Il2rg/Syk/H2-DMb1/Cyrib/Il1rl2/Gstp1/H2-Aa/Cd86/Malt1/H2-DMa/Spn/Ass1/Stat5a/Cav1/Alox5/H2-Eb1/Itgal/Ptprc/Pag1/Nck1/Arg2/Cd300a/Cd44/Rhoa/Anxa1/Havcr2/Sirpb1b/Laptm5/Lilrb4a/Sash3	39
Up	GO:0070661	leukocyte proliferation	35/603	6.72122e-12	9.24722e-10	5.83248e-10	Tnfrsf1b/Ccr2/Tnfrsf21/Ceacam1/Bst1/Cd74/Cd24a/Itgb2/Syk/H2-DMb1/Gstp1/H2-Aa/Cd86/Malt1/Gpr183/Spn/Stat5a/Fcgr2b/Itgal/Ptprc/Nck1/Arg2/Ctnnb1/Cd300a/Cd44/Tyrobp/Gapt/Anxa1/Havcr2/Fosl2/Laptm5/Lipa/Lilrb4a/Rps6/Sash3	35
Up	GO:0007159	leukocyte cell-cell adhesion	49/603	2.50237e-21	6.02105e-18	3.79764e-18	Ccr2/Tnfrsf21/Ceacam1/H2-Ab1/Cd74/Klf4/Cd24a/Itgb2/Itgb7/Sirpb1c/Cd177/Il2rg/Syk/H2-DMb1/Cyrib/Il1rl2/Gstp1/H2-Aa/Cd86/Malt1/H2-DMa/Spn/Ass1/Stat5a/Cav1/Alox5/Thbs1/H2-Eb1/Itgal/Ptprc/Stk10/Pag1/Nck1/F11r/Arg2/Selplg/Cd300a/Cd44/Rhoa/Anxa1/Havcr2/Sirpb1b/Sema4d/Cx3cr1/S100a8/Laptm5/Lilrb4a/Cfh/Sash3	49
Down	GO:0098883	synapse pruning	4/576	0.000133502	0.00210942	0.00150159	C1qb/C1qc/C1qa/Cdk5	4
Down	GO:0001562	response to protozoan	9/576	3.92407e-07	1.67291e-05	1.19086e-05	Gbp9/Irgm2/Gbp7/Gbp8/Igtp/Cd37/Pf4/Gbp3/Enpp1	9
Down	GO:0050863	regulation of T cell activation	20/576	0.000255616	0.00356521	0.00253789	Adam8/Aif1/Lgals9/Rhoh/Cblb/Igf1/Irgm1/Ccl2/Socs6/Trex1/Ap3d1/Ctla2a/Il15/Tfrc/Cd37/Zc3h12d/Sdc4/Nck2/Hlx/Dock8	20
Down	GO:0070663	regulation of leukocyte proliferation	16/576	0.000608828	0.00707156	0.00503388	Aif1/Lgals9/Cblb/Igf1/Irgm1/Grem1/Ighm/Il15/Tfrc/Cd37/Zc3h12d/Bcl2l1/Sdc4/Tlr9/Nfatc2/Nck2	16
Down	GO:1903037	regulation of leukocyte cell-cell adhesion	20/576	0.000225112	0.00326051	0.00232099	Adam8/Aif1/Lgals9/Rhoh/Cblb/Igf1/Irgm1/Ccl2/Socs6/Ap3d1/Il15/Tfrc/Cd37/Zc3h12d/Sdc4/Ets1/Nck2/Hlx/Wnk1/Dock8	20
Down	GO:0070661	leukocyte proliferation	22/576	5.2287e-05	0.00096838	0.00068934	Aif1/Lgals9/Cblb/Igf1/Irgm1/Tbk1/Grem1/Ighm/Il15/Tfrc/Cd37/Zc3h12d/Azi2/Cd180/Emp2/Bcl2l1/Sdc4/Tlr9/Nfatc2/Nck2/Tcirg1/Dock8	22
Down	GO:0007159	leukocyte cell-cell adhesion	21/576	0.00029019	0.00393804	0.00280329	Adam8/Aif1/Lgals9/Rhoh/Cblb/Igf1/Slc39a8/Irgm1/Ccl2/Socs6/Ap3d1/Il15/Tfrc/Cd37/Zc3h12d/Sdc4/Ets1/Nck2/Hlx/Wnk1/Dock8	21
Down	GO:0042832	defense response to protozoan	9/576	1.44172e-07	7.08165e-06	5.04106e-06	Gbp9/Irgm2/Gbp7/Gbp8/Igtp/Cd37/Pf4/Gbp3/Enpp1	9
Down	GO:0006956	complement activation	6/576	0.00218196	0.0180848	0.0128737	C1qb/C1qc/C1qa/Cd5l/Ighm/Cfp	6
Down	GO:0071346	cellular response to type II interferon	20/576	4.54075e-13	7.32845e-11	5.21674e-11	Mrc1/Gbp9/Ccl4/Irgm2/Parp14/Irgm1/Ccl7/Ccl2/Gbp7/Parp9/Stat1/Gbp8/Igtp/Daxx/Ccl3/Gbp5/Stx4a/Flnb/Gbp3/Stxbp3	20
Supplementary Table 3. Top 10 GOBP terms identified in DEGs in Mtb-infected Mafb-cKO BMMs.

## Sheet: All list
Cluster	ID	Description	GeneRatio	BgRatio	pvalue	p.adjust	qvalue	geneID	Count
Up	GO:0007159	leukocyte cell-cell adhesion	49/603	447/28891	2.5e-21	6.02e-18	3.8e-18	Ccr2/Tnfrsf21/Ceacam1/H2-Ab1/Cd74/Klf4/Cd24a/Itgb2/Itgb7/Sirpb1c/Cd177/Il2rg/Syk/H2-DMb1/Cyrib/Il1rl2/Gstp1/H2-Aa/Cd86/Malt1/H2-DMa/Spn/Ass1/Stat5a/Cav1/Alox5/Thbs1/H2-Eb1/Itgal/Ptprc/Stk10/Pag1/Nck1/F11r/Arg2/Selplg/Cd300a/Cd44/Rhoa/Anxa1/Havcr2/Sirpb1b/Sema4d/Cx3cr1/S100a8/Laptm5/Lilrb4a/Cfh/Sash3	49
Up	GO:0072593	reactive oxygen species metabolic process	38/603	257/28891	2.56e-21	6.02e-18	3.8e-18	Nqo1/Acp5/Itgb2/Txn1/Prdx5/Prcp/Prdx6/Cd177/Hvcn1/Txnrd1/Syk/Gpx1/Gstp1/Pmaip1/Hif1a/Prdx1/Alox5/Thbs1/App/Cybb/Nfe2l2/Arg2/Pid1/Tlr6/Sod2/Rhoa/Tyrobp/Ucp2/Pdk3/Atg5/Ncf2/G6pdx/Ndufs3/Lipa/Plcg2/Cyba/Nnt/Gpx3	38
Up	GO:0009117	nucleotide metabolic process	48/603	497/28891	1.26e-18	1.98e-15	1.25e-15	Nqo1/Pgd/Mpc1/Prdx5/Txnrd1/Ldhb/Gda/Eno1/Acp3/Papss2/Tkt/Kynu/Mvd/Atic/Cs/Atp5mc3/Pid1/Idh1/Sdhd/Adss2/Rhoa/Nadk/Gars/Aldoa/Me2/Acot7/Ndufv2/Mdh2/Pdk3/Ndufa10/Atp5f1a/Ndufs8/Ncf2/Atp5f1c/G6pdx/Pdha1/Taldo1/Sdhb/Ndufs2/Ndufs3/Lipa/Cfh/Rpia/Ldha/Rhoq/Nme2/Uprt/Nnt	48
Up	GO:0006091	generation of precursor metabolites and energy	46/603	484/28891	1.27e-17	9.96e-15	6.28e-15	Pgd/Eno1/Hif1a/Pygl/Cisd1/Tkt/Pgam1/Alox5/Cs/Slc2a6/App/Agl/Idh1/Cox5a/Uqcrh/Sod2/Sdhd/Uqcrq/Rhoa/Aldoa/Ucp2/Ndufv2/Pkm/Mdh2/Ndufa10/Atp5f1a/Ndufs8/Atp5f1c/Mtch2/G6pdx/Pdha1/Taldo1/Sdhb/Ndufs2/Ndufs3/Lipa/Ptges3/Ugp2/Cox7a2l/Rpia/Ldha/Pfkl/Chchd10/Uqcrc1/Nnt/Uqcrfs1	46
Up	GO:0050900	leukocyte migration	41/603	398/28891	4.63e-17	3.11e-14	1.96e-14	Ccr2/Bst1/F7/Cd74/Ccr1/Pla2g7/Cd24a/Itgb2/Itgb7/Cd9/Cd177/Syk/Adam17/Gpr183/Spn/Slc8b1/Rin3/Alox5/Thbs1/Tlr2/Itgal/Stk10/App/Itga1/F11r/Adam10/Selplg/Ano6/Cd300a/Abr/Eps8/Rhoa/Il17ra/Anxa1/Cd34/Cx3cr1/Padi2/S100a8/Nedd9/Cd200/Mmp14	41
Up	GO:0006909	phagocytosis	32/603	242/28891	1.07e-16	6.3e-14	3.97e-14	Fgr/Ccr2/Cd302/Itgb2/Ticam2/Sirpb1c/Cdc42se1/Il2rg/Syk/Pld4/Fcgr2b/Bin2/Cd300lf/Atg7/Thbs1/Tlr2/Itgal/Ptprc/Rap1a/Ano6/Arl8b/Cd300a/Abr/Tyrobp/Anxa1/Atg5/Sirpb1b/Atg3/Ncf2/Plcg2/Rab7/Cyba	32
Up	GO:0022409	positive regulation of cell-cell adhesion	38/603	354/28891	1.71e-16	8.94e-14	5.64e-14	Ccr2/Ceacam1/H2-Ab1/Cd74/Emilin2/Plaur/Cd24a/Itgb2/Sirpb1c/Il2rg/Syk/H2-DMb1/Cyrib/Il1rl2/H2-Aa/Cd86/Malt1/H2-DMa/Spn/Stat5a/Cav1/Alox5/H2-Eb1/Itgal/Ptprc/Nck1/F11r/Cd44/Rhoa/Anxa1/Havcr2/Sirpb1b/Ccr5/Plpp3/Kif26b/Lilrb4a/Il6ra/Sash3	38
Up	GO:2000377	regulation of reactive oxygen species metabolic process	25/603	168/28891	1.56e-14	6.65e-12	4.2e-12	Acp5/Itgb2/Prcp/Cd177/Hvcn1/Syk/Gstp1/Hif1a/Alox5/Thbs1/App/Nfe2l2/Arg2/Pid1/Tlr6/Sod2/Rhoa/Tyrobp/Pdk3/Atg5/Ncf2/G6pdx/Plcg2/Cyba/Nnt	25
Up	GO:0002696	positive regulation of leukocyte activation	39/603	432/28891	2.17e-14	8.33e-12	5.25e-12	Fgr/Ccr2/Mmp8/Bst1/H2-Ab1/Cd74/Cd24a/Itgb2/Ticam2/Sirpb1c/Cd177/Il2rg/Ctsc/Syk/H2-DMb1/Cyrib/Il1rl2/H2-Aa/Cd86/Malt1/Gpr183/H2-DMa/Spn/Stat5a/Cav1/Thbs1/H2-Eb1/Itgal/Ptprc/Nck1/Tlr6/Rhoa/Tyrobp/Anxa1/Havcr2/Sirpb1b/Lilrb4a/Sash3/Mmp14	39
Up	GO:0042060	wound healing	36/603	370/28891	2.3e-14	8.33e-12	5.25e-12	F10/Ccr2/Ceacam1/F7/Slc7a11/Emilin2/Plaur/Prcp/Cd9/Hpse/Syk/Gpx1/Papss2/Hif1a/Mmp12/Cav1/Alox5/S100a10/Myof/Tsku/Thbs1/Procr/Nfe2l2/F11r/Ano6/Arl8b/Vwf/Cd44/Anxa1/Actg1/Plpp3/Dtnbp1/Lilrb4a/Cfh/Il6ra/Arhgap24	36
Up	GO:2001233	regulation of apoptotic signaling pathway	39/603	437/28891	3.16e-14	1.06e-11	6.68e-12	Cd74/Plaur/Ctsh/Ctsc/Fas/Gpx1/Gstp1/Eno1/Pmaip1/Hif1a/Slc25a5/Tifab/Fcgr2b/Cav1/Psen2/Raf1/Thbs1/Ptprc/Nck1/App/Gclm/Ptpn1/Nfe2l2/Ctsk/Ctnnb1/Trps1/Tlr6/Rffl/Sod2/Cd44/Ybx3/Ctss/P4hb/Herpud1/Cx3cr1/Mtch2/S100a8/Deptor/Ndufs3	39
Up	GO:0050863	regulation of T cell activation	37/603	411/28891	1.12e-13	3.28e-11	2.07e-11	Tnfrsf1b/Ccr2/Tnfrsf21/Ceacam1/H2-Ab1/Cd74/Cd24a/Sirpb1c/Il2rg/Syk/Fas/H2-DMb1/Cyrib/Il1rl2/H2-Aa/Cd86/Malt1/H2-DMa/Spn/Stat5a/Cav1/H2-Eb1/Itgal/Ptprc/Pag1/Nck1/Arg2/Ctnnb1/Cd300a/Cd44/Rhoa/Anxa1/Havcr2/Sirpb1b/Laptm5/Lilrb4a/Sash3	37
Up	GO:1902105	regulation of leukocyte differentiation	34/603	363/28891	3.67e-13	1.01e-10	6.4e-11	Ccr2/Ceacam1/Cd74/Ccr1/Cd24a/Pira6/Pira12/Nfam1/Il2rg/Syk/Fas/Il1rl2/H2-Aa/Malt1/H2-DMa/Stat5a/Pira2/Tjp2/Lilra6/Ptprc/Ctnnb1/Hcls1/Cd44/Rhoa/Tyrobp/Ppargc1b/Anxa1/Nedd9/Cd101/Lilrb4a/Pira13/Nme2/Sash3/Mmp14	34
Up	GO:0002697	regulation of immune effector process	39/603	473/28891	3.95e-13	1.03e-10	6.49e-11	Fgr/Tnfrsf1b/Ccr2/Ceacam1/Cd74/Cd24a/Acp5/Itgb2/Ticam2/Cd177/Syk/H2-DMb1/Cyrib/Cd86/Malt1/Litaf/Spn/Stat5a/Panx1/Fcgr2b/Mapkapk2/Sh2d1b1/Tlr2/Ptprc/Rap1a/Cd300a/Abr/Tyrobp/Anxa1/Havcr2/Atg5/Cx3cr1/Laptm5/Irf5/Ddx21/Lilrb4a/Cfh/Plcg2/Sash3	39
Up	GO:0032640	tumor necrosis factor production	26/603	223/28891	1.6e-12	3.42e-10	2.15e-10	Ccr2/Mmp8/Cd24a/Acp5/Syk/Gstp1/Spn/Psen2/Mapkapk2/Thbs1/Tlr2/Ptprc/App/Cybb/Arg2/Tlr6/Tyrobp/Cd300ld/Havcr2/Tnfrsf8/Cx3cr1/Ccr5/Lilrb4a/Plcg2/Cyba/Sash3	26
Up	GO:0046651	lymphocyte proliferation	34/603	383/28891	1.68e-12	3.43e-10	2.16e-10	Tnfrsf1b/Ccr2/Tnfrsf21/Ceacam1/Bst1/Cd74/Cd24a/Itgb2/Syk/H2-DMb1/H2-Aa/Cd86/Malt1/Gpr183/Spn/Stat5a/Fcgr2b/Itgal/Ptprc/Nck1/Arg2/Ctnnb1/Cd300a/Cd44/Tyrobp/Gapt/Anxa1/Havcr2/Fosl2/Laptm5/Lipa/Lilrb4a/Rps6/Sash3	34
Up	GO:0032943	mononuclear cell proliferation	34/603	389/28891	2.6e-12	4.69e-10	2.96e-10	Tnfrsf1b/Ccr2/Tnfrsf21/Ceacam1/Bst1/Cd74/Cd24a/Itgb2/Syk/H2-DMb1/H2-Aa/Cd86/Malt1/Gpr183/Spn/Stat5a/Fcgr2b/Itgal/Ptprc/Nck1/Arg2/Ctnnb1/Cd300a/Cd44/Tyrobp/Gapt/Anxa1/Havcr2/Fosl2/Laptm5/Lipa/Lilrb4a/Rps6/Sash3	34
Up	GO:0030099	myeloid cell differentiation	38/603	480/28891	2.74e-12	4.77e-10	3.01e-10	Clec5a/Ceacam1/Cd74/Ccr1/Pira6/Pira12/Fas/Hif1a/Gpr183/Slc25a5/Tifab/Stat5a/Pira2/Alas1/Psen2/Klf2/Cd300lf/Tjp2/Lilra6/Tlr2/App/Ctnnb1/Hcls1/Tmem14c/Tyrobp/Ucp2/Ppargc1b/Fosl2/Mturn/G6pdx/Nedd9/Lipa/Rarg/Cd101/Lilrb4a/Rps6/Pira13/Nme2	38
Up	GO:0002504	antigen processing and presentation of peptide or polysaccharide antigen via MHC class II	11/603	27/28891	2.88e-12	4.83e-10	3.05e-10	H2-Ab1/Cd74/Marchf1/H2-DMb1/H2-Aa/H2-DMa/Fcgr2b/Thbs1/H2-Eb1/Arl8b/Ctss	11
Up	GO:0006749	glutathione metabolic process	15/603	64/28891	3.25e-12	5.26e-10	3.32e-10	Slc7a11/Gstm1/Gpx1/Gstp1/Gsta3/Gsr/Arl6ip5/Gclm/Nfe2l2/Idh1/Sod2/Mgst2/Gsto1/G6pdx/Gpx3	15
Up	GO:0032680	regulation of tumor necrosis factor production	25/603	216/28891	5.07e-12	7.94e-10	5.01e-10	Ccr2/Mmp8/Cd24a/Acp5/Syk/Gstp1/Spn/Mapkapk2/Thbs1/Tlr2/Ptprc/App/Cybb/Arg2/Tlr6/Tyrobp/Cd300ld/Havcr2/Tnfrsf8/Cx3cr1/Ccr5/Lilrb4a/Plcg2/Cyba/Sash3	25
Up	GO:0048872	homeostasis of number of cells	34/603	401/28891	6.05e-12	8.86e-10	5.59e-10	Ccr2/Cd74/Slc7a11/Cd24a/Prdx5/Fstl1/Fas/Pmaip1/Adam17/Hif1a/Gpr183/Prdx1/Slc25a5/Stat5a/Fcgr2b/Alas1/Klf2/Hcls1/Cd44/P2ry14/Sh2b2/Tmem14c/Gapt/Anxa1/Fosl2/Cx3cr1/Mtch2/G6pdx/Lipa/Lilrb4a/Cfh/Rps6/Sash3/Tuba1a	34
Up	GO:0046390	ribose phosphate biosynthetic process	25/603	218/28891	6.22e-12	8.86e-10	5.59e-10	Mpc1/Eno1/Papss2/Pygl/Atic/Atp5mc3/Pid1/Sdhd/Adss2/Aldoa/Acot7/Ndufv2/Pdk3/Ndufa10/Atp5f1a/Ndufs8/Atp5f1c/G6pdx/Pdha1/Sdhb/Ndufs2/Ndufs3/Lipa/Nme2/Uprt	25
Up	GO:0019221	cytokine-mediated signaling pathway	36/603	450/28891	7.72e-12	9.81e-10	6.19e-10	Ccr2/Mmp8/Ceacam1/Cd74/Ccr1/Cd24a/Pira12/Ticam2/Il2rg/Syk/Adam17/Hif1a/Mmp12/Stat5a/Pira2/Cav1/Il13ra1/Cd300lf/Tjp2/Lilra6/Ptprc/Lims1/Ifitm6/Rffl/Naip2/Sh2b2/Il17ra/Ube2k/Cx3cr1/Ccr5/Padi2/Laptm5/Irf5/Lilrb4a/Il6ra/Pira13	36
Up	GO:0002695	negative regulation of leukocyte activation	24/603	206/28891	1.18e-11	1.45e-09	9.17e-10	Fgr/Ccr2/Tnfrsf21/Ceacam1/Cd74/Cd24a/Fas/H2-Aa/Cd86/Spn/Fcgr2b/Cd300lf/Pag1/Arg2/Cd300a/Abr/Cd44/Samsn1/Tyrobp/Anxa1/Havcr2/Laptm5/Lilrb4a/Cd200	24
Up	GO:0050670	regulation of lymphocyte proliferation	28/603	286/28891	1.58e-11	1.73e-09	1.09e-09	Tnfrsf1b/Ccr2/Tnfrsf21/Ceacam1/Bst1/Cd74/Cd24a/Syk/H2-DMb1/H2-Aa/Cd86/Gpr183/Spn/Stat5a/Fcgr2b/Itgal/Ptprc/Nck1/Arg2/Ctnnb1/Cd300a/Cd44/Tyrobp/Anxa1/Havcr2/Laptm5/Lilrb4a/Sash3	28
Up	GO:0030098	lymphocyte differentiation	37/603	486/28891	1.68e-11	1.73e-09	1.09e-09	Ccr2/H2-Ab1/Cd74/Sema4a/Cd24a/Psap/Clec4e/Nfam1/Il2rg/Syk/Fas/Il1rl2/H2-Aa/Adam17/Malt1/Gpr183/H2-DMa/Slc25a5/Spn/Stat5a/Ptprc/Ctnnb1/Nfil3/Cd44/Rhoa/Anxa1/Atg5/Fosl2/Ly9/Laptm5/Lipa/Lilrb4a/Rps6/Plcg2/Il6ra/Sash3/Mmp14	37
Up	GO:0045454	cell redox homeostasis	11/603	31/28891	1.73e-11	1.73e-09	1.09e-09	Txn1/Prdx5/Prdx6/Txnrd1/Gpx1/Prdx1/Gsr/Txn2/Nfe2l2/Ero1b/Nnt	11
Up	GO:0002685	regulation of leukocyte migration	26/603	249/28891	2e-11	1.92e-09	1.21e-09	Ccr2/Bst1/F7/Cd74/Ccr1/Pla2g7/Cd9/Adam17/Spn/Slc8b1/Rin3/Thbs1/Tlr2/Stk10/App/Adam10/Ano6/Cd300a/Abr/Rhoa/Anxa1/Cx3cr1/Padi2/Nedd9/Cd200/Mmp14	26
Up	GO:0006739	NADP metabolic process	13/603	50/28891	2.2e-11	1.99e-09	1.25e-09	Nqo1/Pgd/Prdx5/Txnrd1/Tkt/Idh1/Nadk/Me2/Ncf2/G6pdx/Taldo1/Rpia/Nnt	13
Up	GO:0032944	regulation of mononuclear cell proliferation	28/603	290/28891	2.2e-11	1.99e-09	1.25e-09	Tnfrsf1b/Ccr2/Tnfrsf21/Ceacam1/Bst1/Cd74/Cd24a/Syk/H2-DMb1/H2-Aa/Cd86/Gpr183/Spn/Stat5a/Fcgr2b/Itgal/Ptprc/Nck1/Arg2/Ctnnb1/Cd300a/Cd44/Tyrobp/Anxa1/Havcr2/Laptm5/Lilrb4a/Sash3	28
Up	GO:0050817	coagulation	22/603	178/28891	2.63e-11	2.28e-09	1.44e-09	F10/Ceacam1/F7/Slc7a11/Emilin2/Plaur/Cd9/Hpse/Syk/Papss2/Cav1/Psen2/Thbs1/Procr/Nfe2l2/F11r/Ano6/Vwf/Dtnbp1/Lilrb4a/Cfh/Il6ra	22
Up	GO:0007162	negative regulation of cell adhesion	29/603	315/28891	3.08e-11	2.5e-09	1.57e-09	Tnfrsf21/Ceacam1/Cd74/Klf4/Cd24a/Acp5/Cd9/Gstp1/H2-Aa/Cd86/Mmp12/Spn/Ass1/Mbp/Thbs1/Ptprc/Pag1/Arg2/Adam10/Cd300a/Cd44/Rhoa/Anxa1/Havcr2/Sema4d/Laptm5/Lilrb4a/Myadm/Mmp14	29
Up	GO:0002263	cell activation involved in immune response	30/603	337/28891	3.25e-11	2.59e-09	1.63e-09	Fgr/Ccr2/Cd74/Sema4a/Itgb2/Clec4e/Cd177/Syk/H2-DMb1/Malt1/Gpr183/Spn/Psen2/Sh2d1b1/Itgal/Ptprc/App/Ywhaz/Cd300a/Abr/Tyrobp/Gapt/Anxa1/Havcr2/Ly9/Lilrb4a/Rps6/Plcg2/Il6ra/Apbb1ip	30
Up	GO:0050870	positive regulation of T cell activation	27/603	277/28891	4.04e-11	3.12e-09	1.96e-09	Ccr2/H2-Ab1/Cd74/Cd24a/Sirpb1c/Il2rg/Syk/H2-DMb1/Cyrib/Il1rl2/H2-Aa/Cd86/Malt1/H2-DMa/Spn/Stat5a/Cav1/H2-Eb1/Itgal/Ptprc/Nck1/Rhoa/Anxa1/Havcr2/Sirpb1b/Lilrb4a/Sash3	27
Up	GO:0050727	regulation of inflammatory response	33/603	411/28891	5.3e-11	4.02e-09	2.54e-09	Tnfrsf1b/Ccr2/Mmp8/Bst1/Cd24a/Cd200r4/Acp5/Ctsc/Gpx1/Il1rl2/Gstp1/Alox5ap/Spn/Stat5a/Fcgr2b/Smpdl3b/Alox5/Tlr2/App/Npy/Socs3/Tlr6/Abr/Cd44/Il17ra/Ctss/Psma1/Anxa1/Cx3cr1/Ccr5/S100a8/Plcg2/Cd200	33
Up	GO:0007596	blood coagulation	21/603	175/28891	1.3e-10	8.87e-09	5.6e-09	F10/Ceacam1/F7/Slc7a11/Emilin2/Plaur/Cd9/Hpse/Syk/Papss2/Cav1/Thbs1/Procr/Nfe2l2/F11r/Ano6/Vwf/Dtnbp1/Lilrb4a/Cfh/Il6ra	21
Up	GO:0050764	regulation of phagocytosis	18/603	127/28891	1.74e-10	1.14e-08	7.16e-09	Fgr/Sirpb1c/Il2rg/Syk/Fcgr2b/Cd300lf/Atg7/Tlr2/Ptprc/Rap1a/Ano6/Cd300a/Abr/Atg5/Sirpb1b/Atg3/Plcg2/Cyba	18
Up	GO:0007599	hemostasis	21/603	179/28891	2e-10	1.27e-08	7.99e-09	F10/Ceacam1/F7/Slc7a11/Emilin2/Plaur/Cd9/Hpse/Syk/Papss2/Cav1/Thbs1/Procr/Nfe2l2/F11r/Ano6/Vwf/Dtnbp1/Lilrb4a/Cfh/Il6ra	21
Up	GO:0006979	response to oxidative stress	31/603	389/28891	2.47e-10	1.49e-08	9.37e-09	Srxn1/Slc7a11/Nqo1/Psap/Txn1/Prdx5/Prdx6/Txnrd1/Gpx1/Gstp1/Hif1a/Prdx1/Alox5/Atg7/Gsr/Arl6ip5/App/Gclm/Nfe2l2/Idh1/Sod2/Ucp2/Ppargc1b/Anxa1/Ndufs8/Sqstm1/G6pdx/Ndufs2/Gpx3/Psmb5/Slc8a1	31
Up	GO:0030595	leukocyte chemotaxis	24/603	240/28891	2.91e-10	1.71e-08	1.08e-08	Ccr2/Bst1/F7/Cd74/Ccr1/Pla2g7/Itgb2/Syk/Adam17/Gpr183/Slc8b1/Rin3/Alox5/Thbs1/App/Itga1/Adam10/Ano6/Il17ra/Anxa1/Cx3cr1/Padi2/S100a8/Nedd9	24
Up	GO:0097193	intrinsic apoptotic signaling pathway	28/603	327/28891	3.62e-10	2.02e-08	1.28e-08	Tnfrsf1b/Cd74/Plaur/Gpx1/Eno1/Pmaip1/Hif1a/Tifab/Fcgr2b/Cav1/Arl6ip5/Nck1/App/Ptpn1/Nfe2l2/Ctnnb1/Dnajc10/Sod2/Cd44/Ybx3/P4hb/Ube2k/Herpud1/Mtch2/E2f2/S100a8/Crip1/Ndufs3	28
Up	GO:0002237	response to molecule of bacterial origin	32/603	421/28891	4.18e-10	2.31e-08	1.46e-08	Slpi/Tnfrsf1b/Mmp8/Ptgir/Nqo1/Cd24a/Acp5/Ticam2/Cyrib/Gstp1/Adam17/Cd86/Malt1/Litaf/Tifab/Fcgr2b/Mapkapk2/Tlr2/Tlr6/Tnip3/Abr/Rhoa/Vim/Havcr2/Fosl2/Cx3cr1/Ncf2/S100a8/Irf5/Lilrb4a/Cfh/Plcg2	32
Up	GO:0009636	response to toxic substance	18/603	136/28891	5.47e-10	2.95e-08	1.86e-08	Slc7a11/Nqo1/Txn1/Prdx6/Esd/Fas/Gpx1/Gsta3/Hif1a/Prdx1/Ass1/Mbp/Gsr/Nfe2l2/Sod2/Pon2/Nnt/Gpx3	18
Up	GO:0002764	immune response-regulating signaling pathway	33/603	450/28891	5.56e-10	2.97e-08	1.87e-08	Clec4n/Tnfrsf21/Ticam2/Ctsh/Clec4e/Nfam1/Syk/Cd86/Malt1/Cav1/Psen2/Smpdl3b/Mapkapk2/Sh2d1b1/Cd300lf/Tlr2/Ptprc/App/Rap1a/Tlr6/Tnip3/Cd300a/Sh2b2/Tyrobp/Havcr2/Fosl2/Ezr/Laptm5/Lipa/Ube2n/Lilrb4a/Plcg2/Cyba	33
Up	GO:0006090	pyruvate metabolic process	18/603	137/28891	6.17e-10	3.25e-08	2.05e-08	Mpc1/Ldhb/Eno1/Hif1a/Slc16a3/Pgam1/Slc2a6/App/Aldoa/Me2/Ucp2/Pkm/Pdk3/Mtch2/Pdha1/Lipa/Ldha/Pfkl	18
Up	GO:0060759	regulation of response to cytokine stimulus	19/603	156/28891	7.67e-10	3.88e-08	2.45e-08	Mmp8/Cd74/Klf4/Cd24a/Ticam2/Syk/Adam17/Hif1a/Mmp12/Cav1/Cd300lf/Tlr2/Ptprc/Rffl/Naip2/Ube2k/Taf9/Padi2/Laptm5	19
Up	GO:0032102	negative regulation of response to external stimulus	34/603	485/28891	9.81e-10	4.85e-08	3.06e-08	Tnfrsf1b/Ceacam1/Sema4a/Plaur/Ccr1/Cd24a/Acp5/Fabp7/Cd9/Gpx1/Gstp1/Mmp12/Spn/Rin3/Fcgr2b/Smpdl3b/Alox5/Sh2d1b1/Thbs1/Npy/Arg2/Socs3/Ywhaz/Abr/Cd44/Xylt1/Psma1/Havcr2/Atg5/Sema4d/Cx3cr1/Padi2/Htra1/Cd200	34
Up	GO:0042113	B cell activation	27/603	320/28891	1.03e-09	5.06e-08	3.19e-08	Tnfrsf21/Bst1/H2-Ab1/Cd74/Cd24a/Nfam1/Il2rg/Syk/Fas/Adam17/Cd86/Malt1/Gpr183/Slc25a5/Stat5a/Fcgr2b/Ptprc/Cd300a/Samsn1/Tyrobp/Gapt/Fosl2/Laptm5/Lilrb4a/Plcg2/Sash3/Mmp14	27
Up	GO:2001057	reactive nitrogen species metabolic process	15/603	94/28891	1.06e-09	5.12e-08	3.23e-08	Mmp8/Klf4/Acp5/Itgb2/Prdx5/Ass1/Cav1/Klf2/Tlr2/App/Npy/Tlr6/Sod2/Dynll1/Cx3cr1	15
Up	GO:0006935	chemotaxis	33/603	462/28891	1.08e-09	5.12e-08	3.23e-08	Ccr2/Bst1/F7/Lsp1/Cd74/Sema4a/Ccr1/Pla2g7/Itgb2/Syk/Cyrib/Gstp1/Adam17/Gpr183/Slc8b1/Rin3/Alox5/Bin2/Thbs1/App/Itga1/Adam10/Ano6/Rhoa/Il17ra/Anxa1/Sema4d/Cx3cr1/Ccr5/Padi2/S100a8/Tiam1/Nedd9	33
Up	GO:0042775	mitochondrial ATP synthesis coupled electron transport	14/603	80/28891	1.09e-09	5.12e-08	3.23e-08	Cox5a/Uqcrh/Sdhd/Uqcrq/Ndufv2/Ndufa10/Ndufs8/Mtch2/Sdhb/Ndufs2/Ndufs3/Cox7a2l/Uqcrc1/Uqcrfs1	14
Up	GO:0002367	cytokine production involved in immune response	20/603	178/28891	1.16e-09	5.41e-08	3.41e-08	Tnfrsf1b/Ccr2/Cd74/Acp5/Ticam2/Syk/Malt1/Litaf/Panx1/Psen2/Mapkapk2/Tlr2/Atg5/Fosl2/Laptm5/Irf5/Ddx21/Lilrb4a/Plcg2/Sash3	20
Up	GO:0045862	positive regulation of proteolysis	29/603	372/28891	1.56e-09	7.05e-08	4.44e-08	Tnfrsf1b/Ctsh/Ctsc/Syk/Fas/Eno1/Pmaip1/Malt1/Cav1/Psen2/Fam162a/S100a10/Mbp/Atg7/Arl6ip5/App/Ctsk/Rhoa/Ctss/Arih1/Herpud1/Mtch2/S100a8/Laptm5/Gabarap/Timm23/Sumo1/Mmp14/Smurf1	29
Up	GO:0050730	regulation of peptidyl-tyrosine phosphorylation	24/603	266/28891	2.34e-09	1.03e-07	6.48e-08	Clec4n/Bst1/Cd74/Cd24a/Itgb2/Syk/Adam17/Cav1/Psen2/Sh2d1b1/Ptprc/App/Ptpn1/Socs3/Hcls1/Cd300a/Cd44/Samsn1/Sema4d/Plpp3/Nedd9/Lilrb4a/Plcg2/Il6ra	24
Up	GO:0050818	regulation of coagulation	13/603	71/28891	2.41e-09	1.05e-07	6.61e-08	Ceacam1/F7/Emilin2/Plaur/Cd9/Hpse/Cav1/Psen2/Thbs1/Procr/Nfe2l2/Ano6/Vwf	13
Up	GO:0006644	phospholipid metabolic process	28/603	360/28891	3.15e-09	1.33e-07	8.4e-08	Naaa/Plbd1/Pla2g7/Agpat4/Prdx6/Mvd/Mtm1/Smpdl3b/Lpcat2/Pcyt1a/Dgkg/Ttc7/Socs3/Cds2/Samd8/Idh1/Lpcat1/Sgms2/Impa1/Bscl2/Mboat1/Chp1/Plpp3/Pigs/Fdft1/Plcg2/Gde1/Gdpd1	28
Up	GO:0062197	cellular response to chemical stress	26/603	316/28891	3.58e-09	1.49e-07	9.39e-08	Srxn1/Slc7a11/Nqo1/Psap/Txn1/Prdx5/Lrrc8d/Fas/Hif1a/Prdx1/Tifab/Cav1/Lrrc8c/Alox5/Atg7/Gsr/Arl6ip5/Nfe2l2/Sod2/Ybx3/Ppargc1b/Anxa1/Atg5/Sqstm1/G6pdx/Slc8a1	26
Up	GO:0045428	regulation of nitric oxide biosynthetic process	13/603	74/28891	4.1e-09	1.66e-07	1.05e-07	Mmp8/Klf4/Acp5/Itgb2/Ass1/Cav1/Klf2/Tlr2/App/Tlr6/Sod2/Dynll1/Cx3cr1	13
Up	GO:0002718	regulation of cytokine production involved in immune response	18/603	155/28891	4.63e-09	1.81e-07	1.14e-07	Tnfrsf1b/Ccr2/Cd74/Acp5/Ticam2/Syk/Malt1/Litaf/Panx1/Mapkapk2/Tlr2/Atg5/Laptm5/Irf5/Ddx21/Lilrb4a/Plcg2/Sash3	18
Up	GO:1903034	regulation of response to wounding	19/603	174/28891	4.88e-09	1.84e-07	1.16e-07	Ceacam1/F7/Emilin2/Plaur/Klf4/Cd24a/Cd9/Hpse/Adam17/Hif1a/Cav1/Alox5/Thbs1/Nfe2l2/Ano6/Vwf/Xylt1/Anxa1/Actg1	19
Up	GO:0030100	regulation of endocytosis	27/603	344/28891	4.95e-09	1.85e-07	1.17e-07	Fgr/Sirpb1c/Cd177/Il2rg/Syk/Rin3/Fcgr2b/Cav1/Cd300lf/Atg7/Tlr2/Ptprc/App/Ptpn1/Ankrd13a/Rap1a/Ano6/Cd300a/Abr/Atg5/Sirpb1b/Atg3/Actg1/Vamp4/Dtnbp1/Plcg2/Cyba	27
Up	GO:0009620	response to fungus	13/603	76/28891	5.75e-09	2.08e-07	1.31e-07	Clec4n/Clec4e/Syk/Malt1/Tlr2/App/Npy/Clec4a3/Il17ra/Atg5/Cx3cr1/Clec4a2/Plcg2	13
Up	GO:0002274	myeloid leukocyte activation	24/603	280/28891	6.45e-09	2.26e-07	1.43e-07	Fgr/Ccr2/Mmp8/Itgb2/Cd177/Ctsc/Syk/Cd300lf/Thbs1/Tlr2/App/Npy/Adam10/Ywhaz/Tlr6/Cd300a/Abr/Tyrobp/Anxa1/Havcr2/Cx3cr1/Lilrb4a/Plcg2/Cd200	24
Up	GO:0098869	cellular oxidant detoxification	9/603	30/28891	6.85e-09	2.39e-07	1.5e-07	Nqo1/Txn1/Prdx6/Prdx1/Gsr/Nfe2l2/Sod2/Nnt/Gpx3	9
Up	GO:0002532	production of molecular mediator involved in inflammatory response	15/603	108/28891	7.66e-09	2.62e-07	1.65e-07	Ticam2/Syk/Pld4/Adam17/Alox5ap/Hif1a/Pbxip1/Alox5/Pld3/Ywhaz/Tlr6/Cd300a/Il17ra/Lipa/Lilrb4a	15
Up	GO:0046631	alpha-beta T cell activation	21/603	221/28891	9.4e-09	3.13e-07	1.98e-07	Ccr2/H2-Ab1/Sema4a/Cd24a/Psap/Il2rg/Syk/Malt1/Gpr183/Spn/Ptprc/Arg2/Cd300a/Cd44/Rhoa/Anxa1/Fosl2/Ly9/Lilrb4a/Il6ra/Sash3	21
Up	GO:0050920	regulation of chemotaxis	22/603	243/28891	1.02e-08	3.37e-07	2.13e-07	Ccr2/Bst1/F7/Cd74/Sema4a/Ccr1/Pla2g7/Cyrib/Gstp1/Adam17/Gpr183/Slc8b1/Rin3/Thbs1/App/Adam10/Ano6/Sema4d/Cx3cr1/Padi2/Tiam1/Nedd9	22
Up	GO:0051090	regulation of DNA-binding transcription factor activity	30/603	436/28891	1.46e-08	4.55e-07	2.87e-07	Klf4/Itgb2/Ticam2/Bhlhe40/Nfam1/Syk/Malt1/Mtpn/Fcgr2b/Cav1/Tlr2/Trim13/App/Ctnnb1/Tlr6/Hcls1/Ppargc1b/Havcr2/Egln1/Chp1/Tnfrsf8/Cx3cr1/Mturn/Plpp3/Ube2n/Plcg2/Sri/Psma6/Sumo1/Cd200	30
Up	GO:0043281	regulation of cysteine-type endopeptidase activity involved in apoptotic process	20/603	212/28891	2.39e-08	7.01e-07	4.42e-07	Plaur/Klf4/Syk/Fas/Gpx1/Pmaip1/Malt1/Fam162a/Thbs1/Arl6ip5/App/Rffl/Cd44/Naip2/Rhoa/Herpud1/Mtch2/S100a8/Laptm5/Dhcr24	20
Up	GO:0042326	negative regulation of phosphorylation	27/603	372/28891	2.58e-08	7.48e-07	4.72e-07	Ceacam1/Gstp1/Prkar2b/Cav1/Sorl1/Psen2/Sh2d1b1/Ppp2r5a/Ptprc/Nck1/Ptpn1/Socs3/Dnajc10/Pid1/Cd300a/Niban1/Samsn1/Dynll1/Chp1/Sema4d/Deptor/Plpp3/Dtnbp1/Lilrb4a/Myadm/Nnt/Slc8a1	27
Up	GO:0006809	nitric oxide biosynthetic process	13/603	87/28891	3.13e-08	8.69e-07	5.48e-07	Mmp8/Klf4/Acp5/Itgb2/Ass1/Cav1/Klf2/Tlr2/App/Tlr6/Sod2/Dynll1/Cx3cr1	13
Up	GO:0050777	negative regulation of immune response	21/603	239/28891	3.71e-08	1.01e-06	6.38e-07	Ccr2/Ceacam1/Ccr1/Gpx1/Mmp12/Spn/Fcgr2b/Smpdl3b/Sh2d1b1/Ptprc/Npy/Arg2/Ywhaz/Cd300a/Abr/Samsn1/Psma1/Anxa1/Havcr2/Atg5/Lilrb4a	21
Up	GO:1901652	response to peptide	30/603	464/28891	5.85e-08	1.55e-06	9.79e-07	Ceacam1/Sort1/Sgk1/Stat5a/Atp1a3/Fcgr2b/Cav1/Sorl1/Slc2a1/Raf1/H2az1/Nck1/App/Ptpn1/Nfe2l2/Ctnnb1/Socs3/Pid1/Tlr6/Cdo1/Egr2/Ggh/Sh2b2/Pkm/Vim/Anxa1/Fosl2/Irf5/Rps6/Rhoq	30
Up	GO:0007034	vacuolar transport	17/603	165/28891	7.42e-08	1.93e-06	1.21e-06	Sort1/Psap/Tmem50b/Mtm1/Sorl1/M6pr/Vps37b/Arl8b/Ap3s1/Atp6v0d1/Sqstm1/Laptm5/Lipa/Rab7/Cacng8/Vps53/Smurf1	17
Up	GO:0045088	regulation of innate immune response	30/603	474/28891	9.32e-08	2.34e-06	1.48e-06	Fgr/Clec4n/Ceacam1/Cd74/Ccr1/Ticam2/Clec4e/Syk/Cd86/Mmp12/Stat5a/Cav1/Smpdl3b/Mapkapk2/Sh2d1b1/Cd300lf/Tlr2/App/Nfe2l2/Ywhaz/Tlr6/Tnip3/Cd300a/Tyrobp/Ube2k/Havcr2/Atg5/Cfh/Plcg2/Cyba	30
Up	GO:0030193	regulation of blood coagulation	11/603	66/28891	1.14e-07	2.79e-06	1.76e-06	Ceacam1/F7/Emilin2/Plaur/Cd9/Hpse/Cav1/Thbs1/Nfe2l2/Ano6/Vwf	11
Up	GO:0048771	tissue remodeling	19/603	215/28891	1.5e-07	3.59e-06	2.26e-06	Ccr2/Ceacam1/Cd24a/Acp5/Syk/Hif1a/Stat5a/Cav1/Ctsk/Ctnnb1/Abr/Ctss/Ppargc1b/Atg5/Fosl2/Def8/Lipa/Rab7/Mmp14	19
Up	GO:0002224	toll-like receptor signaling pathway	11/603	68/28891	1.56e-07	3.69e-06	2.32e-06	Ticam2/Cd86/Smpdl3b/Mapkapk2/Cd300lf/Tlr2/App/Tlr6/Tnip3/Cd300a/Plcg2	11
Up	GO:0046034	ATP metabolic process	15/603	135/28891	1.6e-07	3.77e-06	2.38e-06	Eno1/Atp5mc3/Pid1/Sdhd/Aldoa/Ndufv2/Ndufa10/Atp5f1a/Ndufs8/Atp5f1c/Sdhb/Ndufs2/Ndufs3/Lipa/Cfh	15
Up	GO:0150076	neuroinflammatory response	12/603	85/28891	2.02e-07	4.66e-06	2.94e-06	Tnfrsf1b/Mmp8/Cd200r4/Ctsc/Psen2/Tlr2/App/Tlr6/Tyrobp/Cx3cr1/Plcg2/Cd200	12
Up	GO:0071887	leukocyte apoptotic process	16/603	157/28891	2.08e-07	4.79e-06	3.02e-06	Tnfrsf21/Cd74/Slc7a11/Cd24a/Fas/Adam17/Hif1a/Stat5a/Fcgr2b/Arg2/Hcls1/Cd44/Anxa1/Ccr5/Lipa/Rps6	16
Up	GO:0016485	protein processing	21/603	266/28891	2.29e-07	5.16e-06	3.26e-06	F7/Plaur/Ctsh/Klk1b11/Srgn/Eno1/Adam17/Psen2/S100a10/Thbs1/Adam10/Cln5/Ctsz/Ero1b/Ctss/P4hb/Sec11c/Furin/Timm23/Dhcr24/Mmp14	21
Up	GO:0034109	homotypic cell-cell adhesion	12/603	86/28891	2.3e-07	5.17e-06	3.26e-06	Ceacam1/Slc7a11/Emilin2/Plaur/Cd24a/Cd9/Syk/Tjp2/F11r/Plpp3/Cfh/Il6ra	12
Up	GO:0070371	ERK1 and ERK2 cascade	25/603	367/28891	2.82e-07	6.22e-06	3.92e-06	Ceacam1/Cd74/Ccr1/Klf4/Ctsh/Syk/Gstp1/Adam17/Gpr183/Atp6v0c/Cav1/Tlr2/Ptprc/App/Ptpn1/Npy/Rap1a/Ywhaz/Cd44/Pde8a/Havcr2/Dynlt1b/Mturn/Ezr/Tiam1	25
Up	GO:0070372	regulation of ERK1 and ERK2 cascade	24/603	343/28891	3e-07	6.52e-06	4.11e-06	Ceacam1/Cd74/Ccr1/Klf4/Syk/Gstp1/Adam17/Gpr183/Atp6v0c/Cav1/Tlr2/Ptprc/App/Ptpn1/Npy/Rap1a/Ywhaz/Cd44/Pde8a/Havcr2/Dynlt1b/Mturn/Ezr/Tiam1	24
Up	GO:0043161	proteasome-mediated ubiquitin-dependent protein catabolic process	28/603	451/28891	3.68e-07	7.9e-06	4.98e-06	Edem2/Mtm1/Cav1/Psen2/Atg7/Trim13/Ube2a/Nfe2l2/Rmnd5b/Sec61b/Ctnnb1/Dnajc10/Rffl/Eif3h/Arih1/Kctd17/Ube2k/Dcaf12/Herpud1/Taf9/Gabarap/Ube2n/Psmb3/Psmd8/Sumo1/Ubxn2a/Psmb5/Smurf1	28
Up	GO:0033028	myeloid cell apoptotic process	9/603	46/28891	3.92e-07	8.33e-06	5.26e-06	Clec5a/Slc7a11/Adam17/Stat5a/Fcgr2b/Cd44/Anxa1/Ccr5/Lipa	9
Up	GO:0006691	leukotriene metabolic process	7/603	24/28891	4.24e-07	8.92e-06	5.63e-06	Syk/Alox5ap/Cyp4f18/Alox5/Tlr2/Ltc4s/Mgst2	7
Up	GO:0072666	establishment of protein localization to vacuole	10/603	60/28891	4.3e-07	8.97e-06	5.66e-06	Sort1/Sorl1/M6pr/Vps37b/Sqstm1/Laptm5/Rab7/Cacng8/Vps53/Smurf1	10
Up	GO:0006623	protein targeting to vacuole	9/603	47/28891	4.76e-07	9.85e-06	6.21e-06	Sort1/Sorl1/M6pr/Vps37b/Sqstm1/Laptm5/Rab7/Vps53/Smurf1	9
Up	GO:0016052	carbohydrate catabolic process	16/603	167/28891	4.85e-07	9.99e-06	6.3e-06	Pgd/Gm2a/Eno1/Hif1a/Pygl/Pgam1/Slc2a6/App/Agl/Aldoa/Ucp2/Pkm/Mtch2/Lipa/Ldha/Pfkl	16
Up	GO:1901342	regulation of vasculature development	22/603	311/28891	7.75e-07	1.53e-05	9.67e-06	Ccr2/Ceacam1/Emilin2/Sema4a/Klf4/Itgb2/Ctsh/Hif1a/Klf2/Alox5/Thbs1/Cybb/Rnh1/Nfe2l2/Ctnnb1/Adam10/Pkm/Cd34/Egln1/Cx3cr1/E2f2/Itgax	22
Up	GO:0000302	response to reactive oxygen species	17/603	195/28891	8.17e-07	1.61e-05	1.01e-05	Nqo1/Psap/Txn1/Prdx5/Prdx6/Gpx1/Gstp1/Hif1a/Prdx1/Atg7/Nfe2l2/Sod2/Ucp2/Ppargc1b/Anxa1/Sqstm1/Slc8a1	17
Up	GO:0034976	response to endoplasmic reticulum stress	20/603	266/28891	9.53e-07	1.84e-05	1.16e-05	Pmaip1/Edem2/Fcgr2b/Cav1/Alox5/Thbs1/Trim13/Nck1/App/Ptpn1/Uggt1/Nfe2l2/Sec61b/Dnajc10/Niban1/P4hb/Ube2k/Herpud1/Erp44/Ngly1	20
Up	GO:0033032	regulation of myeloid cell apoptotic process	8/603	38/28891	9.68e-07	1.84e-05	1.16e-05	Clec5a/Slc7a11/Adam17/Stat5a/Fcgr2b/Cd44/Anxa1/Ccr5	8
Up	GO:0002440	production of molecular mediator of immune response	26/603	425/28891	1.26e-06	2.32e-05	1.46e-05	Tnfrsf1b/Ccr2/H2-Ab1/Cd74/Acp5/Ticam2/Syk/Fas/Cd86/Malt1/Litaf/Panx1/Fcgr2b/Psen2/Mapkapk2/Tlr2/Ptprc/Gapt/Atg5/Fosl2/Laptm5/Irf5/Ddx21/Lilrb4a/Plcg2/Sash3	26
Up	GO:0046394	carboxylic acid biosynthetic process	22/603	321/28891	1.31e-06	2.4e-05	1.51e-05	Ceacam1/Cd74/Syk/Ldhb/Gstp1/Alox5ap/Kynu/Ass1/Alox5/Elovl5/Ltc4s/Hsd17b10/Mgst2/Gsto1/Acot7/Pkm/Anxa1/Mid1ip1/Abhd2/Sephs2/Ptges3/Ldha	22
Up	GO:0051235	maintenance of location	24/603	373/28891	1.34e-06	2.43e-05	1.53e-05	Txn1/Gm2a/Srgn/Stat5a/Slc8b1/Cav1/Sorl1/Ptprc/Fth1/B4galnt1/Cds2/Calm2/Gsto1/Atg5/Bscl2/Ccr5/Tmsb10/Lipa/Plcg2/Chchd10/Sri/Cyba/Npc1/Slc8a1	24
Up	GO:0006898	receptor-mediated endocytosis	20/603	272/28891	1.35e-06	2.43e-05	1.53e-05	Ceacam1/Sdc1/Itgb2/Cd9/Hpse/Syk/Rin3/Fcgr2b/Cav1/Sorl1/App/Ankrd13a/Cd300a/Cd44/Ramp1/Ezr/Dtnbp1/Lilrb4a/Plcg2/Cacng8	20
Up	GO:0042593	glucose homeostasis	21/603	298/28891	1.46e-06	2.62e-05	1.65e-05	Prcp/Lrrc8d/Gpx1/Sidt2/Hif1a/Pygl/Slc8b1/Alox5/Raf1/Atg7/Sh2b2/Nadk/Dynll1/Ucp2/Ero1b/Pdk3/Fosl2/Fcor/Tiam1/Rps6/Sri	21
Up	GO:0032970	regulation of actin filament-based process	25/603	402/28891	1.5e-06	2.68e-05	1.69e-05	Fgr/Arhgef18/Bst1/Add3/Cgnl1/Cyrib/Mtpn/Cav1/S100a10/Tlr2/Nck1/Rnh1/F11r/Hcls1/Eps8/Rhoa/Gmfg/Actg1/Tmsb10/Nedd9/Abracl/Myadm/Sri/Sumo1/Vasp	25
Up	GO:0002833	positive regulation of response to biotic stimulus	25/603	413/28891	2.43e-06	4.16e-05	2.62e-05	Clec4n/Cd74/Emilin2/Cd24a/Ticam2/Clec4e/Syk/Cd86/Mmp12/Stat5a/Cav1/Smpdl3b/Mapkapk2/Sh2d1b1/Cd300lf/Tlr2/App/Tlr6/Tnip3/Cd300a/Tyrobp/Ube2k/Havcr2/Plcg2/Cyba	25
Up	GO:0001894	tissue homeostasis	20/603	283/28891	2.48e-06	4.18e-05	2.63e-05	Ccr2/Lsr/Ceacam1/Acp5/Prdx5/Syk/Mbp/Tjp2/Ctsk/Ctnnb1/Ank/Ctss/Ppargc1b/Cd34/Fosl2/Def8/Lipa/Rab7/Sash3/Tuba1a	20
Up	GO:0060249	anatomical structure homeostasis	20/603	283/28891	2.48e-06	4.18e-05	2.63e-05	Ccr2/Lsr/Ceacam1/Acp5/Prdx5/Syk/Mbp/Tjp2/Ctsk/Ctnnb1/Ank/Ctss/Ppargc1b/Cd34/Fosl2/Def8/Lipa/Rab7/Sash3/Tuba1a	20
Up	GO:0050807	regulation of synapse organization	21/603	309/28891	2.6e-06	4.32e-05	2.72e-05	Adgre5/Slc7a11/Sema4a/Nectin1/Srgn/Septin11/Fcgr2b/Psen2/Tlr2/App/Ctnnb1/Adam10/Ywhaz/Rhoa/Egln1/Sema4d/Tiam1/Nedd9/Dtnbp1/Tuba1a/Flrt3	21
Up	GO:0034113	heterotypic cell-cell adhesion	9/603	57/28891	2.61e-06	4.32e-05	2.72e-05	Klf4/Itgb2/Itgb7/Mbp/Ptprc/Cd44/Itgax/Myadm/Cd200	9
Up	GO:0002399	MHC class II protein complex assembly	5/603	12/28891	2.73e-06	4.46e-05	2.81e-05	H2-Ab1/H2-DMb1/H2-Aa/H2-DMa/H2-Eb1	5
Up	GO:0002503	peptide antigen assembly with MHC class II protein complex	5/603	12/28891	2.73e-06	4.46e-05	2.81e-05	H2-Ab1/H2-DMb1/H2-Aa/H2-DMa/H2-Eb1	5
Up	GO:0031623	receptor internalization	14/603	150/28891	3.4e-06	5.46e-05	3.44e-05	Ceacam1/Itgb2/Cd9/Syk/Rin3/Cav1/App/Ankrd13a/Ramp1/Ezr/Dtnbp1/Lilrb4a/Plcg2/Cacng8	14
Up	GO:0072659	protein localization to plasma membrane	21/603	315/28891	3.51e-06	5.6e-05	3.53e-05	Rilpl2/Sorl1/S100a10/Ppp2r5a/Arl6ip5/Stac2/Ttc7/F11r/Rap1a/Pid1/Golph3l/Ramp1/Atp1b3/Sqstm1/Ezr/Vamp4/Tspan5/Rhoq/Rab7/Mmp14/Smurf1	21
Up	GO:0031589	cell-substrate adhesion	23/603	368/28891	3.61e-06	5.71e-05	3.6e-05	Bst1/Itgb2/Itgb7/Hpse/Mmp12/S100a10/Thbs1/Itgal/Lims1/Parvg/Itga1/Npy/Ctnnb1/Vwf/Rhoa/P4hb/Cd34/Actg1/Tiam1/Itgax/Nedd9/Myadm/Mmp14	23
Up	GO:0060348	bone development	18/603	242/28891	3.84e-06	6e-05	3.79e-05	Acp5/Papss2/Phospho1/Tifab/Tjp2/Thbs1/Ptprc/Rpl13/Ano6/Rhoa/Tyrobp/Xylt1/Fosl2/Sema4d/Lipa/Rarg/Cfh/Mmp14	18
Up	GO:0050803	regulation of synapse structure or activity	21/603	317/28891	3.88e-06	6.01e-05	3.79e-05	Adgre5/Slc7a11/Sema4a/Nectin1/Srgn/Septin11/Fcgr2b/Psen2/Tlr2/App/Ctnnb1/Adam10/Ywhaz/Rhoa/Egln1/Sema4d/Tiam1/Nedd9/Dtnbp1/Tuba1a/Flrt3	21
Up	GO:0009410	response to xenobiotic stimulus	22/603	346/28891	4.45e-06	6.8e-05	4.29e-05	Add3/Nqo1/Gstm1/Rnf149/Gpx1/Gstp1/Adam17/Gsta3/Atp1a3/Gclm/Cybb/Nfe2l2/Rap1a/Ywhaz/Sod2/Ggh/Rhoa/Gsto1/Atg5/Fosl2/Lipa/Npc1	22
Up	GO:1901888	regulation of cell junction assembly	18/603	246/28891	4.83e-06	7.3e-05	4.61e-05	Adgre5/Sema4a/Nectin1/Cav1/S100a10/Tlr2/Lims1/App/F11r/Rap1a/Ctnnb1/Hopx/Rhoa/Sema4d/Actg1/Rps6/Mmp14/Flrt3	18
Up	GO:0010721	negative regulation of cell development	21/603	323/28891	5.19e-06	7.76e-05	4.89e-05	Ceacam1/Cd74/Sema4a/Cd24a/Pira6/Pira12/Fas/Pira2/Sorl1/Mbp/Tjp2/Lilra6/Ctnnb1/Cd44/Anxa1/Sema4d/Dynlt1b/Ccr5/Lilrb4a/Pira13/Nme2	21
Up	GO:0070482	response to oxygen levels	21/603	324/28891	5.44e-06	8.09e-05	5.1e-05	Cd24a/Fas/Eno1/Adam17/Hif1a/Cav1/Fam162a/Raf1/Atg7/Cybb/Nfe2l2/Sod2/Sdhd/Ucp2/P4hb/Pdk3/Egln1/Fosl2/Atp6v0d1/Ndufs2/Slc8a1	21
Up	GO:0002460	adaptive immune response based on somatic recombination of immune receptors built from immunoglobulin superfamily domains	27/603	491/28891	5.83e-06	8.64e-05	5.45e-05	Clec4n/Tnfrsf1b/Ccr2/H2-Ab1/Cd74/Sema4a/Cd24a/Ctsh/Ctsc/Fas/Cyrib/Adam17/Malt1/H2-DMa/Spn/Fcgr2b/Ptprc/Il17ra/Gapt/Anxa1/Havcr2/Fosl2/Ly9/Lilrb4a/Cfh/Il6ra/Sash3	27
Up	GO:0003158	endothelium development	13/603	137/28891	6.31e-06	9.27e-05	5.85e-05	Ceacam1/Fstl1/Hpse/Gpx1/Tjp2/F11r/Rap1a/Ctnnb1/Rhoa/Ezr/Itgax/Lipa/Myadm	13
Up	GO:0032535	regulation of cellular component size	24/603	411/28891	7.08e-06	0.000102354	6.46e-05	Add3/Sema4a/Cyrib/Rin3/Slc6a12/Mtpn/Tlr2/Nck1/Borcs8/Shtn1/Lamtor4/Ano6/Hcls1/Eps8/Rhoa/Sema4d/Olfm1/Ccr5/Ezr/Deptor/Tmsb10/Myadm/Vasp/Smurf1	24
Up	GO:0090330	regulation of platelet aggregation	6/603	24/28891	7.88e-06	0.000112491	7.1e-05	Ceacam1/Emilin2/Cd9/Syk/F11r/Il6ra	6
Up	GO:0150105	protein localization to cell-cell junction	6/603	24/28891	7.88e-06	0.000112491	7.1e-05	Arhgef18/Lsr/Cgnl1/Tjp2/F11r/Actg1	6
Up	GO:0007015	actin filament organization	26/603	471/28891	8.09e-06	0.00011376	7.18e-05	Arhgef18/Add3/Pstpip2/Cgnl1/Rnd3/Cyrib/Msrb1/Mtpn/S100a10/Tlr2/Nck1/Rnh1/F11r/Shtn1/Hcls1/Eps8/Rhoa/Gmfg/Ppargc1b/Tpm4/Actg1/Ezr/Tmsb10/Myadm/Rhoq/Vasp	26
Up	GO:0008637	apoptotic mitochondrial changes	12/603	120/28891	8.33e-06	0.00011633	7.34e-05	Plaur/Cd24a/Fas/Gpx1/Pmaip1/Slc25a5/Fam162a/Gclm/Sod2/Atg3/Mtch2/Chchd10	12
Up	GO:0071453	cellular response to oxygen levels	14/603	162/28891	8.34e-06	0.00011633	7.34e-05	Fas/Eno1/Hif1a/Cav1/Fam162a/Atg7/Cybb/Nfe2l2/Sdhd/P4hb/Pdk3/Egln1/Atp6v0d1/Ndufs2	14
Up	GO:1902903	regulation of supramolecular fiber organization	23/603	393/28891	1.06e-05	0.000142973	9.02e-05	Arhgef18/Add3/Cgnl1/Sgk1/Cyrib/Gda/Mtpn/Cav1/S100a10/Tlr2/Nck1/App/Rnh1/F11r/Hcls1/Eps8/Rhoa/Gmfg/Mid1ip1/Actg1/Tmsb10/Myadm/Vasp	23
Up	GO:0044000	movement in host	12/603	123/28891	1.07e-05	0.00014461	9.12e-05	Cd74/Spint1/Nectin1/Cav1/Ciita/Ifitm6/Vps37b/Arl8b/P4hb/Furin/Rab7/Npc1	12
Up	GO:0006096	glycolytic process	11/603	104/28891	1.15e-05	0.000154956	9.77e-05	Eno1/Hif1a/Pgam1/Slc2a6/App/Aldoa/Ucp2/Pkm/Mtch2/Lipa/Pfkl	11
Up	GO:2000106	regulation of leukocyte apoptotic process	12/603	124/28891	1.17e-05	0.000156218	9.85e-05	Cd74/Slc7a11/Cd24a/Adam17/Hif1a/Stat5a/Fcgr2b/Arg2/Hcls1/Cd44/Anxa1/Ccr5	12
Up	GO:0051402	neuron apoptotic process	22/603	369/28891	1.23e-05	0.000162866	0.000102724	Tnfrsf21/Nqo1/Fas/Gpx1/Pmaip1/Hif1a/Fcgr2b/Fam162a/Atg7/App/Gclm/Itga1/Ctnnb1/Sod2/Rhoa/Ucp2/Egln1/Cx3cr1/Ncf2/G6pdx/Ptges3/Tuba1a	22
Up	GO:0042063	gliogenesis	23/603	397/28891	1.24e-05	0.000163457	0.000103097	Vcan/Tnfrsf1b/Ccr2/Tnfrsf21/Cd9/Fas/Spint1/Gpr183/Gpc1/Raf1/Tlr2/App/Ctnnb1/Egr2/Rhoa/Vim/Anxa1/Cx3cr1/S100a8/Tiam1/Plpp3/Ndufs2/Tuba1a	23
Up	GO:1901653	cellular response to peptide	21/603	346/28891	1.48e-05	0.000187381	0.000118186	Ceacam1/Sgk1/Stat5a/Atp1a3/Fcgr2b/Cav1/Sorl1/Raf1/H2az1/Nck1/App/Ptpn1/Nfe2l2/Ctnnb1/Socs3/Pid1/Tlr6/Sh2b2/Pkm/Vim/Rhoq	21
Up	GO:0030500	regulation of bone mineralization	10/603	88/28891	1.53e-05	0.000193139	0.000121818	Ccr1/Srgn/Hif1a/Phospho1/Alox5/Nfe2/Ano6/Ank/Sgms2/Slc8a1	10
Up	GO:0071216	cellular response to biotic stimulus	21/603	349/28891	1.68e-05	0.000209751	0.000132296	Tnfrsf1b/Mmp8/Ticam2/Syk/Cyrib/Gstp1/Cd86/Malt1/Litaf/Tifab/Fcgr2b/Tlr2/Tlr6/Tnip3/Rhoa/Vim/Havcr2/Cx3cr1/Lilrb4a/Cfh/Plcg2	21
Up	GO:0032956	regulation of actin cytoskeleton organization	21/603	351/28891	1.83e-05	0.000225955	0.000142516	Fgr/Arhgef18/Bst1/Add3/Cgnl1/Cyrib/Mtpn/S100a10/Tlr2/Nck1/Rnh1/F11r/Hcls1/Eps8/Rhoa/Gmfg/Actg1/Tmsb10/Nedd9/Myadm/Vasp	21
Up	GO:0006790	sulfur compound metabolic process	19/603	298/28891	1.9e-05	0.000233136	0.000147045	Slc7a11/Mpc1/Hpse/Gstp1/Acp3/Papss2/Kynu/Stat5a/Mvd/Gpc1/Gns/Cs/Gclm/Ctnnb1/Cdo1/Xylt1/Acot7/Pdk3/Pdha1	19
Up	GO:0003018	vascular process in circulatory system	17/603	247/28891	1.96e-05	0.000238921	0.000150694	Ceacam1/Add3/Gpx1/Hif1a/Cav1/Slc2a1/Klf2/Alox5/Tjp2/Gclm/Itga1/Abr/Sod2/Rhoa/Atg5/G6pdx/Slc8a1	17
Up	GO:0010755	regulation of plasminogen activation	5/603	17/28891	1.96e-05	0.000238921	0.000150694	Plaur/Eno1/S100a10/Thbs1/Ctsz	5
Up	GO:0006925	inflammatory cell apoptotic process	6/603	28/28891	2.05e-05	0.000248075	0.000156468	Slc7a11/Fas/Fcgr2b/Cd44/Anxa1/Ccr5	6
Up	GO:0051881	regulation of mitochondrial membrane potential	10/603	92/28891	2.26e-05	0.000272442	0.000171837	Pmaip1/Arl6ip5/Gclm/Pid1/Sod2/Dynll1/Ucp2/Mtch2/Lipa/Nnt	10
Up	GO:0019058	viral life cycle	17/603	250/28891	2.28e-05	0.000274208	0.000172951	Slpi/Cd74/Spint1/Nectin1/Stom/Cav1/Atg7/Ciita/Ifitm6/Vps37b/Arl8b/P4hb/Atg5/Furin/Tbc1d20/Rab7/Npc1	17
Up	GO:0040013	negative regulation of locomotion	21/603	358/28891	2.45e-05	0.000289583	0.000182648	Cd74/Emilin2/Sema4a/Klf4/Fas/Arhgdib/Gstp1/Rin3/Cav1/Thbs1/Nfe2l2/Cd300a/Abr/Rhoa/Sema4d/Cx3cr1/Abhd2/Padi2/Ccdc125/Nedd9/Cd200	21
Up	GO:0048545	response to steroid hormone	17/603	253/28891	2.66e-05	0.00031139	0.000196402	Sgk1/Fas/Ass1/Cav1/Mbp/Ube2l3/Agl/Idh1/Cdo1/Rhoa/Ppargc1b/Anxa1/Fosl2/Abhd2/Padi2/Ptges3/Npc1	17
Up	GO:0098760	response to interleukin-7	5/603	18/28891	2.66e-05	0.00031139	0.000196402	Lsp1/Eno1/Atic/P4hb/Fosl2	5
Up	GO:1902563	regulation of neutrophil activation	5/603	18/28891	2.66e-05	0.00031139	0.000196402	Itgb2/Cd177/Syk/Cd300a/Abr	5
Up	GO:0034764	positive regulation of transmembrane transport	18/603	282/28891	3.08e-05	0.000354972	0.000223891	Ccr2/Cav1/Alox5/Stac2/Nfe2l2/Rap1a/Ano6/Calm2/Gsto1/Ctss/Atp1b3/Chp1/G6pdx/Plcg2/Rhoq/Sri/Cacng8/Sumo1	18
Up	GO:0034612	response to tumor necrosis factor	15/603	206/28891	3.11e-05	0.000358407	0.000226057	Mmp8/Tnfrsf21/Syk/Adam17/Tjp2/Lims1/Nfe2l2/Adam10/Pid1/Rffl/Ybx3/Naip2/Ube2k/Laptm5/Tuba1a	15
Up	GO:0043542	endothelial cell migration	16/603	231/28891	3.16e-05	0.000359847	0.000226965	Ceacam1/Sema4a/Klf4/Itgb2/Prcp/Fstl1/Gpx1/Adam17/Hif1a/Stat5a/Thbs1/Nfe2l2/Rhoa/Anxa1/Atp5f1a/Plpp3	16
Up	GO:0045216	cell-cell junction organization	16/603	231/28891	3.16e-05	0.000359847	0.000226965	Lsr/Ceacam1/Cd9/Cd177/Nectin1/Cav1/Tjp2/Lims1/Pkp4/F11r/Ctnnb1/Adam10/Hopx/Rhoa/Actg1/Rps6	16
Up	GO:0030282	bone mineralization	12/603	137/28891	3.19e-05	0.000362763	0.000228804	Fgr/Ccr1/Srgn/Hif1a/Phospho1/Alox5/Nfe2/Ano6/Ank/Sgms2/Fosl2/Slc8a1	12
Up	GO:0043535	regulation of blood vessel endothelial cell migration	10/603	96/28891	3.28e-05	0.000372686	0.000235063	Klf4/Prcp/Adam17/Hif1a/Stat5a/Thbs1/Nfe2l2/Rhoa/Anxa1/Atp5f1a	10
Up	GO:0042176	regulation of protein catabolic process	21/603	369/28891	3.81e-05	0.000425119	0.000268134	Tnfrsf1b/Nqo1/Gpx1/Mtm1/Cav1/Sorl1/Psen2/Atg7/App/Lpcat1/Eif3h/Arih1/Ube2k/Herpud1/Furin/Taf9/Ezr/Gabarap/Rab7/Sumo1/Ubxn2a	21
Up	GO:0045446	endothelial cell differentiation	11/603	118/28891	3.81e-05	0.000425119	0.000268134	Ceacam1/Fstl1/Hpse/Gpx1/Tjp2/F11r/Rap1a/Ctnnb1/Ezr/Lipa/Myadm	11
Up	GO:0001889	liver development	12/603	140/28891	3.95e-05	0.000439922	0.000277471	Lsr/Ceacam1/Ugt1a7c/Hp/Atg7/Lims1/Sod2/Vwf/Pkm/Anxa1/Lipa/Npc1	12
Up	GO:0002449	lymphocyte mediated immunity	25/603	489/28891	4.28e-05	0.00047309	0.000298391	Tnfrsf1b/Ccr2/Ceacam1/H2-Ab1/Cd74/Cd24a/Ctsh/Ctsc/Fas/Cyrib/Malt1/H2-DMa/Prdx1/Spn/Stat5a/Fcgr2b/Sh2d1b1/Ptprc/Arl8b/Gapt/Havcr2/Fosl2/Lilrb4a/Cfh/Sash3	25
Up	GO:0043154	negative regulation of cysteine-type endopeptidase activity involved in apoptotic process	9/603	81/28891	4.86e-05	0.00052328	0.000330047	Plaur/Klf4/Gpx1/Thbs1/Rffl/Cd44/Naip2/Herpud1/Dhcr24	9
Up	GO:0006631	fatty acid metabolic process	24/603	463/28891	4.89e-05	0.000523976	0.000330486	Naaa/Ceacam1/Cd74/Gpx1/Gstp1/Alox5ap/Cyp4f18/Prkar2b/Ptgr1/Cav1/Alox5/Cyp4v3/Elovl5/Peds1/Ltc4s/Hsd17b10/Acot7/Pdk3/Anxa1/Mid1ip1/Cyb5a/Abhd2/Lipa/Ptges3	24
Up	GO:0030278	regulation of ossification	12/603	144/28891	5.21e-05	0.000557661	0.000351732	Ccr1/Srgn/Hif1a/Phospho1/Alox5/Nfe2/Ano6/Egr2/Ank/Sgms2/Smurf1/Slc8a1	12
Up	GO:0010324	membrane invagination	9/603	82/28891	5.36e-05	0.000570566	0.000359872	Itgb2/Fcgr2b/Bin2/Thbs1/Ano6/Cd300a/Rhoa/Plcg2/Smurf1	9
Up	GO:1900015	regulation of cytokine production involved in inflammatory response	8/603	64/28891	5.44e-05	0.000577253	0.00036409	Ticam2/Pld4/Hif1a/Alox5/Pld3/Tlr6/Il17ra/Lilrb4a	8
Up	GO:0090594	inflammatory response to wounding	6/603	33/28891	5.53e-05	0.000582174	0.000367193	Ccr2/Cd24a/Hif1a/Alox5/Cd44/Cfh	6
Up	GO:0043254	regulation of protein-containing complex assembly	23/603	437/28891	5.54e-05	0.000582458	0.000367372	Add3/Cd24a/Sgk1/Syk/Fas/Cyrib/Gda/Mtpn/Cav1/Sorl1/Raf1/Tlr2/Nck1/Tlr6/Lmo4/Hcls1/Eps8/Rhoa/Tmsb10/Plcg2/Myadm/Sumo1/Vasp	23
Up	GO:0032963	collagen metabolic process	11/603	123/28891	5.59e-05	0.000584668	0.000368766	Mmp8/Prdx5/Hif1a/Mmp12/Ctsk/Rap1a/Ctss/Vim/Fosl2/Il6ra/Mmp14	11
Up	GO:0006816	calcium ion transport	24/603	469/28891	5.97e-05	0.000618008	0.000389795	Ccr1/Best1/Slc8b1/Panx1/Cav1/Psen2/Ptprc/Stac2/Ctnnb1/Ano6/Calm2/Rhoa/Gsto1/Ramp1/Atg5/Ccr5/G6pdx/Orai2/Plcg2/Sri/Cacng8/Cyba/Sumo1/Slc8a1	24
Up	GO:0007033	vacuole organization	15/603	221/28891	6.96e-05	0.000703451	0.000443686	Acp3/Mtm1/Atp6v0c/Atg7/B4galnt1/Cln5/Arl8b/Atg5/Atg3/Laptm5/Gabarap/Lipa/Rab7/Ubxn2a/Smurf1	15
Up	GO:0001781	neutrophil apoptotic process	4/603	12/28891	8.14e-05	0.000805053	0.000507769	Slc7a11/Fcgr2b/Cd44/Anxa1	4
Up	GO:0043313	regulation of neutrophil degranulation	4/603	12/28891	8.14e-05	0.000805053	0.000507769	Itgb2/Cd177/Syk/Abr	4
Up	GO:0043270	positive regulation of monoatomic ion transport	17/603	277/28891	8.23e-05	0.00081196	0.000512125	Ccr2/Ccr1/Sgk1/Cav1/Alox5/Stac2/Ano6/Calm2/Gsto1/Ctss/Atp1b3/Chp1/G6pdx/Plcg2/Sri/Cacng8/Sumo1	17
Up	GO:0001678	intracellular glucose homeostasis	13/603	176/28891	8.96e-05	0.000869347	0.000548321	Lrrc8d/Gpx1/Sidt2/Hif1a/Raf1/Atg7/Nadk/Dynll1/Ucp2/Pdk3/Fcor/Tiam1/Sri	13
Up	GO:0051494	negative regulation of cytoskeleton organization	13/603	176/28891	8.96e-05	0.000869347	0.000548321	Arhgef18/Add3/Cgnl1/Sgk1/Cyrib/Mtpn/Tlr2/F11r/Eps8/Gmfg/Mid1ip1/Tmsb10/Myadm	13
Up	GO:0009069	serine family amino acid metabolic process	6/603	36/28891	9.22e-05	0.000889164	0.00056082	Slc7a11/Txnrd1/Gclm/Cdo1/Gcsh/Sephs2	6
Up	GO:0048524	positive regulation of viral process	8/603	69/28891	9.39e-05	0.000899961	0.00056763	Cd74/Stom/Vps37b/P4hb/Atg5/Furin/Tbc1d20/Rab7	8
Up	GO:0031579	membrane raft organization	5/603	23/28891	9.6e-05	0.00091282	0.000575741	Cav1/S100a10/Ptprc/Myadm/Npc1	5
Up	GO:0001503	ossification	24/603	484/28891	9.7e-05	0.000920247	0.000580425	Fgr/Clec5a/Ccr1/Sort1/Srgn/Hif1a/Phospho1/Alox5/H3f3a/Nfe2/Ctnnb1/Ano6/Egr2/Rhoa/Xylt1/Ank/Ppargc1b/Sgms2/Fosl2/Sema4d/Cebpd/Mmp14/Smurf1/Slc8a1	24
Up	GO:0033674	positive regulation of kinase activity	22/603	426/28891	0.000105069	0.000985261	0.000621431	Fgr/Ceacam1/Cd74/Cd24a/Syk/Adam17/Cd86/Malt1/Thbs1/Camkk2/Ptprc/App/Ptpn1/Rap1a/Tlr6/Lmo4/Cd300a/Rhoa/Pik3r5/Tiam1/Nedd9/Il6ra	22
Up	GO:0009749	response to glucose	14/603	204/28891	0.000107082	0.00100014	0.000630816	Gpx1/Sidt2/Hif1a/Raf1/Atg7/Thbs1/Nadk/Dynll1/Ucp2/Pdk3/Ncf2/Tiam1/Pfkl/Sri	14
Up	GO:0045920	negative regulation of exocytosis	6/603	37/28891	0.000108084	0.0010055	0.000634197	Ccr2/Rap1a/Cd300a/Abr/Anxa1/Rab7	6
Up	GO:0019216	regulation of lipid metabolic process	21/603	398/28891	0.000111328	0.00102938	0.000649259	Fgr/Lsr/Ceacam1/Cd74/Psap/Stat5a/Cav1/Sorl1/Atg7/Ppp2r5a/Elovl5/Samd8/Idh1/Lpcat1/Pdk3/Anxa1/Bscl2/Chp1/Mid1ip1/Plcg2/Lactb	21
Up	GO:0033627	cell adhesion mediated by integrin	9/603	90/28891	0.00011139	0.00102938	0.000649259	Cd24a/Itgb2/Itgb7/Syk/Adam17/Itgal/Itga1/Itgax/Plpp3	9
Up	GO:0002269	leukocyte activation involved in inflammatory response	7/603	53/28891	0.000111746	0.00102938	0.000649259	Mmp8/Ctsc/Tlr2/App/Tlr6/Tyrobp/Cx3cr1	7
Up	GO:0030850	prostate gland development	7/603	53/28891	0.000111746	0.00102938	0.000649259	Plaur/Psap/Stat5a/Ctnnb1/Cd44/Anxa1/Rarg	7
Up	GO:1990840	response to lectin	4/603	13/28891	0.000115633	0.0010528	0.000664028	Clec4n/Syk/Tyrobp/Plcg2	4
Up	GO:1990858	cellular response to lectin	4/603	13/28891	0.000115633	0.0010528	0.000664028	Clec4n/Syk/Tyrobp/Plcg2	4
Up	GO:0000422	autophagy of mitochondrion	9/603	91/28891	0.000121362	0.00108809	0.000686288	Hif1a/Slc25a5/Atg7/Atg5/Cisd2/Atg3/Sqstm1/Gabarap/Smurf1	9
Up	GO:0061726	mitochondrion disassembly	9/603	91/28891	0.000121362	0.00108809	0.000686288	Hif1a/Slc25a5/Atg7/Atg5/Cisd2/Atg3/Sqstm1/Gabarap/Smurf1	9
Up	GO:0051084	'de novo' post-translational protein folding	6/603	38/28891	0.000126102	0.00111568	0.000703689	Cd74/H2-DMb1/H2-DMa/Hspe1/Ptges3/Selenof	6
Up	GO:0002444	myeloid leukocyte mediated immunity	12/603	158/28891	0.000127292	0.00112409	0.000708996	Fgr/Ccr2/Itgb2/Ticam2/Cd177/Syk/Ywhaz/Cd300a/Abr/Tyrobp/Cx3cr1/Ddx21	12
Up	GO:0050767	regulation of neurogenesis	24/603	494/28891	0.000132147	0.0011626	0.000733283	Vcan/Tnfrsf1b/Sema4a/Bhlhe41/Cd24a/Bhlhe40/Sgk1/Fas/Spint1/Hif1a/Sorl1/S100a10/Mbp/Tlr2/Ctnnb1/Shtn1/Egr2/Vim/Sema4d/Dynlt1b/Cx3cr1/Ccr5/Tiam1/Smurf1	24
Up	GO:0032411	positive regulation of transporter activity	11/603	136/28891	0.000138469	0.00121594	0.000766929	Ccr2/Alox5/Stac2/Calm2/Gsto1/Ctss/Atp1b3/Chp1/Plcg2/Cacng8/Sumo1	11
Up	GO:0090559	regulation of membrane permeability	8/603	73/28891	0.000140296	0.00122511	0.000772713	Pmaip1/Slc25a5/Tjp2/F11r/Dynlt1b/Mtch2/Laptm5/Chchd10	8
Up	GO:0071402	cellular response to lipoprotein particle stimulus	6/603	39/28891	0.00014642	0.0012715	0.000801969	Itgb2/Cd9/Syk/Adam17/Tlr6/Npc1	6
Up	GO:0043525	positive regulation of neuron apoptotic process	9/603	94/28891	0.000155862	0.00133235	0.000840349	Nqo1/Fas/Pmaip1/App/Itga1/Ctnnb1/Rhoa/Egln1/Ncf2	9
Up	GO:0035296	regulation of tube diameter	13/603	186/28891	0.000155979	0.00133235	0.000840349	Add3/Gpx1/Hif1a/Cav1/Klf2/Alox5/Gclm/Itga1/Sod2/Rhoa/Atg5/G6pdx/Slc8a1	13
Up	GO:0097746	blood vessel diameter maintenance	13/603	186/28891	0.000155979	0.00133235	0.000840349	Add3/Gpx1/Hif1a/Cav1/Klf2/Alox5/Gclm/Itga1/Sod2/Rhoa/Atg5/G6pdx/Slc8a1	13
Up	GO:0006750	glutathione biosynthetic process	4/603	14/28891	0.000159217	0.00135508	0.000854684	Slc7a11/Gclm/Nfe2l2/Mgst2	4
Up	GO:1905475	regulation of protein localization to membrane	14/603	212/28891	0.000160497	0.0013635	0.000859997	Slc7a11/Stom/Pmaip1/Gpc1/Ppp2r5a/Stac2/Rap1a/Adam10/Pid1/Sqstm1/Ezr/Vamp4/Rhoq/Mmp14	14
Up	GO:0002526	acute inflammatory response	11/603	139/28891	0.000167985	0.00141686	0.000893654	Hp/Prcp/Gstp1/Alox5ap/Spn/Fcgr2b/Npy/Ano6/Vwf/Ccr5/Lipa	11
Up	GO:1902600	proton transmembrane transport	10/603	117/28891	0.000175844	0.00146995	0.000927139	Hvcn1/Atp1a3/Atp6v0c/Alox5/Atp5mc3/Atp5f1a/Chp1/Atp6v0d1/Atp5f1c/Nnt	10
Up	GO:0055074	calcium ion homeostasis	19/603	353/28891	0.000180794	0.00149801	0.000944836	Ccr2/Ccr1/Slc8b1/Cav1/Psen2/Ptprc/App/Npy/Calm2/Gsto1/Ank/Kctd17/Atg5/Herpud1/Ccr5/Plcg2/Sri/Cyba/Slc8a1	19
Up	GO:0002456	T cell mediated immunity	12/603	165/28891	0.000191322	0.00157413	0.00099285	Tnfrsf1b/Ccr2/Cd24a/Ctsh/Ctsc/Cyrib/Malt1/Spn/Ptprc/Fosl2/Lilrb4a/Sash3	12
Up	GO:0045444	fat cell differentiation	16/603	270/28891	0.000196892	0.00161431	0.00101819	Klf4/Sort1/Gpx1/Grk5/Lrrc8c/Alox5/Ap1s2/Sod2/Egr2/Sh2b2/Ctbp1/Bscl2/Fosl2/Cebpd/Fcor/Selenbp1	16
Up	GO:0051346	negative regulation of hydrolase activity	19/603	356/28891	0.000201319	0.00163632	0.00103207	Slpi/Plaur/Klf4/Sort1/Gpx1/Spint1/Sorl1/Thbs1/App/Rffl/Cd44/Naip2/Anxa1/Herpud1/Egln1/Chp1/Sema4d/Abce1/Dhcr24	19
Up	GO:0006874	intracellular calcium ion homeostasis	18/603	327/28891	0.000201679	0.00163642	0.00103213	Ccr2/Ccr1/Slc8b1/Cav1/Psen2/Ptprc/App/Npy/Calm2/Gsto1/Kctd17/Atg5/Herpud1/Ccr5/Plcg2/Sri/Cyba/Slc8a1	18
Up	GO:0008360	regulation of cell shape	11/603	142/28891	0.000202674	0.00163642	0.00103213	Fgr/Arhgef18/Sema4a/Cdc42se1/F11r/Eps8/Aldoa/Anxa1/Sema4d/Ezr/Rhoq	11
Up	GO:0042552	myelination	13/603	191/28891	0.000202723	0.00163642	0.00103213	Tnfrsf1b/Tnfrsf21/Psap/Cd9/Ctsc/Gpc1/Mbp/Raf1/Tlr2/Ctnnb1/Egr2/Itgax/Rarg	13
Up	GO:0046716	muscle cell cellular homeostasis	5/603	27/28891	0.000214942	0.00171152	0.00107951	Hif1a/Mtm1/Cav1/Aldoa/Ank	5
Up	GO:0033619	membrane protein proteolysis	7/603	59/28891	0.000222044	0.00176508	0.00111329	Tnfrsf1b/Napsa/Ctsh/Adam17/Psen2/App/Adam10	7
Up	GO:0090132	epithelium migration	18/603	330/28891	0.000225452	0.00178915	0.00112846	Ceacam1/Sema4a/Klf4/Itgb2/Ctsh/Prcp/Fstl1/Gpx1/Adam17/Hif1a/Stat5a/Thbs1/Nfe2l2/Rhoa/Anxa1/Atp5f1a/Plpp3/Plcg2	18
Up	GO:0046718	viral entry into host cell	9/603	99/28891	0.00023138	0.00183	0.00115423	Cd74/Spint1/Nectin1/Cav1/Ciita/Ifitm6/P4hb/Furin/Npc1	9
Up	GO:0010822	positive regulation of mitochondrion organization	8/603	79/28891	0.000244131	0.00191474	0.00120768	Plaur/Ddhd1/Fas/Pmaip1/Hif1a/Slc25a5/Fam162a/Chchd10	8
Up	GO:0046942	carboxylic acid transport	19/603	362/28891	0.000248574	0.0019431	0.00122556	Ceacam1/Emb/Slc7a11/Psap/Mpc1/Fabp7/Lrrc8d/Syk/Slc16a3/Slc6a12/Slc2a1/Lrrc8c/Thbs1/Arl6ip5/Arg2/Ucp2/Anxa1/Dtnbp1/Nfkbie	19
Up	GO:0046184	aldehyde biosynthetic process	5/603	28/28891	0.000257204	0.00200388	0.00126391	Eno1/Tkt/Pgam1/Aldoa/Mdh2	5
Up	GO:0015849	organic acid transport	19/603	364/28891	0.000266348	0.00205824	0.00129819	Ceacam1/Emb/Slc7a11/Psap/Mpc1/Fabp7/Lrrc8d/Syk/Slc16a3/Slc6a12/Slc2a1/Lrrc8c/Thbs1/Arl6ip5/Arg2/Ucp2/Anxa1/Dtnbp1/Nfkbie	19
Up	GO:0006081	cellular aldehyde metabolic process	8/603	80/28891	0.00026637	0.00205824	0.00129819	Esd/Eno1/Tkt/Pgam1/Idh1/Aldoa/Mdh2/Taldo1	8
Up	GO:0010921	regulation of phosphatase activity	8/603	80/28891	0.00026637	0.00205824	0.00129819	Vcan/Ptprc/Itga1/Cd300a/Calm2/Ppargc1b/Chp1/Sema4d	8
Up	GO:0035773	insulin secretion involved in cellular response to glucose stimulus	9/603	101/28891	0.000269071	0.00207569	0.00130919	Sidt2/Hif1a/Raf1/Atg7/Nadk/Dynll1/Ucp2/Tiam1/Sri	9
Up	GO:0043312	neutrophil degranulation	4/603	16/28891	0.000280029	0.00213568	0.00134703	Itgb2/Cd177/Syk/Abr	4
Up	GO:0034341	response to type II interferon	11/603	150/28891	0.000326069	0.00243928	0.00153852	H2-Ab1/Cd74/H2-Aa/Kynu/H2-Eb1/Tlr2/Ciita/Ifitm6/Vim/Actg1/Vamp4	11
Up	GO:0048144	fibroblast proliferation	11/603	150/28891	0.000326069	0.00243928	0.00153852	Cd74/Gpx1/Gstp1/Pmaip1/Prdx1/Cav1/Fth1/Cd300a/Sod2/Fosl2/Ptges3	11
Up	GO:0048147	negative regulation of fibroblast proliferation	6/603	45/28891	0.000328827	0.00245211	0.00154661	Gstp1/Pmaip1/Cav1/Fth1/Cd300a/Sod2	6
Up	GO:0031641	regulation of myelination	7/603	63/28891	0.000335176	0.00248761	0.00156901	Tnfrsf1b/Tnfrsf21/Ctsc/Ctnnb1/Egr2/Itgax/Rarg	7
Up	GO:0006735	NADH regeneration	4/603	17/28891	0.000360167	0.00263684	0.00166313	Eno1/Aldoa/Pkm/Pfkl	4
Up	GO:0071498	cellular response to fluid shear stress	4/603	17/28891	0.000360167	0.00263684	0.00166313	Klf4/Ass1/Klf2/Nfe2l2	4
Up	GO:0098761	cellular response to interleukin-7	4/603	17/28891	0.000360167	0.00263684	0.00166313	Lsp1/Eno1/Atic/P4hb	4
Up	GO:0045730	respiratory burst	5/603	30/28891	0.000360335	0.00263684	0.00166313	Cd24a/Cybb/Ncf2/Lipa/Cyba	5
Up	GO:0001906	cell killing	16/603	286/28891	0.000374388	0.00272694	0.00171995	Ceacam1/Lyz1/Ctsh/Ctsc/Syk/Cyrib/Prdx1/Stat5a/Sh2d1b1/Ptprc/Arl8b/Tyrobp/Havcr2/Cx3cr1/Ccr5/Cfh	16
Up	GO:0005996	monosaccharide metabolic process	16/603	287/28891	0.000389028	0.00282045	0.00177894	Pgd/Eno1/Pmaip1/Hif1a/Pgam1/Gsto1/Aldoa/Pkm/Mdh2/Pdk3/G6pdx/Pdha1/Lipa/Rpia/Ldha/Pfkl	16
Up	GO:0006911	phagocytosis, engulfment	7/603	65/28891	0.000406911	0.00294103	0.00185499	Itgb2/Fcgr2b/Bin2/Thbs1/Ano6/Cd300a/Plcg2	7
Up	GO:0051348	negative regulation of transferase activity	15/603	260/28891	0.000409502	0.00295521	0.00186393	Ceacam1/Gstp1/Prkar2b/Cav1/Sorl1/Psen2/Ppp2r5a/Ptprc/Ptpn1/Cd300a/Chp1/Deptor/Dtnbp1/Lilrb4a/Slc8a1	15
Up	GO:0031341	regulation of cell killing	11/603	157/28891	0.000480905	0.00338725	0.00213643	Ceacam1/Syk/Cyrib/Stat5a/Sh2d1b1/Ptprc/Tyrobp/Havcr2/Cx3cr1/Ccr5/Cfh	11
Up	GO:0006516	glycoprotein catabolic process	5/603	32/28891	0.000491992	0.00344982	0.00217589	Hpse/Mmp12/Edem2/Gpc1/Ngly1	5
Up	GO:0006869	lipid transport	21/603	445/28891	0.000498123	0.00348241	0.00219645	Eepd1/Ceacam1/Psap/Gm2a/Fabp7/Syk/Osbpl3/Cav1/Atp8b4/Slc2a1/Tsku/Thbs1/Ano6/Arl8b/Anxa1/Furin/Gltp/Lipa/Npc1/Vps53/Tex2	21
Up	GO:0044282	small molecule catabolic process	18/603	353/28891	0.000504098	0.00351895	0.0022195	Pgd/Esd/Gda/Eno1/Slc16a3/Kynu/Cyp4f18/Hsd17b10/Arg2/Cdo1/Aldoa/Acot7/Pkm/Abhd2/Gcsh/Cbr3/Ldha/Pfkl	18
Up	GO:0071333	cellular response to glucose stimulus	11/603	158/28891	0.000507366	0.00353127	0.00222727	Gpx1/Sidt2/Hif1a/Raf1/Atg7/Nadk/Dynll1/Ucp2/Pdk3/Tiam1/Sri	11
Up	GO:0009100	glycoprotein metabolic process	18/603	354/28891	0.000521062	0.00361588	0.00228064	Hpse/Hif1a/Mmp12/Edem2/Galnt6/Gpc1/Uggt1/Rpn1/Ctnnb1/Xylt1/Slc35c1/Ramp1/Ddost/Chp1/Erp44/Ngly1/Mlec/Npc1	18
Up	GO:0070588	calcium ion transmembrane transport	18/603	354/28891	0.000521062	0.00361588	0.00228064	Slc8b1/Panx1/Cav1/Psen2/Ptprc/Stac2/Ano6/Calm2/Gsto1/Atg5/Ccr5/G6pdx/Plcg2/Sri/Cacng8/Cyba/Sumo1/Slc8a1	18
Up	GO:0001909	leukocyte mediated cytotoxicity	12/603	185/28891	0.000543264	0.00372592	0.00235004	Ceacam1/Ctsh/Ctsc/Cyrib/Prdx1/Stat5a/Sh2d1b1/Ptprc/Arl8b/Tyrobp/Havcr2/Cx3cr1	12
Up	GO:0035966	response to topologically incorrect protein	10/603	135/28891	0.000556477	0.00380543	0.00240019	Edem2/Thbs1/Nck1/Ptpn1/Uggt1/Nfe2l2/Dnajc10/Herpud1/Erp44/Ngly1	10
Up	GO:0016236	macroautophagy	15/603	268/28891	0.000561464	0.00382537	0.00241276	Hif1a/Slc25a5/Mtm1/Atg7/Tlr2/Trim13/Arl8b/Atg5/Atg3/Sqstm1/Gabarap/Rab7/Npc1/Ubxn2a/Smurf1	15
Up	GO:0071331	cellular response to hexose stimulus	11/603	160/28891	0.000563948	0.00382537	0.00241276	Gpx1/Sidt2/Hif1a/Raf1/Atg7/Nadk/Dynll1/Ucp2/Pdk3/Tiam1/Sri	11
Up	GO:0032516	positive regulation of phosphoprotein phosphatase activity	4/603	19/28891	0.000567437	0.00382537	0.00241276	Ptprc/Itga1/Cd300a/Calm2	4
Up	GO:0042092	type 2 immune response	6/603	50/28891	0.00058749	0.00392607	0.00247628	Ccr2/Cd74/Arg2/Anxa1/Fosl2/Lilrb4a	6
Up	GO:0051209	release of sequestered calcium ion into cytosol	10/603	136/28891	0.000589653	0.00392934	0.00247834	Slc8b1/Ptprc/Calm2/Gsto1/Atg5/Ccr5/Plcg2/Sri/Cyba/Slc8a1	10
Up	GO:0016050	vesicle organization	18/603	359/28891	0.000613479	0.00405362	0.00255673	Sdc1/Sort1/Srgn/Tmcc1/S100a10/Ap1s2/Arl8b/Golph3l/Ap3s1/Anxa1/Cd34/Chp1/Atp6v0d1/Tbc1d20/Sqstm1/Vamp4/Dtnbp1/Rab7	18
Up	GO:0016311	dephosphorylation	17/603	331/28891	0.00065915	0.00431293	0.00272028	Vcan/Acp5/Ptpn12/Acp3/Mtm1/Ppp2r5a/Ptprc/Nck1/Ptpn1/Itga1/Cd300a/Calm2/Ptp4a1/Ppargc1b/Chp1/Sema4d/Plpp3	17
Up	GO:0043403	skeletal muscle tissue regeneration	6/603	52/28891	0.000726674	0.00470885	0.00297	Ptgfrn/Cd9/Gpx1/Hopx/Pkm/Anxa1	6
Up	GO:0071404	cellular response to low-density lipoprotein particle stimulus	5/603	35/28891	0.000753333	0.00485481	0.00306206	Itgb2/Cd9/Syk/Tlr6/Npc1	5
Up	GO:1905898	positive regulation of response to endoplasmic reticulum stress	5/603	35/28891	0.000753333	0.00485481	0.00306206	Fcgr2b/Cav1/Nck1/App/Herpud1	5
Up	GO:1901136	carbohydrate derivative catabolic process	11/603	166/28891	0.000766174	0.00492406	0.00310574	Psap/Gm2a/Hpse/Gda/Mmp12/Edem2/Gpc1/Gns/Cd44/Acot7/Ngly1	11
Up	GO:0007589	body fluid secretion	9/603	117/28891	0.000793681	0.00507308	0.00319973	Hif1a/Tifab/Stat5a/Cav1/Atg7/Cdo1/Atg5/Fosl2/Cyba	9
Up	GO:0032409	regulation of transporter activity	16/603	307/28891	0.000804334	0.00512563	0.00323288	Ccr2/Stom/Cav1/Alox5/Fxyd5/App/Stac2/Calm2/Gsto1/Ctss/Atp1b3/Chp1/Plcg2/Sri/Cacng8/Sumo1	16
Up	GO:0048678	response to axon injury	7/603	73/28891	0.000825338	0.00523748	0.00330342	Klf4/Adam17/Sod2/Tyrobp/Xylt1/Plcg2/Flrt3	7
Up	GO:0071071	regulation of phospholipid biosynthetic process	4/603	21/28891	0.000847669	0.00532399	0.00335799	Idh1/Lpcat1/Bscl2/Chp1	4
Up	GO:0098543	detection of other organism	4/603	21/28891	0.000847669	0.00532399	0.00335799	Clec4n/Tlr2/Tlr6/Naip2	4
Up	GO:1901142	insulin metabolic process	4/603	21/28891	0.000847669	0.00532399	0.00335799	Ceacam1/Ero1b/P4hb/Fosl2	4
Up	GO:0042886	amide transport	20/603	432/28891	0.000849209	0.00532655	0.0033596	Cd74/Slc7a11/Psap/Sidt2/Hif1a/Slc8b1/Alox5/Raf1/Atg7/Arl6ip5/Nadk/Dynll1/Ucp2/Anxa1/Gltp/S100a8/Tiam1/Dtnbp1/Pfkl/Sri	20
Up	GO:0046434	organophosphate catabolic process	10/603	143/28891	0.000870655	0.00543206	0.00342615	Plbd1/Pla2g7/Prdx6/Gda/Smpdl3b/Idh1/Acot7/Ncf2/Plcg2/Gdpd1	10
Up	GO:1905039	carboxylic acid transmembrane transport	10/603	144/28891	0.000918539	0.00570052	0.00359547	Emb/Slc7a11/Mpc1/Lrrc8d/Slc16a3/Slc2a1/Lrrc8c/Thbs1/Arl6ip5/Arg2	10
Up	GO:0008542	visual learning	7/603	75/28891	0.000970127	0.00594475	0.00374952	Slc7a11/Sgk1/Hif1a/Atp1a3/Ap1s2/App/Tuba1a	7
Up	GO:0051098	regulation of binding	19/603	405/28891	0.000970468	0.00594475	0.00374952	Slpi/Plaur/Klf4/Txn1/Eno1/Cav1/Sorl1/Pbxip1/Psen2/S100a10/App/Ctnnb1/Hopx/Cln5/Ramp1/Tiam1/Dtnbp1/Sri/Sumo1	19
Up	GO:0042439	ethanolamine-containing compound metabolic process	3/603	10/28891	0.000973077	0.00594475	0.00374952	Naaa/Gde1/Gdpd1	3
Up	GO:0086064	cell communication by electrical coupling involved in cardiac conduction	3/603	10/28891	0.000973077	0.00594475	0.00374952	Cav1/Sri/Slc8a1	3
Up	GO:0043299	leukocyte degranulation	8/603	97/28891	0.000975732	0.00594829	0.00375175	Fgr/Ccr2/Itgb2/Cd177/Syk/Ywhaz/Cd300a/Abr	8
Up	GO:0006089	lactate metabolic process	4/603	22/28891	0.00101906	0.00616155	0.00388626	Ldhb/Hif1a/Mtch2/Ldha	4
Up	GO:0002709	regulation of T cell mediated immunity	9/603	122/28891	0.00106971	0.00643468	0.00405853	Tnfrsf1b/Ccr2/Cd24a/Cyrib/Malt1/Spn/Ptprc/Lilrb4a/Sash3	9
Up	GO:0019674	NAD metabolic process	5/603	38/28891	0.00110645	0.00662177	0.00417653	Ldhb/Kynu/Nadk/Mdh2/Ldha	5
Up	GO:0015850	organic hydroxy compound transport	16/603	318/28891	0.00116298	0.00694239	0.00437876	Eepd1/Ceacam1/Emb/Syk/Slc16a3/Cav1/Slc49a4/Tsku/Arl8b/Cd300a/Sdhd/Furin/Lipa/Dtnbp1/Npc1/Vps53	16
Up	GO:0070254	mucus secretion	4/603	23/28891	0.00121339	0.00720669	0.00454546	Atg7/Atg5/Fosl2/Cyba	4
Up	GO:0003012	muscle system process	20/603	446/28891	0.00124712	0.00738833	0.00466002	Tnfrsf1b/Klf4/Eno1/Tifab/Atp1a3/Mtpn/Cav1/Psen2/Stac2/Arg2/Calm2/Rhoa/Aldoa/Tpm4/Tiam1/G6pdx/Sri/Cyba/Sumo1/Slc8a1	20
Up	GO:0018401	peptidyl-proline hydroxylation to 4-hydroxy-L-proline	3/603	11/28891	0.00131729	0.00764217	0.00482012	Ero1b/P4hb/Egln1	3
Up	GO:0034115	negative regulation of heterotypic cell-cell adhesion	3/603	11/28891	0.00131729	0.00764217	0.00482012	Klf4/Mbp/Myadm	3
Up	GO:0070587	regulation of cell-cell adhesion involved in gastrulation	3/603	11/28891	0.00131729	0.00764217	0.00482012	Klf4/Mbp/Myadm	3
Up	GO:2001214	positive regulation of vasculogenesis	3/603	11/28891	0.00131729	0.00764217	0.00482012	Ceacam1/Rap1a/Cd34	3
Up	GO:0034763	negative regulation of transmembrane transport	10/603	151/28891	0.0013177	0.00764217	0.00482012	Cav1/Thbs1/Arl6ip5/Pid1/Calm2/Sh2b2/Gsto1/Rhoq/Sri/Sumo1	10
Up	GO:0034329	cell junction assembly	21/603	481/28891	0.00132701	0.0076777	0.00484254	Lsr/Adgre5/Sema4a/Cd9/Nectin1/Cav1/S100a10/Tlr2/Lims1/App/Pkp4/F11r/Rap1a/Ctnnb1/Hopx/Rhoa/Sema4d/Actg1/Rps6/Mmp14/Flrt3	21
Up	GO:0034446	substrate adhesion-dependent cell spreading	8/603	102/28891	0.00135263	0.00779711	0.00491785	Itgb7/S100a10/Lims1/Parvg/Rhoa/P4hb/Nedd9/Myadm	8
Up	GO:0006066	alcohol metabolic process	17/603	354/28891	0.0013711	0.00789389	0.0049789	Naaa/Acp3/Mvd/Myof/Tsku/App/Idh1/Impa1/G6pdx/Plpp3/Fdft1/Lipa/Dhcr24/Plcg2/Gde1/Gdpd1/Npc1	17
Up	GO:0030574	collagen catabolic process	5/603	40/28891	0.00140168	0.00803061	0.00506513	Mmp8/Mmp12/Ctsk/Ctss/Mmp14	5
Up	GO:0045927	positive regulation of growth	16/603	324/28891	0.00141007	0.00806784	0.00508861	Sgk1/Adam17/Stat5a/Mtm1/Mtpn/Adam10/Shtn1/Hopx/Ybx3/Rhoa/Sema4d/Ezr/Cyba/Sash3/Mmp14/Smurf1	16
Up	GO:1990868	response to chemokine	7/603	80/28891	0.0014202	0.00806784	0.00508861	Ccr2/Ccr1/Hif1a/Rhoa/Cx3cr1/Ccr5/Padi2	7
Up	GO:0018904	ether metabolic process	4/603	24/28891	0.00143223	0.00806789	0.00508864	Pla2g7/Alox5/Peds1/Lpcat2	4
Up	GO:0034114	regulation of heterotypic cell-cell adhesion	4/603	24/28891	0.00143223	0.00806789	0.00508864	Klf4/Mbp/Cd44/Myadm	4
Up	GO:0034405	response to fluid shear stress	4/603	24/28891	0.00143223	0.00806789	0.00508864	Klf4/Ass1/Klf2/Nfe2l2	4
Up	GO:1900026	positive regulation of substrate adhesion-dependent cell spreading	5/603	41/28891	0.00156931	0.0087769	0.00553584	S100a10/Lims1/P4hb/Nedd9/Myadm	5
Up	GO:0009991	response to extracellular stimulus	20/603	460/28891	0.00179462	0.00984845	0.00621169	F7/Fas/Pmaip1/Kynu/Sorl1/Slc2a1/Atg7/Ptprc/Nfe2l2/Npy/Ywhaz/Agl/Sod2/Atg5/Fcor/Gabarap/Lipa/Lilrb4a/Cfh/Ldha	20
Up	GO:0002437	inflammatory response to antigenic stimulus	8/603	107/28891	0.00183698	0.0100584	0.00634412	Cd24a/Gpx1/Spn/Fcgr2b/Npy/Psma1/Fosl2/Lilrb4a	8
Up	GO:0030324	lung development	13/603	243/28891	0.0019138	0.0104605	0.00659772	Slc7a11/Ctsh/Mmp12/Psen2/Klf2/Ctnnb1/Ywhaz/Hopx/Ctsz/Fosl2/Lipa/Ptges3/Mmp14	13
Up	GO:0042058	regulation of epidermal growth factor receptor signaling pathway	6/603	63/28891	0.00200002	0.010825	0.00682763	Ceacam1/Plaur/Ptpn12/Psen2/Itga1/Rab7	6
Up	GO:0008643	carbohydrate transport	10/603	160/28891	0.00202751	0.010936	0.00689761	Sort1/Slc2a1/Slc2a6/Nfe2l2/Rap1a/Pid1/Sh2b2/Slc35c1/Ezr/Rhoq	10
Up	GO:0009314	response to radiation	19/603	433/28891	0.00208389	0.0111759	0.00704895	Slc7a11/Txn1/Best1/Bhlhe40/Sgk1/Gpx1/Pmaip1/Hif1a/Atp1a3/Ptprc/Ap1s2/Ube2a/App/Cds2/Sod2/Anxa1/Mtch2/Crip1/Tuba1a	19
Up	GO:0035726	common myeloid progenitor cell proliferation	3/603	13/28891	0.00221334	0.0116703	0.00736081	Ceacam1/Gstp1/Lipa	3
Up	GO:0048102	autophagic cell death	3/603	13/28891	0.00221334	0.0116703	0.00736081	Atp6v0c/Atg5/Laptm5	3
Up	GO:1900272	negative regulation of long-term synaptic potentiation	3/603	13/28891	0.00221334	0.0116703	0.00736081	App/Tyrobp/Cx3cr1	3
Up	GO:0006883	intracellular sodium ion homeostasis	4/603	27/28891	0.00225138	0.0117653	0.00742069	Sgk1/Atp1a3/Atp1b3/Slc8a1	4
Up	GO:1904019	epithelial cell apoptotic process	10/603	163/28891	0.00232301	0.0120724	0.00761442	Sort1/Fas/Atg7/Thbs1/Lims1/Nfe2l2/Ano6/Mtch2/E2f2/Npc1	10
Up	GO:2000177	regulation of neural precursor cell proliferation	9/603	137/28891	0.00238996	0.0123521	0.00779079	Vcan/Cd24a/Spint1/Hif1a/Lims1/Ctnnb1/Rhoa/Cx3cr1/Ccr5	9
Up	GO:0046323	glucose import	7/603	88/28891	0.00246149	0.0126384	0.00797136	Sort1/Slc2a1/Nfe2l2/Rap1a/Pid1/Sh2b2/Rhoq	7
Up	GO:0031345	negative regulation of cell projection organization	12/603	221/28891	0.00249107	0.0127762	0.00805832	Sema4a/Adam17/Mbp/Tsku/App/Rhoa/Xylt1/Vim/Sema4d/Ccr5/Dtnbp1/Arhgap24	12
Up	GO:0015833	peptide transport	16/603	343/28891	0.00250236	0.0128202	0.00808603	Cd74/Slc7a11/Sidt2/Hif1a/Slc8b1/Alox5/Raf1/Atg7/Nadk/Dynll1/Ucp2/Anxa1/S100a8/Tiam1/Pfkl/Sri	16
Up	GO:0010977	negative regulation of neuron projection development	10/603	165/28891	0.00253853	0.0129631	0.00817617	Sema4a/Adam17/Mbp/Tsku/Rhoa/Xylt1/Vim/Sema4d/Ccr5/Dtnbp1	10
Up	GO:0048660	regulation of smooth muscle cell proliferation	11/603	193/28891	0.0025585	0.0130509	0.00823153	Ptgir/Klf4/Gstp1/Hif1a/Cav1/Thbs1/Ctnnb1/Sod2/Rhoa/Il6ra/Cyba	11
Up	GO:0045723	positive regulation of fatty acid biosynthetic process	4/603	28/28891	0.00258374	0.0131144	0.00827161	Cd74/Elovl5/Anxa1/Mid1ip1	4
Up	GO:0051354	negative regulation of oxidoreductase activity	4/603	28/28891	0.00258374	0.0131144	0.00827161	Prdx5/Gstp1/Cav1/Arg2	4
Up	GO:0002347	response to tumor cell	5/603	46/28891	0.00263573	0.013329	0.00840697	Ceacam1/Klf4/Cd24a/Havcr2/Laptm5	5
Up	GO:0001836	release of cytochrome c from mitochondria	6/603	67/28891	0.00273931	0.0137449	0.00866929	Plaur/Fas/Gpx1/Pmaip1/Fam162a/Sod2	6
Up	GO:0031099	regeneration	10/603	167/28891	0.00276979	0.0137449	0.00866929	Klf4/Ptgfrn/Cd9/Fas/Gpx1/Adam17/Hopx/Xylt1/Pkm/Anxa1	10
Up	GO:0001659	temperature homeostasis	11/603	195/28891	0.00277016	0.0137449	0.00866929	Ccr2/Syk/Gpx1/Adam17/Cav1/Ucp2/Ppargc1b/Bscl2/Sqstm1/Ccr5/Fcor	11
Up	GO:0042762	regulation of sulfur metabolic process	3/603	14/28891	0.00277356	0.0137449	0.00866929	Slc7a11/Ctnnb1/Pdk3	3
Up	GO:0060670	branching involved in labyrinthine layer morphogenesis	3/603	14/28891	0.00277356	0.0137449	0.00866929	Spint1/Socs3/St14	3
Up	GO:2000644	regulation of receptor catabolic process	3/603	14/28891	0.00277356	0.0137449	0.00866929	Ptpn1/Furin/Laptm5	3
Up	GO:0061351	neural precursor cell proliferation	12/603	225/28891	0.00288385	0.0142464	0.00898561	Vcan/Cd24a/Fabp7/Spint1/Hif1a/Lims1/Ctnnb1/Rhoa/Cx3cr1/Zfp503/Ccr5/Ndufs2	12
Up	GO:0070085	glycosylation	12/603	225/28891	0.00288385	0.0142464	0.00898561	Galnt6/Uggt1/B4galnt1/Rpn1/Cds2/Cln5/Slc35c1/Ramp1/Ddost/Chp1/Mlec/Npc1	12
Up	GO:0042180	cellular ketone metabolic process	13/603	255/28891	0.00290696	0.0142854	0.00901022	Ceacam1/Cd74/Slc7a11/Nqo1/Kynu/Cav1/Elovl5/Hsd17b10/Aldoa/Pdk3/Anxa1/Mid1ip1/Cbr3	13
Up	GO:0071695	anatomical structure maturation	15/603	317/28891	0.00294252	0.0143885	0.00907525	Mreg/Hif1a/Phospho1/Psen2/Klf2/H3f3a/App/Ctnnb1/Ano6/Rhoa/Xylt1/Sema4d/Cx3cr1/Abhd2/G6pdx	15
Up	GO:1900027	regulation of ruffle assembly	4/603	29/28891	0.00294827	0.0143885	0.00907525	Cav1/Eps8/Def8/Arhgap24	4
Up	GO:0010810	regulation of cell-substrate adhesion	12/603	228/28891	0.00321025	0.0155151	0.00978583	Bst1/Mmp12/S100a10/Thbs1/Lims1/Npy/Rhoa/P4hb/Actg1/Nedd9/Myadm/Mmp14	12
Up	GO:0010038	response to metal ion	15/603	320/28891	0.00321333	0.0155151	0.00978583	Hvcn1/Fas/Alox5ap/Ass1/Cav1/Thbs1/App/Nfe2l2/Ggh/Calm2/Crip1/Plcg2/Npc1/Sumo1/Tuba1a	15
Up	GO:0051963	regulation of synapse assembly	9/603	144/28891	0.00333937	0.0160741	0.0101384	Adgre5/Sema4a/Nectin1/Tlr2/App/Ctnnb1/Rhoa/Sema4d/Flrt3	9
Up	GO:0036499	PERK-mediated unfolded protein response	3/603	15/28891	0.00341356	0.0161432	0.0101819	Nck1/Ptpn1/Nfe2l2	3
Up	GO:0070341	fat cell proliferation	3/603	15/28891	0.00341356	0.0161432	0.0101819	Pid1/Sqstm1/Lipa	3
Up	GO:1990845	adaptive thermogenesis	10/603	173/28891	0.00356611	0.0167617	0.0105721	Ccr2/Syk/Adam17/Slc25a5/Cav1/Sorl1/Ucp2/Ppargc1b/Bscl2/Lipa	10
Up	GO:0048659	smooth muscle cell proliferation	11/603	202/28891	0.00362472	0.0170119	0.0107299	Ptgir/Klf4/Gstp1/Hif1a/Cav1/Thbs1/Ctnnb1/Sod2/Rhoa/Il6ra/Cyba	11
Up	GO:0021700	developmental maturation	17/603	389/28891	0.00363498	0.017043	0.0107495	Mreg/Hif1a/Phospho1/Psen2/Klf2/H3f3a/App/Ctnnb1/Ywhaz/Ano6/Rhoa/Xylt1/Sema4d/Cx3cr1/Atp6v0d1/Abhd2/G6pdx	17
Up	GO:0050885	neuromuscular process controlling balance	6/603	71/28891	0.0036664	0.0171561	0.0108208	Psap/Gm2a/Tifab/Ap1s2/App/Abr	6
Up	GO:0090257	regulation of muscle system process	13/603	263/28891	0.00377739	0.0175808	0.0110887	Tnfrsf1b/Klf4/Eno1/Tifab/Mtpn/Cav1/Arg2/Calm2/Rhoa/G6pdx/Sri/Sumo1/Slc8a1	13
Up	GO:0032507	maintenance of protein location in cell	6/603	72/28891	0.00393065	0.0182472	0.011509	Txn1/Srgn/Cav1/Sorl1/Tmsb10/Chchd10	6
Up	GO:0001558	regulation of cell growth	19/603	459/28891	0.00393679	0.0182577	0.0115156	Ceacam1/Sema4a/Sgk1/Eno1/Adam17/Mtpn/Adam10/Shtn1/Cd44/Rhoa/Sema4d/Olfm1/Ccr5/Osgin1/G6pdx/Ndufs3/Cyba/Mmp14/Smurf1	19
Up	GO:0002181	cytoplasmic translation	9/603	148/28891	0.00400189	0.0185048	0.0116715	Nck1/Rpl13/Pkm/Rplp0/Rps8/Rpsa/Rpl23a/Rps18/Rps6	9
Up	GO:0042640	anagen	3/603	16/28891	0.00413668	0.0190013	0.0119846	Mreg/Psen2/Ctnnb1	3
Up	GO:1902950	regulation of dendritic spine maintenance	3/603	16/28891	0.00413668	0.0190013	0.0119846	Fcgr2b/App/Nedd9	3
Up	GO:0007611	learning or memory	15/603	331/28891	0.0043873	0.0199531	0.012585	Slc7a11/Gm2a/Sgk1/Hif1a/Tifab/Prkar2b/Atp1a3/Psen2/Tlr2/Ap1s2/Arl6ip5/App/Cx3cr1/Nedd9/Tuba1a	15
Up	GO:0008333	endosome to lysosome transport	6/603	74/28891	0.00450109	0.0203538	0.0128377	Sort1/Mtm1/Arl8b/Lipa/Rab7/Cacng8	6
Up	GO:0010506	regulation of autophagy	14/603	300/28891	0.0045069	0.0203538	0.0128377	Hif1a/Cisd1/Slc25a5/Mtm1/Atg7/Tlr2/Trim13/Atg5/Dcaf12/Cisd2/Sqstm1/Deptor/Dram1/Npc1	14
Up	GO:0090150	establishment of protein localization to membrane	13/603	270/28891	0.00470208	0.0210987	0.0133075	Cd24a/Stom/Pmaip1/Rilpl2/Sorl1/Vps37b/Sec61b/Golph3l/Mtch2/Vamp4/Mmgt1/Rab7/Npc1	13
Up	GO:0010970	transport along microtubule	10/603	180/28891	0.00471382	0.0211111	0.0133154	Mreg/Hif1a/Dynlt2b/App/Borcs8/Arl8b/Ap3s1/Dynll1/Dtnbp1/Tuba1a	10
Up	GO:0035592	establishment of protein localization to extracellular region	18/603	435/28891	0.00495037	0.0218991	0.0138124	Psap/Sidt2/Hif1a/Slc8b1/M6pr/Alox5/Raf1/Atg7/Tlr2/Golph3l/Nadk/Dynll1/Ucp2/Anxa1/Tiam1/Pfkl/Sri/Cd200	18
Up	GO:0098742	cell-cell adhesion via plasma-membrane adhesion molecules	11/603	211/28891	0.00502	0.0221238	0.0139541	Ceacam1/Emb/Klf4/Cd24a/Cd177/Nectin1/Mbp/Itgal/Myadm/Alcam/Flrt3	11
Up	GO:0051047	positive regulation of secretion	18/603	437/28891	0.00518515	0.0227875	0.0143727	Fgr/Sdc1/Itgb2/Cd177/Syk/Hif1a/S100a10/Atg7/Tlr2/Golph3l/Nadk/Dynll1/Atg5/S100a8/Dtnbp1/Sri/Rab7/Cyba	18
Up	GO:0071353	cellular response to interleukin-4	4/603	34/28891	0.00530341	0.0231527	0.0146031	Stat5a/Cd300lf/Nfil3/Rplp0	4
Up	GO:0032941	secretion by tissue	5/603	54/28891	0.00530768	0.0231527	0.0146031	Tifab/Atg7/Atg5/Fosl2/Cyba	5
Up	GO:0032418	lysosome localization	7/603	102/28891	0.00558675	0.0241904	0.0152575	Fgr/Syk/Borcs8/Ywhaz/Arl8b/Cd300a/Def8	7
Up	GO:0071692	protein localization to extracellular region	18/603	441/28891	0.00568208	0.0245579	0.0154893	Psap/Sidt2/Hif1a/Slc8b1/M6pr/Alox5/Raf1/Atg7/Tlr2/Golph3l/Nadk/Dynll1/Ucp2/Anxa1/Tiam1/Pfkl/Sri/Cd200	18
Up	GO:0018279	protein N-linked glycosylation via asparagine	3/603	18/28891	0.00584403	0.024982	0.0157569	Uggt1/Rpn1/Ddost	3
Up	GO:0021859	pyramidal neuron differentiation	3/603	18/28891	0.00584403	0.024982	0.0157569	Atg7/Uqcrq/Tuba1a	3
Up	GO:0070206	protein trimerization	3/603	18/28891	0.00584403	0.024982	0.0157569	Cd74/Alox5ap/App	3
Up	GO:0002092	positive regulation of receptor internalization	4/603	35/28891	0.00589051	0.025135	0.0158533	Syk/App/Dtnbp1/Plcg2	4
Up	GO:0006839	mitochondrial transport	9/603	158/28891	0.00611014	0.0260249	0.0164146	Pmaip1/Slc25a5/Ywhaz/Tmem14c/Ucp2/Dynlt1b/Mtch2/Timm23/Chchd10	9
Up	GO:0002832	negative regulation of response to biotic stimulus	10/603	187/28891	0.00613371	0.0261016	0.016463	Ceacam1/Ccr1/Mmp12/Smpdl3b/Sh2d1b1/Arg2/Ywhaz/Havcr2/Atg5/Htra1	10
Up	GO:0035967	cellular response to topologically incorrect protein	7/603	104/28891	0.0062035	0.0263033	0.0165902	Nck1/Ptpn1/Uggt1/Nfe2l2/Dnajc10/Herpud1/Ngly1	7
Up	GO:0046700	heterocycle catabolic process	18/603	446/28891	0.00635727	0.0268987	0.0169658	Tnfrsf1b/Ugt1a7c/Sidt2/Gda/Gsta3/Kynu/Mapkapk2/Nfe2l2/Dna2/Nbdy/Snd1/Rbm7/Acot7/Vim/Ncf2/Rnaset2b/Rnaset2a/Tent5c	18
Up	GO:0070670	response to interleukin-4	4/603	36/28891	0.00651933	0.0274935	0.0173409	Stat5a/Cd300lf/Nfil3/Rplp0	4
Up	GO:0001911	negative regulation of leukocyte mediated cytotoxicity	5/603	57/28891	0.00667893	0.0280157	0.0176703	Ceacam1/Sh2d1b1/Ptprc/Havcr2/Cx3cr1	5
Up	GO:0045777	positive regulation of blood pressure	5/603	57/28891	0.00667893	0.0280157	0.0176703	F11r/Rhoa/Ncf2/G6pdx/Cyba	5
Up	GO:0003159	morphogenesis of an endothelium	3/603	19/28891	0.00683339	0.0283348	0.0178715	Ctnnb1/Rhoa/Itgax	3
Up	GO:0007252	I-kappaB phosphorylation	3/603	19/28891	0.00683339	0.0283348	0.0178715	Tlr2/Cx3cr1/Plcg2	3
Up	GO:0010644	cell communication by electrical coupling	3/603	19/28891	0.00683339	0.0283348	0.0178715	Cav1/Sri/Slc8a1	3
Up	GO:0061154	endothelial tube morphogenesis	3/603	19/28891	0.00683339	0.0283348	0.0178715	Ctnnb1/Rhoa/Itgax	3
Up	GO:0051453	regulation of intracellular pH	6/603	81/28891	0.00698271	0.0289284	0.0182459	Hvcn1/Atp6v0c/Cln5/Chp1/Atp6v0d1/Rab7	6
Up	GO:0061448	connective tissue development	14/603	316/28891	0.00702757	0.0290886	0.018347	Hif1a/Sorl1/Pbxip1/Thbs1/Ap1s2/Ctsk/Ctnnb1/Trps1/Bscl2/Fosl2/Lipa/Rarg/Cfh/Il6ra	14
Up	GO:0034389	lipid droplet organization	4/603	37/28891	0.00719107	0.0295829	0.0186587	Ptgfrn/Cds2/Bscl2/Tbc1d20	4
Up	GO:0090288	negative regulation of cellular response to growth factor stimulus	7/603	107/28891	0.00722189	0.0296837	0.0187223	Cav1/Sorl1/Gpc1/Thbs1/Ptpn1/Htra1/Smurf1	7
Up	GO:0043547	positive regulation of GTPase activity	12/603	253/28891	0.00725211	0.0297818	0.0187842	S100a10/Lims1/Pkp4/Rap1a/Abr/Tbc1d2/Sema4d/Tbc1d20/Ccdc125/Tiam1/Nedd9/Arhgap24	12
Up	GO:0000209	protein polyubiquitination	12/603	254/28891	0.00747235	0.0305793	0.0192872	Nqo1/Marchf1/Ube2l3/Ube2a/Ctnnb1/Wsb2/Rffl/Arih1/Ube2k/Gabarap/Ube2n/Smurf1	12
Up	GO:0006695	cholesterol biosynthetic process	5/603	59/28891	0.00772004	0.0315106	0.0198746	Mvd/G6pdx/Fdft1/Lipa/Dhcr24	5
Up	GO:1902653	secondary alcohol biosynthetic process	5/603	59/28891	0.00772004	0.0315106	0.0198746	Mvd/G6pdx/Fdft1/Lipa/Dhcr24	5
Up	GO:0070266	necroptotic process	4/603	38/28891	0.00790691	0.0317593	0.0200315	Fas/Pygl/Cav1/Ybx3	4
Up	GO:0051656	establishment of organelle localization	19/603	491/28891	0.00791217	0.0317593	0.0200315	Fgr/Sdc1/Syk/Mreg/Hif1a/Ap1s2/Borcs8/Ctnnb1/Ywhaz/Cd300a/Ap3s1/Dynll1/Chp1/Dynlt1b/Abce1/Ezr/Dtnbp1/Rab7/Tuba1a	19
Up	GO:0002643	regulation of tolerance induction	3/603	20/28891	0.00791617	0.0317593	0.0200315	Cd86/Havcr2/Lilrb4a	3
Up	GO:0046485	ether lipid metabolic process	3/603	20/28891	0.00791617	0.0317593	0.0200315	Pla2g7/Peds1/Lpcat2	3
Up	GO:2000758	positive regulation of peptidyl-lysine acetylation	3/603	20/28891	0.00791617	0.0317593	0.0200315	App/Nfe2/Ddx21	3
Up	GO:0046364	monosaccharide biosynthetic process	7/603	109/28891	0.00796635	0.0319334	0.0201413	Pgd/Eno1/Hif1a/Pgam1/Gsto1/Mdh2/G6pdx	7
Up	GO:0062012	regulation of small molecule metabolic process	16/603	389/28891	0.0082204	0.0328956	0.0207482	Ceacam1/Cd74/Slc7a11/Eno1/Pmaip1/Hif1a/Cav1/Elovl5/Slc2a6/App/Pid1/Me2/Pdk3/Anxa1/Mid1ip1/Mtch2	16
Up	GO:0046902	regulation of mitochondrial membrane permeability	5/603	60/28891	0.00828067	0.0330523	0.020847	Pmaip1/Slc25a5/Dynlt1b/Mtch2/Chchd10	5
Up	GO:0002067	glandular epithelial cell differentiation	6/603	84/28891	0.00830272	0.0331122	0.0208848	Klf4/Sidt2/Hif1a/Cav1/Ctnnb1/Rarg	6
Up	GO:0043112	receptor metabolic process	6/603	85/28891	0.00877999	0.0346916	0.021881	Sorl1/Psen2/Ptpn1/Furin/Laptm5/Smurf1	6
Up	GO:0097479	synaptic vesicle localization	5/603	61/28891	0.00886889	0.0349841	0.0220654	Ap1s2/Ctnnb1/Ap3s1/Ctbp1/Dtnbp1	5
Up	GO:0002577	regulation of antigen processing and presentation	3/603	21/28891	0.00909426	0.0355744	0.0224377	H2-Ab1/Cd74/Thbs1	3
Up	GO:0046325	negative regulation of glucose import	3/603	21/28891	0.00909426	0.0355744	0.0224377	Pid1/Sh2b2/Rhoq	3
Up	GO:0046931	pore complex assembly	3/603	21/28891	0.00909426	0.0355744	0.0224377	Atp5mc3/Adam10/Ano6	3
Up	GO:1905153	regulation of membrane invagination	3/603	21/28891	0.00909426	0.0355744	0.0224377	Ano6/Cd300a/Plcg2	3
Up	GO:0031346	positive regulation of cell projection organization	18/603	463/28891	0.00915644	0.0357878	0.0225724	Cd24a/Sgk1/Adam17/Nck1/Nfe2l2/Rap1a/Shtn1/Eps8/Dynll1/Kctd17/Sema4d/Dynlt1b/Def8/Tiam1/Nedd9/Rhoq/Nme2/Smurf1	18
Up	GO:0043954	cellular component maintenance	6/603	86/28891	0.00927657	0.0361671	0.0228116	Sort1/Cd177/Fcgr2b/App/Nedd9/Chchd10	6
Up	GO:0007009	plasma membrane organization	9/603	169/28891	0.00932081	0.0362193	0.0228445	Psap/Cd9/Cav1/S100a10/Bin2/Myof/Ptprc/Ano6/Arl8b	9
Up	GO:0099504	synaptic vesicle cycle	11/603	230/28891	0.00934628	0.0362883	0.022888	Cd24a/Ap1s2/Npy/Rap1a/Ctnnb1/Ap3s1/Ctbp1/Actg1/Atp6v0d1/Vamp4/Dtnbp1	11
Up	GO:2000273	positive regulation of signaling receptor activity	4/603	40/28891	0.00947534	0.0366465	0.0231139	Ccr2/Adam17/Hif1a/Cacng8	4
Up	GO:0034103	regulation of tissue remodeling	6/603	87/28891	0.00979289	0.0376798	0.0237657	Ceacam1/Cd24a/Syk/Abr/Ppargc1b/Def8	6
Up	GO:0042692	muscle cell differentiation	18/603	468/28891	0.0101452	0.0389079	0.0245403	Bhlhe41/Sort1/Ptgfrn/Cd9/Gpx1/H3f3a/Myof/Atg7/Pld3/Ctnnb1/Hopx/Sod2/Atg5/Actg1/G6pdx/Cfh/Mmp14/Slc8a1	18
Up	GO:0033006	regulation of mast cell activation involved in immune response	4/603	41/28891	0.01033	0.0392546	0.0247589	Fgr/Syk/Cd300a/Lilrb4a	4
Up	GO:0044851	hair cycle phase	3/603	22/28891	0.0103693	0.0392546	0.0247589	Mreg/Psen2/Ctnnb1	3
Up	GO:0097734	extracellular exosome biogenesis	3/603	22/28891	0.0103693	0.0392546	0.0247589	Sdc1/Cd34/Rab7	3
Up	GO:0006470	protein dephosphorylation	11/603	235/28891	0.0108608	0.041049	0.0258908	Vcan/Ptpn12/Mtm1/Ppp2r5a/Ptprc/Nck1/Ptpn1/Itga1/Cd300a/Calm2/Ptp4a1	11
Up	GO:0055078	sodium ion homeostasis	4/603	42/28891	0.0112331	0.0422522	0.0266496	Sgk1/Atp1a3/Atp1b3/Slc8a1	4
Up	GO:0071496	cellular response to external stimulus	14/603	335/28891	0.0113583	0.0426888	0.026925	Fas/Pmaip1/Cav1/Slc2a1/Atg7/Ptprc/Nfe2l2/F11r/Ctnnb1/Ywhaz/Atg5/Fcor/Gabarap/Ldha	14
Up	GO:0032964	collagen biosynthetic process	5/603	65/28891	0.0115102	0.0431218	0.0271981	Prdx5/Rap1a/Vim/Fosl2/Il6ra	5
Up	GO:0001935	endothelial cell proliferation	9/603	175/28891	0.0115377	0.043156	0.0272197	Adam17/Stat5a/Cav1/Alox5/Thbs1/Cd34/Atp5f1a/Lipa/Cyba	9
Up	GO:0106027	neuron projection organization	7/603	118/28891	0.0120307	0.0447155	0.0282033	Atp1a3/Fcgr2b/App/Adam10/Tiam1/Nedd9/Dtnbp1	7
Up	GO:0098739	import across plasma membrane	10/603	207/28891	0.0120573	0.0447789	0.0282433	Slc7a11/Atp1a3/Cav1/Slc2a1/Lrrc8c/Thbs1/Arl6ip5/Arg2/Atp1b3/Slc8a1	10
Up	GO:0050892	intestinal absorption	4/603	43/28891	0.0121854	0.0450409	0.0284085	Tjp2/F11r/Ezr/Npc1	4
Up	GO:0097178	ruffle assembly	4/603	43/28891	0.0121854	0.0450409	0.0284085	Cav1/Eps8/Def8/Arhgap24	4
Up	GO:0042255	ribosome assembly	5/603	66/28891	0.0122456	0.045086	0.028437	Nip7/Rplp0/Rpsa/Rpl23a/Rps6	5
Up	GO:1902692	regulation of neuroblast proliferation	5/603	66/28891	0.0122456	0.045086	0.028437	Vcan/Cd24a/Hif1a/Ctnnb1/Cx3cr1	5
Up	GO:0016054	organic acid catabolic process	11/603	241/28891	0.0129185	0.0472305	0.0297896	Pgd/Slc16a3/Kynu/Cyp4f18/Hsd17b10/Arg2/Cdo1/Acot7/Abhd2/Gcsh/Ldha	11
Up	GO:0046395	carboxylic acid catabolic process	11/603	241/28891	0.0129185	0.0472305	0.0297896	Pgd/Slc16a3/Kynu/Cyp4f18/Hsd17b10/Arg2/Cdo1/Acot7/Abhd2/Gcsh/Ldha	11
Up	GO:0140895	cell surface toll-like receptor signaling pathway	5/603	67/28891	0.0130122	0.0474991	0.029959	Ticam2/Tlr2/Tlr6/Tnip3/Cyba	5
Up	GO:0010560	positive regulation of glycoprotein biosynthetic process	3/603	24/28891	0.0132156	0.0478327	0.0301694	Ctnnb1/Ramp1/Chp1	3
Up	GO:0019076	viral release from host cell	3/603	24/28891	0.0132156	0.0478327	0.0301694	Vps37b/Arl8b/Rab7	3
Up	GO:0035891	exit from host cell	3/603	24/28891	0.0132156	0.0478327	0.0301694	Vps37b/Arl8b/Rab7	3
Up	GO:1901028	regulation of mitochondrial outer membrane permeabilization involved in apoptotic signaling pathway	3/603	24/28891	0.0132156	0.0478327	0.0301694	Pmaip1/Slc25a5/Chchd10	3
Up	GO:1902074	response to salt	14/603	343/28891	0.0137093	0.0495179	0.0312323	Ly6c2/Fas/Alox5ap/Panx1/Ly6i/Cav1/Atg7/Thbs1/App/Calm2/Ank/Plcg2/Tuba1a/Slc8a1	14
Up	GO:0008203	cholesterol metabolic process	8/603	150/28891	0.0137128	0.0495179	0.0312323	Mvd/Tsku/App/G6pdx/Fdft1/Lipa/Dhcr24/Npc1	8
Up	GO:0000768	syncytium formation by plasma membrane fusion	5/603	68/28891	0.0138106	0.0497182	0.0313586	Ptgfrn/Cd9/Nfe2/Cd44/Tyrobp	5
Up	GO:0140253	cell-cell fusion	5/603	68/28891	0.0138106	0.0497182	0.0313586	Ptgfrn/Cd9/Nfe2/Cd44/Tyrobp	5
Down	GO:0009615	response to virus	66/576	389/28891	2.03e-41	9.18e-38	6.54e-38	Apobec1/Adar/Ifih1/Lgals9/Dhx58/Stat2/Oas3/Irgm2/Ifit2/Eif2ak2/Mov10/Isg15/Irgm1/Trim30d/Oas2/Rsad2/Znfx1/Irf7/Ifit3b/Ifit3/Rigi/Isg20/Gbp7/Tbk1/Ifit1/Pou2f2/Rnasel/Parp9/Stat1/Mx2/Rtp4/Il10rb/Trim30a/Trim34a/Trim30c/Ddx60/Trim21/Bst2/Dtx3l/Trex1/Slfn9/Oasl2/Shfl/Igtp/Il15/Pml/Mx1/Cd37/Oas1g/Oas1a/Bcl2l1/Slfn8/Cxcl10/Gbp5/Tlr9/Hyal1/Trim12c/Trim8/Gbp3/Trim25/Nt5c3/Rnf135/Irf3/Trim5/Trim35/Ifit1bl1	66
Down	GO:0051607	defense response to virus	61/576	328/28891	9.71e-41	1.76e-37	1.26e-37	Apobec1/Ifih1/Dhx58/Stat2/Oas3/Irgm2/Ifit2/Eif2ak2/Mov10/Isg15/Irgm1/Trim30d/Oas2/Rsad2/Znfx1/Irf7/Ifit3b/Ifit3/Rigi/Isg20/Gbp7/Tbk1/Ifit1/Rnasel/Parp9/Stat1/Mx2/Rtp4/Il10rb/Trim30a/Trim34a/Trim30c/Ddx60/Trim21/Bst2/Dtx3l/Trex1/Slfn9/Oasl2/Shfl/Igtp/Il15/Pml/Cd37/Oas1g/Oas1a/Bcl2l1/Slfn8/Cxcl10/Gbp5/Tlr9/Trim12c/Trim8/Gbp3/Trim25/Nt5c3/Rnf135/Irf3/Trim5/Trim35/Ifit1bl1	61
Down	GO:0140546	defense response to symbiont	61/576	329/28891	1.17e-40	1.76e-37	1.26e-37	Apobec1/Ifih1/Dhx58/Stat2/Oas3/Irgm2/Ifit2/Eif2ak2/Mov10/Isg15/Irgm1/Trim30d/Oas2/Rsad2/Znfx1/Irf7/Ifit3b/Ifit3/Rigi/Isg20/Gbp7/Tbk1/Ifit1/Rnasel/Parp9/Stat1/Mx2/Rtp4/Il10rb/Trim30a/Trim34a/Trim30c/Ddx60/Trim21/Bst2/Dtx3l/Trex1/Slfn9/Oasl2/Shfl/Igtp/Il15/Pml/Cd37/Oas1g/Oas1a/Bcl2l1/Slfn8/Cxcl10/Gbp5/Tlr9/Trim12c/Trim8/Gbp3/Trim25/Nt5c3/Rnf135/Irf3/Trim5/Trim35/Ifit1bl1	61
Down	GO:0045088	regulation of innate immune response	59/576	474/28891	1.72e-29	1.95e-26	1.39e-26	Adam8/Cd300ld3/Pik3ap1/Cd36/Adar/Ifih1/Lgals9/Ifi204/Dhx58/Ifi207/Stat2/Oas3/Irgm2/Parp14/Eif2ak2/Ifi203/Isg15/Irgm1/Trim30d/Lacc1/Apoe/Rsad2/Znfx1/Irf7/Slc15a3/Rigi/Arrb2/Mndal/Ifi211/Gbp7/Tbk1/Parp9/Trim30a/Trim30c/Ddx60/Trim21/Trex1/Igtp/Trafd1/Tlr1/Ifi35/Oas1g/Oas1a/Ifi209/Gbp5/Tlr9/Ifi206/Trim12c/Appl2/Ifi205/Tap1/Ifi208/Gbp3/Cadm1/Trim25/Rnf135/Irf3/Trim5/Nod1	59
Down	GO:0035456	response to interferon-beta	27/576	74/28891	3.31e-27	2.49e-24	1.77e-24	Ifi204/Ifi207/Irgm2/Ifi203/Irgm1/Ifit3/Mndal/Ifi211/Gbp7/Ifit1/Gm5431/Stat1/Ifi47/Bst2/Trex1/Shfl/Igtp/Oas1g/Oas1a/Ifi209/Ifi206/Ifi205/Ifi208/Gbp3/Htra2/Xaf1/F830016B08Rik	27
Down	GO:0002833	positive regulation of response to biotic stimulus	52/576	413/28891	2.53e-26	1.64e-23	1.16e-23	Adam8/Cd300ld3/Pik3ap1/Cd36/Ifih1/Lgals9/Ifi204/Sash1/Dhx58/Ifi207/Oas3/Irgm2/Eif2ak2/Ifi203/Irgm1/Trim30d/Lacc1/Rsad2/Znfx1/Irf7/Slc15a3/Rigi/Arrb2/Mndal/Ifi211/Gbp7/Tbk1/Parp9/Trim30a/Trim30c/Ddx60/Igtp/Tlr1/Ifi35/Oas1g/Cd180/Oas1a/Ifi209/Gbp5/Tlr9/Ifi206/Trim12c/Appl2/Ifi205/Ifi208/Gbp3/Cadm1/Trim25/Rnf135/Irf3/Trim5/Nod1	52
Down	GO:0035458	cellular response to interferon-beta	24/576	63/28891	7.35e-25	3.69e-22	2.63e-22	Ifi204/Ifi207/Irgm2/Ifi203/Irgm1/Ifit3/Mndal/Ifi211/Gbp7/Ifit1/Gm5431/Stat1/Ifi47/Trex1/Igtp/Oas1g/Oas1a/Ifi209/Ifi206/Ifi205/Ifi208/Gbp3/Htra2/F830016B08Rik	24
Down	GO:0016032	viral process	45/576	329/28891	2.04e-24	9.22e-22	6.57e-22	Gas6/Adar/Ifih1/Oas3/Siglec1/Zfp36/Eif2ak2/Isg15/Trim30d/Oas2/Apoe/Rsad2/Ctsb/Znfx1/Isg20/Gbp7/Tpcn2/Rnasel/Stat1/Mx2/Trim30a/Trim34a/Trim30c/Trim21/Bst2/Oasl2/Mdfic/Shfl/Nrp1/Oas1g/Jun/Oas1a/Bcl2l1/Sp100/Trim12c/Trim8/Ddx5/Nectin4/Gbp3/Cdk9/Trim25/Itgav/Trim5/Hmga2/Mvb12a	45
Down	GO:0048525	negative regulation of viral process	27/576	105/28891	1.39e-22	5.71e-20	4.06e-20	Ifih1/Oas3/Zfp36/Eif2ak2/Isg15/Trim30d/Oas2/Rsad2/Znfx1/Isg20/Rnasel/Stat1/Mx2/Trim30a/Trim30c/Trim21/Bst2/Oasl2/Shfl/Oas1g/Oas1a/Sp100/Trim12c/Trim8/Trim25/Trim5/Hmga2	27
Down	GO:0002753	cytosolic pattern recognition receptor signaling pathway	26/576	150/28891	3.33e-17	1e-14	7.15e-15	Cd300ld3/Pik3ap1/Cd36/Ifih1/Dhx58/Oas3/Irgm2/Eif2ak2/Irgm1/Lacc1/Rsad2/Irf7/Slc15a3/Rigi/Tbk1/Trim30a/Ddx60/Igtp/Oas1g/Oas1a/Gbp5/Tlr9/Trim25/Rnf135/Irf3/Nod1	26
Down	GO:0032606	type I interferon production	24/576	141/28891	8.52e-16	2.03e-13	1.44e-13	Ifih1/Dhx58/Oas3/Irgm2/Siglec1/Isg15/Irgm1/Oas2/Irf7/Rigi/Gbp7/Tbk1/Stat1/Trex1/Ap3d1/Igtp/Oas1g/Oas1a/Irf9/Tlr9/Gbp3/Rnf135/Xaf1/Irf3	24
Down	GO:0034341	response to type II interferon	24/576	150/28891	3.63e-15	7.46e-13	5.31e-13	Mrc1/Gbp9/Ccl4/Irgm2/Parp14/Irgm1/Ccl7/Ccl2/Gbp7/Parp9/Stat1/Gbp8/Trim21/Bst2/Shfl/Igtp/Daxx/Ccl3/Sp100/Gbp5/Stx4a/Flnb/Gbp3/Stxbp3	24
Down	GO:0032479	regulation of type I interferon production	22/576	136/28891	4.07e-14	7.36e-12	5.24e-12	Ifih1/Dhx58/Oas3/Irgm2/Siglec1/Isg15/Irgm1/Oas2/Irf7/Rigi/Gbp7/Tbk1/Stat1/Trex1/Igtp/Oas1g/Oas1a/Tlr9/Gbp3/Rnf135/Xaf1/Irf3	22
Down	GO:0140888	interferon-mediated signaling pathway	18/576	84/28891	5.35e-14	9.3e-12	6.62e-12	Adar/Ifih1/Stat2/Oas3/Irgm2/Parp14/Isg15/Irgm1/Oas2/Irf7/Tbk1/Parp9/Stat1/Trex1/Igtp/Oas1g/Oas1a/Irf3	18
Down	GO:0045807	positive regulation of endocytosis	24/576	204/28891	3.66e-12	5.51e-10	3.92e-10	Gas6/Mertk/Dab2/Cd36/Hip1/Fcgr1/Itsn1/Apoe/Ccl2/Arrb2/Kif3a/Grem1/Ighm/Ldlrap1/Il15/Trf/Sh3gl1/Bcl2l1/Mex3b/Ankfy1/Cln3/Appl2/Cfp/Pick1	24
Down	GO:0032102	negative regulation of response to external stimulus	37/576	485/28891	4.16e-12	6.07e-10	4.32e-10	Aif1/Adar/Lgals9/Dhx58/Stat2/Oas3/Irgm2/Parp14/Zfp36/Igf1/Slc39a8/Metrnl/Isg15/Irgm1/Pdgfb/Apoe/Arrb2/Trim30a/Grem1/Plxna3/Trim21/Trex1/Ctla2a/Dusp1/Igtp/Trafd1/Nrp1/Rtn4rl1/Oas1g/C5ar2/Oas1a/Slit1/Sema4c/Ets1/Tap1/Mkrn2/Il10ra	37
Down	GO:0044790	suppression of viral release by host	10/576	23/28891	8.32e-12	1.14e-09	8.11e-10	Trim30d/Trim30a/Trim30c/Trim21/Pml/Trim12c/Trim8/Trim25/Trim5/Trim35	10
Down	GO:0046718	viral entry into host cell	16/576	99/28891	1.25e-10	1.31e-08	9.32e-09	Gas6/Siglec1/Trim30d/Ctsb/Tpcn2/Trim30a/Trim34a/Trim30c/Trim21/Nrp1/Trim12c/Trim8/Nectin4/Trim25/Itgav/Trim5	16
Down	GO:0001667	ameboidal-type cell migration	33/576	471/28891	5.57e-10	5.14e-08	3.66e-08	Adam8/Lgmn/Rin2/Gna12/Sash1/Igf1/Pdgfb/Apoe/Grem1/Col18a1/Prr5l/Pml/Htr2b/Nanos1/Nrp1/Arsb/Jun/Emp2/Lpxn/Arhgap4/Sp100/Sdc4/Rhob/Sema4c/Hyal1/Cln3/Ets1/Spred1/Appl2/Anxa3/Itgav/Timp1/Gadd45a	33
Down	GO:0031348	negative regulation of defense response	27/576	330/28891	7.54e-10	6.81e-08	4.85e-08	Adar/Lgals9/Dhx58/Stat2/Oas3/Irgm2/Parp14/Zfp36/Igf1/Slc39a8/Metrnl/Isg15/Irgm1/Apoe/Arrb2/Trim30a/Trim21/Trex1/Ctla2a/Igtp/Trafd1/Oas1g/Oas1a/Ets1/Tap1/Mkrn2/Il10ra	27
Down	GO:0043087	regulation of GTPase activity	27/576	345/28891	1.99e-09	1.64e-07	1.16e-07	Adap2/Itga6/Ccl4/Cblb/Srgap2/Ccl7/Gpr65/S1pr1/Ccl2/Arrb2/Plxna3/Dennd1a/Arap3/Rasa1/Rasgef1b/Ccl3/Mex3b/Agrn/Rasa4/Rasgef1a/Rapgef5/Arhgap45/Arhgap22/Wnk1/Arhgef7/Dock8/Gapvd1	27
Down	GO:0045860	positive regulation of protein kinase activity	28/576	369/28891	1.99e-09	1.64e-07	1.16e-07	Gas6/Adam8/Sash1/Irgm2/Marcks/Igf1/Ccnd1/Fgd2/Dipk2a/Irgm1/Pdgfb/Arrb2/Tnfrsf11a/Pdgfc/Grem1/Igtp/Htr2b/Tlr1/Emp2/Fgd4/Daxx/Sdc4/Agrn/Rassf2/Neurl1a/Cdk5/Hmga2/Mapk8ip3	28
Down	GO:0060759	regulation of response to cytokine stimulus	18/576	156/28891	2.52e-09	2.03e-07	1.44e-07	Gas6/Adar/Ifih1/Stat2/Oas3/Irgm2/Parp14/Isg15/Irgm1/Irf7/Rigi/Tbk1/Parp9/Trex1/Igtp/Oas1g/Oas1a/Irf3	18
Down	GO:0031331	positive regulation of cellular catabolic process	27/576	349/28891	2.55e-09	2.03e-07	1.44e-07	Adam8/Sesn1/Zfp36l1/Irgm2/Zfp36/Igf1/Mov10/Irgm1/Trim30d/Apoe/Tbk1/Trim30a/Trim34a/Trim30c/Trim21/Dtx3l/Igtp/Prr5l/Nanos1/Zc3h12d/Plekhn1/Tlr9/Trim12c/Trim8/Tnrc6a/Trim5/Nod1	27
Down	GO:0033674	positive regulation of kinase activity	30/576	426/28891	3.04e-09	2.37e-07	1.69e-07	Gas6/Adam8/Mertk/Sash1/Irgm2/Marcks/Igf1/Ccnd1/Fgd2/Dipk2a/Irgm1/Pdgfb/Arrb2/Tnfrsf11a/Pdgfc/Grem1/Igtp/Htr2b/Tlr1/Emp2/Fgd4/Daxx/Sdc4/Agrn/Dgkz/Rassf2/Neurl1a/Cdk5/Hmga2/Mapk8ip3	30
Down	GO:0044000	movement in host	16/576	123/28891	3.36e-09	2.57e-07	1.83e-07	Gas6/Siglec1/Trim30d/Ctsb/Tpcn2/Trim30a/Trim34a/Trim30c/Trim21/Nrp1/Trim12c/Trim8/Nectin4/Trim25/Itgav/Trim5	16
Down	GO:0045765	regulation of angiogenesis	25/576	307/28891	3.54e-09	2.67e-07	1.9e-07	C3ar1/Stab1/C5ar1/Sash1/Tcf4/Ccl2/Stat1/Grem1/Pml/Id1/Nrp1/Emp2/Sp100/Cxcl10/Rhob/Hyal1/Ets1/Spred1/Epn2/Adamts1/Anxa3/Gtf2i/Wnk1/Hmga2/Gadd45a	25
Down	GO:0035455	response to interferon-alpha	9/576	32/28891	8.72e-09	6.25e-07	4.45e-07	Gas6/Adar/Ifi204/Ifit2/Eif2ak2/Ifit1/Bst2/Oas1g/Oas1a	9
Down	GO:0002237	response to molecule of bacterial origin	29/576	421/28891	9.13e-09	6.45e-07	4.59e-07	Mrc1/C5ar1/Cd36/Lgals9/Sash1/Cmpk2/Irgm2/Zfp36/Eif2ak2/Abca1/Irgm1/Trim30d/Ccl2/Tnfrsf11a/Stat1/Trim30a/Trim30c/Igtp/Tlr1/Cd180/Pf4/Cxcl10/Gbp5/Tlr9/Trim12c/Gbp3/Itgav/Irf3/Trim5	29
Down	GO:0051092	positive regulation of NF-kappaB transcription factor activity	17/576	156/28891	1.66e-08	1.14e-06	8.1e-07	Adam8/Cd36/Eif2ak2/Trim30d/Tnfrsf11a/Trim30a/Trim34a/Trim30c/Grem1/Trim21/Tfrc/Tlr9/Trim12c/Trim8/Trim25/Trim5/Nod1	17
Down	GO:0006935	chemotaxis	30/576	462/28891	1.93e-08	1.27e-06	9.01e-07	Gas6/Adam8/Spp1/C3ar1/C5ar1/Lgmn/Aif1/Lgals9/Ccl4/Pdgfb/Ccl7/S1pr1/Ccl2/Arrb2/Grem1/Plxna3/Dusp1/Nrp1/Rtn4rl1/C5ar2/Slit1/Pf4/Itga9/Ccl3/Cxcl10/Agrn/Sema4c/Stx4a/Wnk1/Itgav	30
Down	GO:0071674	mononuclear cell migration	19/576	199/28891	2.14e-08	1.36e-06	9.69e-07	Gas6/Adam8/C3ar1/C5ar1/Lgmn/Aif1/Lgals9/Ccl4/Pdgfb/Ccl7/S1pr1/Ccl2/Grem1/Dusp1/Ccl3/Cxcl10/Cadm1/Wnk1/Dock8	19
Down	GO:0070372	regulation of ERK1 and ERK2 cascade	25/576	343/28891	3.24e-08	1.94e-06	1.38e-06	Gas6/Dab2/C5ar1/Cd36/Ccl4/Igf1/Pdgfb/Ccl7/Apoe/Ccl2/Arrb2/Tnfrsf11a/Pdgfc/Dusp1/Htr2b/Nrp1/Ece1/Jun/Ccl3/Nptn/Tlr9/Spred1/P2ry6/Dusp6/Nod1	25
Down	GO:0031400	negative regulation of protein modification process	30/576	473/28891	3.27e-08	1.94e-06	1.38e-06	Inppl1/Adar/Cblb/Parp14/Igf1/Isg15/Apoe/Arrb2/Mgat5/Zfyve28/Trim21/Dtx3l/Dusp1/Prr5l/Parp10/Jun/Daxx/Fabp4/Nck2/Spred1/Xdh/Rassf2/Dusp7/Cdk5/Cadm1/Dusp6/Enpp1/Wnk1/Crtap/Gadd45a	30
Down	GO:0039531	regulation of viral-induced cytoplasmic pattern recognition receptor signaling pathway	13/576	92/28891	3.64e-08	2.14e-06	1.52e-06	Cd300ld3/Cd36/Dhx58/Irgm2/Eif2ak2/Irgm1/Rsad2/Slc15a3/Trim30a/Ddx60/Igtp/Gbp5/Tlr9	13
Down	GO:0002832	negative regulation of response to biotic stimulus	18/576	187/28891	4.43e-08	2.53e-06	1.8e-06	Adar/Lgals9/Dhx58/Stat2/Oas3/Irgm2/Parp14/Isg15/Irgm1/Arrb2/Trim30a/Trim21/Trex1/Igtp/Trafd1/Oas1g/Oas1a/Tap1	18
Down	GO:0043547	positive regulation of GTPase activity	21/576	253/28891	4.56e-08	2.57e-06	1.83e-06	Adap2/Itga6/Ccl4/Srgap2/Ccl7/Gpr65/S1pr1/Ccl2/Dennd1a/Arap3/Rasa1/Rasgef1b/Ccl3/Mex3b/Agrn/Rasgef1a/Rapgef5/Arhgap45/Arhgap22/Arhgef7/Dock8	21
Down	GO:0090132	epithelium migration	24/576	330/28891	6.35e-08	3.38e-06	2.4e-06	Adam8/Lgmn/Rin2/Sash1/Igf1/Pdgfb/Apoe/Grem1/Col18a1/Nanos1/Nrp1/Arsb/Jun/Emp2/Lpxn/Sp100/Rhob/Hyal1/Cln3/Ets1/Spred1/Anxa3/Itgav/Gadd45a	24
Down	GO:0030595	leukocyte chemotaxis	20/576	240/28891	8.91e-08	4.63e-06	3.3e-06	Gas6/Adam8/Spp1/C3ar1/C5ar1/Lgmn/Aif1/Ccl4/Pdgfb/Ccl7/S1pr1/Ccl2/Grem1/Dusp1/C5ar2/Pf4/Itga9/Ccl3/Cxcl10/Wnk1	20
Down	GO:0050920	regulation of chemotaxis	20/576	243/28891	1.09e-07	5.55e-06	3.95e-06	Gas6/C3ar1/C5ar1/Lgmn/Aif1/Pdgfb/Ccl7/S1pr1/Ccl2/Grem1/Plxna3/Dusp1/Nrp1/C5ar2/Slit1/Cxcl10/Agrn/Sema4c/Stx4a/Wnk1	20
Down	GO:0071216	cellular response to biotic stimulus	24/576	349/28891	1.8e-07	8.55e-06	6.08e-06	Mrc1/Cd36/Sash1/Cmpk2/Irgm2/Zfp36/Txnip/Abca1/Irgm1/Trim30d/Ccl2/Stat1/Trim30a/Trim30c/Igtp/Tlr1/Cd180/Pf4/Cxcl10/Gbp5/Trim12c/Gbp3/Irf3/Trim5	24
Down	GO:0046849	bone remodeling	13/576	108/28891	2.51e-07	1.17e-05	8.33e-06	Adam8/Spp1/S1pr1/Tnfrsf11a/Grem1/Tfrc/Trf/Ltbp3/Rassf2/Enpp1/Itgav/Tcirg1/Idua	13
Down	GO:0040013	negative regulation of locomotion	24/576	358/28891	2.86e-07	1.31e-05	9.3e-06	Gna12/Aif1/Srgap2/Pdgfb/Apoe/Grem1/Plxna3/Bst2/S1pr2/Dusp1/Nrp1/C5ar2/Slit1/Arrdc3/Arhgap4/Sp100/Rhob/Tpm1/Sema4c/Clic4/Spred1/Nisch/Timp1/Gadd45a	24
Down	GO:0071675	regulation of mononuclear cell migration	14/576	130/28891	3.52e-07	1.56e-05	1.11e-05	Gas6/Adam8/C3ar1/C5ar1/Lgmn/Aif1/Lgals9/Ccl7/Ccl2/Grem1/Dusp1/Cxcl10/Wnk1/Dock8	14
Down	GO:0031589	cell-substrate adhesion	24/576	368/28891	4.71e-07	1.99e-05	1.42e-05	Gas6/Adam8/Spp1/Mertk/Dab2/Itga6/Rin2/Cd36/Ptpra/Peak1/Marcks/Pdgfb/Grem1/Rhod/Nrp1/Rasa1/Emp2/Lpxn/Itga9/Fmn1/Sdc4/Nid1/Cdk5/Itgav	24
Down	GO:0046850	regulation of bone remodeling	10/576	64/28891	5.29e-07	2.19e-05	1.56e-05	Adam8/Spp1/S1pr1/Tnfrsf11a/Grem1/Tfrc/Trf/Ltbp3/Itgav/Idua	10
Down	GO:0045453	bone resorption	11/576	81/28891	6.18e-07	2.51e-05	1.79e-05	Adam8/Spp1/S1pr1/Tnfrsf11a/Tfrc/Trf/Ltbp3/Enpp1/Itgav/Tcirg1/Idua	11
Down	GO:0098792	xenophagy	6/576	17/28891	6.28e-07	2.51e-05	1.79e-05	Rnf213/Irgm2/Irgm1/Tbk1/Igtp/Nod1	6
Down	GO:0010563	negative regulation of phosphorus metabolic process	26/576	430/28891	6.7e-07	2.63e-05	1.88e-05	Inppl1/Adar/Cblb/Parp14/Igf1/Pdgfb/Apoe/Arrb2/Mgat5/Zfyve28/Dusp1/Prr5l/Slc27a1/Jun/Daxx/Fabp4/Nck2/Spred1/Xdh/Rassf2/Dusp7/Cadm1/Dusp6/Enpp1/Wnk1/Gadd45a	26
Down	GO:0045936	negative regulation of phosphate metabolic process	26/576	430/28891	6.7e-07	2.63e-05	1.88e-05	Inppl1/Adar/Cblb/Parp14/Igf1/Pdgfb/Apoe/Arrb2/Mgat5/Zfyve28/Dusp1/Prr5l/Slc27a1/Jun/Daxx/Fabp4/Nck2/Spred1/Xdh/Rassf2/Dusp7/Cadm1/Dusp6/Enpp1/Wnk1/Gadd45a	26
Down	GO:0051098	regulation of binding	25/576	405/28891	7.53e-07	2.88e-05	2.05e-05	Dab2/Cblb/Ifit2/Igf1/Pdgfb/Apoe/Bambi/Arrb2/Parp9/Trim21/Dtx3l/Ldlrap1/Zfp90/Id1/Jun/Aplp2/Dot1l/Sp100/Agrn/Nes/Cdk5/Btaf1/Arhgef7/Hmga2/Zfp618	25
Down	GO:0070534	protein K63-linked ubiquitination	10/576	67/28891	8.21e-07	3.04e-05	2.17e-05	Sash1/Rnf213/Trim30d/Trim30a/Trim30c/Trim21/Parp10/Trim12c/Rnf135/Trim5	10
Down	GO:0018126	protein hydroxylation	7/576	28/28891	9.94e-07	3.43e-05	2.44e-05	Vipas39/P4ha2/P3h3/P4ha1/Plod1/Crtap/Fkbp10	7
Down	GO:0007015	actin filament organization	27/576	471/28891	1.15e-06	3.87e-05	2.75e-05	Inppl1/Myo1e/Aif1/Rhoh/Hip1/Pdlim4/Marcks/Gpr65/S1pr1/Rufy3/Rhod/Id1/Nrp1/Arhgap18/Trf/Rasa1/Emp2/Plekhh2/Rhobtb1/Fmn1/Sdc4/Rhob/Tpm1/Nck2/Ssh3/Fhod1/Pick1	27
Down	GO:0007034	vacuolar transport	15/576	165/28891	1.21e-06	4.07e-05	2.89e-05	Vipas39/Irgm2/Irgm1/Hgsnat/Tpcn2/Dtx3l/Ap3d1/Hook2/Igtp/Rhob/Ankfy1/Gnptab/Cln3/Vps52/Mvb12a	15
Down	GO:0044270	cellular nitrogen compound catabolic process	26/576	446/28891	1.33e-06	4.41e-05	3.14e-05	Apobec1/Zfp36l1/Entpd4/Skic2/Mthfs/Zfp36/Mov10/Oas2/Isg20/Rnasel/Trex1/Slfn9/Prr5l/Nanos1/Zc3h12d/Plekhn1/Slfn8/Gtpbp2/Tnrc6a/Xdh/Ddx5/Enpp1/Nt5c3/Tet3/Dhx34/Por	26
Down	GO:0035457	cellular response to interferon-alpha	6/576	20/28891	1.87e-06	6.08e-05	4.33e-05	Gas6/Ifi204/Ifit2/Ifit1/Oas1g/Oas1a	6
Down	GO:1901361	organic cyclic compound catabolic process	27/576	491/28891	2.51e-06	7.78e-05	5.53e-05	Spp1/Apobec1/Zfp36l1/Entpd4/Skic2/Mthfs/Zfp36/Mov10/Oas2/Apoe/Isg20/Rnasel/Trex1/Slfn9/Prr5l/Nanos1/Zc3h12d/Plekhn1/Slfn8/Gtpbp2/Tnrc6a/Xdh/Ddx5/Enpp1/Nt5c3/Tet3/Dhx34	27
Down	GO:0006898	receptor-mediated endocytosis	19/576	272/28891	2.7e-06	8.19e-05	5.83e-05	Mrc1/Dab2/Cd36/Hip1/Siglec1/Fcgr1/Itsn1/Apoe/Arrb2/Kif3a/Tpcn2/Grem1/Ldlrap1/Tfrc/Htr2b/Trf/Cln3/Itgav/Pick1	19
Down	GO:0042116	macrophage activation	12/576	113/28891	2.79e-06	8.42e-05	5.99e-05	C1qa/C5ar1/Tmem106a/Aif1/Lgals9/Irgm1/Trex1/Tlr1/Ifi35/Jun/Tlr9/Pla2g4a	12
Down	GO:0010594	regulation of endothelial cell migration	15/576	177/28891	2.93e-06	8.71e-05	6.2e-05	Lgmn/Rin2/Sash1/Igf1/Pdgfb/Apoe/Col18a1/Nrp1/Emp2/Sp100/Rhob/Ets1/Spred1/Anxa3/Gadd45a	15
Down	GO:0046700	heterocycle catabolic process	25/576	446/28891	4.22e-06	0.00012074	8.59e-05	Apobec1/Zfp36l1/Entpd4/Skic2/Mthfs/Zfp36/Mov10/Oas2/Isg20/Rnasel/Trex1/Slfn9/Prr5l/Nanos1/Zc3h12d/Plekhn1/Slfn8/Gtpbp2/Tnrc6a/Xdh/Ddx5/Enpp1/Nt5c3/Tet3/Dhx34	25
Down	GO:1990874	vascular associated smooth muscle cell proliferation	10/576	81/28891	4.84e-06	0.000135951	9.68e-05	Gna12/Igf1/Pdgfb/S1pr2/Ldlrap1/Jun/Tpm1/P2ry6/Adamts1/Enpp1	10
Down	GO:0007040	lysosome organization	11/576	100/28891	5.13e-06	0.000142299	0.000101295	Irgm2/Abca1/Irgm1/Tpcn2/Trex1/Hook2/Igtp/Acp2/Gnptab/Cln3/Idua	11
Down	GO:0080171	lytic vacuole organization	11/576	100/28891	5.13e-06	0.000142299	0.000101295	Irgm2/Abca1/Irgm1/Tpcn2/Trex1/Hook2/Igtp/Acp2/Gnptab/Cln3/Idua	11
Down	GO:0032963	collagen metabolic process	12/576	123/28891	6.79e-06	0.000183778	0.000130822	Mmp13/Mmp27/Vipas39/Ctsl/P3h3/Col1a2/Pdgfb/Ctsb/Ccl2/Arrb2/Id1/Idua	12
Down	GO:0019439	aromatic compound catabolic process	25/576	467/28891	9.34e-06	0.000239938	0.000170799	Apobec1/Zfp36l1/Entpd4/Skic2/Mthfs/Zfp36/Mov10/Oas2/Isg20/Rnasel/Trex1/Slfn9/Prr5l/Nanos1/Zc3h12d/Plekhn1/Slfn8/Gtpbp2/Tnrc6a/Xdh/Ddx5/Enpp1/Nt5c3/Tet3/Dhx34	25
Down	GO:0045017	glycerolipid biosynthetic process	16/576	219/28891	9.34e-06	0.000239938	0.000170799	Inppl1/Pdgfb/Lpin2/Socs6/Tafazzin/Htr2b/Slc27a1/Pi4k2a/Lpl/Etnk1/Efr3b/Chkb/Cln3/Dgkz/Pla2g15/Pla2g4a	16
Down	GO:1900225	regulation of NLRP3 inflammasome complex assembly	7/576	39/28891	1.07e-05	0.000272536	0.000194004	Cd36/Irgm2/Eif2ak2/Irgm1/Trim30a/Igtp/Gbp5	7
Down	GO:0060700	regulation of ribonuclease activity	5/576	16/28891	1.13e-05	0.000284573	0.000202573	Oas3/Oas2/Oasl2/Oas1g/Oas1a	5
Down	GO:0002697	regulation of immune effector process	25/576	473/28891	1.16e-05	0.000289485	0.000206069	Cd36/Lgals9/Dhx58/Fcgr1/Lacc1/Rsad2/Cd5l/Rigi/Ccl2/H2-T24/Arrb2/Ddx60/Ighm/Bst2/Trex1/Tfrc/Cd37/Tlr9/Appl2/Hlx/Stx4a/Tap1/Cfp/Cadm1/Nod1	25
Down	GO:0034655	nucleobase-containing compound catabolic process	23/576	414/28891	1.17e-05	0.000291048	0.000207182	Apobec1/Zfp36l1/Entpd4/Skic2/Zfp36/Mov10/Oas2/Isg20/Rnasel/Trex1/Slfn9/Prr5l/Nanos1/Zc3h12d/Plekhn1/Slfn8/Gtpbp2/Tnrc6a/Xdh/Ddx5/Enpp1/Nt5c3/Dhx34	23
Down	GO:0141085	regulation of inflammasome-mediated signaling pathway	7/576	41/28891	1.51e-05	0.000362341	0.000257932	Cd36/Irgm2/Eif2ak2/Irgm1/Trim30a/Igtp/Gbp5	7
Down	GO:0010810	regulation of cell-substrate adhesion	16/576	228/28891	1.55e-05	0.000363688	0.000258891	Spp1/Dab2/Itga6/Rin2/Cd36/Ptpra/Peak1/Pdgfb/Grem1/Rhod/Nrp1/Rasa1/Emp2/Fmn1/Sdc4/Nid1	16
Down	GO:0061158	3'-UTR-mediated mRNA destabilization	5/576	17/28891	1.57e-05	0.000367773	0.000261799	Zfp36l1/Zfp36/Mov10/Zc3h12d/Plekhn1	5
Down	GO:0032069	regulation of nuclease activity	6/576	28/28891	1.59e-05	0.000369583	0.000263087	Oas3/Oas2/Oasl2/Oas1g/Oas1a/Pcna	6
Down	GO:0030308	negative regulation of cell growth	15/576	205/28891	1.73e-05	0.000399901	0.000284669	Sesn1/Dab2/Mndal/Grem1/Plxna3/Bst2/Pml/Nrp1/Zc3h12d/Slit1/Arhgap4/Sema4c/Hyal1/Cdk5/Enpp1	15
Down	GO:0044546	NLRP3 inflammasome complex assembly	7/576	42/28891	1.78e-05	0.000407856	0.000290332	Cd36/Irgm2/Eif2ak2/Irgm1/Trim30a/Igtp/Gbp5	7
Down	GO:0030336	negative regulation of cell migration	19/576	313/28891	2e-05	0.000451149	0.00032115	Gna12/Aif1/Srgap2/Pdgfb/Apoe/Grem1/Bst2/S1pr2/Dusp1/C5ar2/Arhgap4/Sp100/Rhob/Tpm1/Clic4/Spred1/Nisch/Timp1/Gadd45a	19
Down	GO:1904705	regulation of vascular associated smooth muscle cell proliferation	9/576	76/28891	2.03e-05	0.000451977	0.000321739	Gna12/Igf1/Pdgfb/S1pr2/Ldlrap1/Jun/Tpm1/P2ry6/Adamts1	9
Down	GO:0051348	negative regulation of transferase activity	17/576	260/28891	2.11e-05	0.00046136	0.000328419	Inppl1/Adar/Cblb/Zfp36/Apoe/Eif4a2/Zfyve28/Dtx3l/Dusp1/Pml/Daxx/Fabp4/Spred1/Dusp7/Wnk1/Gadd45a/Xrcc1	17
Down	GO:0046847	filopodium assembly	9/576	77/28891	2.26e-05	0.000486582	0.000346373	Itga6/Fgd2/Srgap2/S1pr2/Nrp1/Fgd4/Agrn/Cln3/Neurl1a	9
Down	GO:0032874	positive regulation of stress-activated MAPK cascade	12/576	139/28891	2.36e-05	0.000505328	0.000359717	Dab2/Sash1/Eif2ak2/Fgd4/Mid1/Sema4c/Tlr9/Xdh/Rassf2/Nod1/Mapk8ip3/Gadd45a	12
Down	GO:0045926	negative regulation of growth	17/576	263/28891	2.45e-05	0.000521535	0.000371254	Sesn1/Dab2/Lgmn/Mndal/Grem1/Plxna3/Bst2/Pml/Nrp1/Zc3h12d/Slit1/Arhgap4/Sema4c/Hyal1/Ing4/Cdk5/Enpp1	17
Down	GO:0010038	response to metal ion	19/576	320/28891	2.71e-05	0.000568961	0.000405014	Gatm/Apobec1/Lgmn/Slc39a8/Slc40a1/Tfrc/Itpr3/Trf/Jun/Daxx/Clic4/Nfatc2/Fabp4/Rasa4/Xdh/Pla2g4a/Enpp1/Wnk1/Tcirg1	19
Down	GO:0050777	negative regulation of immune response	16/576	239/28891	2.76e-05	0.000574016	0.000408612	Adar/Lgals9/Dhx58/Stat2/Oas3/Parp14/Isg15/Arrb2/Trim21/Trex1/Trafd1/Oas1g/Oas1a/Hlx/Tap1/Mkrn2	16
Down	GO:0140632	canonical inflammasome complex assembly	7/576	45/28891	2.84e-05	0.000588744	0.000419096	Cd36/Irgm2/Eif2ak2/Irgm1/Trim30a/Igtp/Gbp5	7
Down	GO:0032801	receptor catabolic process	6/576	31/28891	2.95e-05	0.000597256	0.000425156	Lgmn/Apoe/Dtx3l/Cdk5/Snx25/Mvb12a	6
Down	GO:1990868	response to chemokine	9/576	80/28891	3.08e-05	0.000616483	0.000438842	Ccl4/Ccl7/Ccl2/Dusp1/Pf4/Ccl3/Cxcl10/Wnk1/Dock8	9
Down	GO:0006909	phagocytosis	16/576	242/28891	3.21e-05	0.000635653	0.000452489	Gas6/Mertk/Aif1/Cd36/Fcgr1/Abca1/Ccl2/Trex1/Il15/Mex3b/Cln3/Appl2/P2ry6/Anxa3/Cfp/Itgav	16
Down	GO:0140238	presynaptic endocytosis	9/576	81/28891	3.41e-05	0.000666687	0.00047458	Itsn1/Nlgn2/Dennd1a/Ap3d1/Scamp5/Sh3gl1/Bcl2l1/Cdk5/Necap1	9
Down	GO:0141084	inflammasome-mediated signaling pathway	7/576	47/28891	3.8e-05	0.000728207	0.000518373	Cd36/Irgm2/Eif2ak2/Irgm1/Trim30a/Igtp/Gbp5	7
Down	GO:0044273	sulfur compound catabolic process	6/576	33/28891	4.29e-05	0.000813821	0.000579317	Csad/Hgsnat/Sgsh/Arsb/Hyal1/Idua	6
Down	GO:1905954	positive regulation of lipid localization	11/576	126/28891	4.62e-05	0.000867311	0.000617394	Spp1/Dab2/Cd36/Osbpl11/Abca1/Apoe/Tnfrsf11a/Ldlrap1/Abcb4/Lpl/Pla2g4a	11
Down	GO:1903706	regulation of hemopoiesis	23/576	452/28891	4.63e-05	0.000867311	0.000617394	Mafb/Gas6/Adam8/C1qc/Zfp36l1/Lgals9/Rhoh/Zfp36/Lmo2/Isg15/Irgm1/Stat1/Ap3d1/Ctla2a/Il15/Tmem176a/Jun/Tmem176b/Ccl3/Tlr9/Ets1/Hlx/Rassf2	23
Down	GO:0048008	platelet-derived growth factor receptor signaling pathway	8/576	66/28891	4.94e-05	0.000923215	0.000657189	Inppl1/Myo1e/Hip1/Cblb/Txnip/Pdgfb/Pdgfc/Nrp1	8
Down	GO:0043112	receptor metabolic process	9/576	85/28891	5.01e-05	0.000932207	0.00066359	Dab2/Lgmn/Apoe/Dtx3l/Ece1/Agrn/Cdk5/Snx25/Mvb12a	9
Down	GO:0070661	leukocyte proliferation	22/576	425/28891	5.23e-05	0.00096838	0.00068934	Aif1/Lgals9/Cblb/Igf1/Irgm1/Tbk1/Grem1/Ighm/Il15/Tfrc/Cd37/Zc3h12d/Azi2/Cd180/Emp2/Bcl2l1/Sdc4/Tlr9/Nfatc2/Nck2/Tcirg1/Dock8	22
Down	GO:0051402	neuron apoptotic process	20/576	369/28891	6.05e-05	0.0011071	0.000788084	Adam8/C5ar1/Lgmn/Ccnd1/Itsn1/Cacna1a/Apoe/Ctsb/Arrb2/Nrp1/Jun/Bcl2l1/Daxx/Ccl3/Agrn/Cln3/Nes/Cdk5/Htra2/Enpp1	20
Down	GO:0099532	synaptic vesicle endosomal processing	4/576	12/28891	6.81e-05	0.00121534	0.000865137	Itsn1/Ap3d1/Stx12/Bcl2l1	4
Down	GO:1901652	response to peptide	23/576	464/28891	6.88e-05	0.00121876	0.000867572	Inppl1/Gatm/Zfp36l1/Lgmn/Cd36/Stat2/Ptpra/Marcks/Igf1/Snx5/Cacna1a/Lpin2/Stat1/Slc27a1/Lpl/Sgcb/Appl2/Cdk5/Timeless/Enpp1/Srsf5/Nod1/Stxbp3	23
Down	GO:0007179	transforming growth factor beta receptor signaling pathway	14/576	205/28891	6.97e-05	0.00122984	0.000875462	Dab2/Lgals9/Col1a2/Bambi/Ccl2/Arrb2/Pml/Jun/Lpxn/Ltbp3/Spred1/Appl2/Snx25/Adissp	14
Down	GO:0010762	regulation of fibroblast migration	7/576	52/28891	7.42e-05	0.00129026	0.00091847	Gna12/Pdgfb/Prr5l/Arhgap4/Sdc4/Cln3/Appl2	7
Down	GO:0002269	leukocyte activation involved in inflammatory response	7/576	53/28891	8.41e-05	0.00143937	0.00102461	C1qa/C5ar1/Aif1/Tlr1/Jun/Tlr9/Enpp1	7
Down	GO:1905671	regulation of lysosome organization	4/576	13/28891	9.69e-05	0.00162156	0.0011543	Irgm2/Irgm1/Trex1/Igtp	4
Down	GO:0050766	positive regulation of phagocytosis	9/576	93/28891	0.000101738	0.00169651	0.00120765	Gas6/Mertk/Cd36/Fcgr1/Ccl2/Il15/Mex3b/Appl2/Cfp	9
Down	GO:0009100	glycoprotein metabolic process	19/576	354/28891	0.000104327	0.00173329	0.00123384	Xylt2/B3galnt1/Tmem106a/Ctsl/Igf1/Slc39a8/Hgsnat/Mgat5/Trex1/Sgsh/Il15/Arsb/Gnptab/Hyal1/Ndst2/Man2a2/Engase/Tet3/Idua	19
Down	GO:0007035	vacuolar acidification	5/576	25/28891	0.000118193	0.00192128	0.00136766	Atp6v0a1/Clic4/Cln3/Dmxl1/Tcirg1	5
Down	GO:0043113	receptor clustering	8/576	75/28891	0.000124172	0.00198984	0.00141646	Lgals9/Cacna1a/Apoe/Nlgn2/Etv5/Agrn/Cdk5/Pick1	8
Down	GO:0010457	centriole-centriole cohesion	4/576	14/28891	0.000133502	0.00210942	0.00150159	Kif3a/Rttn/Cep68/Cep250	4
Down	GO:0061635	regulation of protein complex stability	4/576	14/28891	0.000133502	0.00210942	0.00150159	Irgm2/Irgm1/Trex1/Igtp	4
Down	GO:0098883	synapse pruning	4/576	14/28891	0.000133502	0.00210942	0.00150159	C1qb/C1qc/C1qa/Cdk5	4
Down	GO:0050678	regulation of epithelial cell proliferation	21/576	426/28891	0.000151589	0.00235606	0.00167716	Dab2/C5ar1/Zfp36l1/Ctsl/Zfp36/Igf1/Ccnd1/Pdgfb/Apoe/Ccl2/Kif3a/Stat1/Col18a1/Id1/Htr2b/Jun/Hyal1/Hlx/Xdh/Hmga2/Uhrf1	21
Down	GO:2001236	regulation of extrinsic apoptotic signaling pathway	12/576	171/28891	0.000175385	0.00267758	0.00190603	Dab2/Itga6/Siglec1/Igf1/Pml/Nrp1/Bcl2l1/Fem1b/Sp100/Stx4a/Htra2/Itgav	12
Down	GO:0048146	positive regulation of fibroblast proliferation	8/576	79/28891	0.000179126	0.00268374	0.00191041	Gas6/Igf1/Pdgfb/Pdgfc/Pml/Jun/Rasa1/Hmga2	8
Down	GO:0044406	adhesion of symbiont to host	4/576	15/28891	0.000179183	0.00268374	0.00191041	Gas6/Gbp9/Gbp7/Gbp3	4
Down	GO:0045786	negative regulation of cell cycle	20/576	400/28891	0.000179351	0.00268374	0.00191041	Nacc2/Zfp36l1/Anapc15/Ccnd1/Parp9/Dtx3l/Trex1/Pml/Zc3h12d/Fem1b/Dot1l/Rhob/Dgkz/Ets1/Chtf18/Topbp1/Cdk5/Timeless/Trim35/Rnf167	20
Down	GO:0071559	response to transforming growth factor beta	15/576	252/28891	0.000180653	0.00268543	0.00191161	Dab2/Zfp36l1/Lgals9/Col1a2/Bambi/Ccl2/Arrb2/Pml/Jun/Lpxn/Ltbp3/Spred1/Appl2/Snx25/Adissp	15
Down	GO:0099173	postsynapse organization	15/576	252/28891	0.000180653	0.00268543	0.00191161	Lgmn/Marcks/Itsn1/Apoe/Nlgn2/Xlr3b/Nrp1/Etv5/Agrn/Dgkz/Cdk5/Cadm1/Arhgap22/Arhgef7/Pick1	15
Down	GO:0060249	anatomical structure homeostasis	16/576	283/28891	0.000200598	0.00293367	0.00208832	Adam8/Spp1/Slc39a8/S1pr1/Slc28a2/Tnfrsf11a/Tfrc/Nanos1/Trf/Ltbp3/Tlr9/Enpp1/Itgav/Tcirg1/Il10ra/Idua	16
Down	GO:0030199	collagen fibril organization	7/576	61/28891	0.000207446	0.00302402	0.00215265	Vipas39/Col1a2/Grem1/Col18a1/P4ha1/Crtap/Fkbp10	7
Down	GO:1903037	regulation of leukocyte cell-cell adhesion	20/576	407/28891	0.000225112	0.00326051	0.00232099	Adam8/Aif1/Lgals9/Rhoh/Cblb/Igf1/Irgm1/Ccl2/Socs6/Ap3d1/Il15/Tfrc/Cd37/Zc3h12d/Sdc4/Ets1/Nck2/Hlx/Wnk1/Dock8	20
Down	GO:0001906	cell killing	16/576	286/28891	0.000225919	0.00326175	0.00232187	Lgals9/Irgm2/Fcgr1/Cd5l/Ccl2/H2-T24/Arrb2/Gbp7/Igtp/Emp2/Bcl2l1/Cxcl10/Gbp5/Tap1/Gbp3/Cadm1	16
Down	GO:1901653	cellular response to peptide	18/576	346/28891	0.000230566	0.0033077	0.00235458	Inppl1/Zfp36l1/Lgmn/Cd36/Ptpra/Marcks/Igf1/Snx5/Cacna1a/Lpin2/Slc27a1/Lpl/Sgcb/Appl2/Cdk5/Timeless/Enpp1/Nod1	18
Down	GO:0141086	negative regulation of inflammasome-mediated signaling pathway	4/576	16/28891	0.000235153	0.00334169	0.00237878	Irgm2/Irgm1/Trim30a/Igtp	4
Down	GO:0050863	regulation of T cell activation	20/576	411/28891	0.000255616	0.00356521	0.00253789	Adam8/Aif1/Lgals9/Rhoh/Cblb/Igf1/Irgm1/Ccl2/Socs6/Trex1/Ap3d1/Ctla2a/Il15/Tfrc/Cd37/Zc3h12d/Sdc4/Nck2/Hlx/Dock8	20
Down	GO:0006575	cellular modified amino acid metabolic process	10/576	129/28891	0.000270672	0.00374057	0.00266271	Gatm/Abhd12/Mthfr/Ctsl/Mthfs/Ctsb/Csad/Slc27a1/Cpq/Pla2g15	10
Down	GO:0006869	lipid transport	21/576	445/28891	0.000273374	0.00376639	0.0026811	Spp1/Dab2/Abcc3/Cd36/Osbpl11/Abca1/Apoe/Tpcn2/Stard3/Tnfrsf11a/Nme4/Ldlrap1/Stx12/Slc27a1/Abcb4/Cln3/Fabp4/Vps52/Slc25a10/Pla2g4a/Itgav	21
Down	GO:0051893	regulation of focal adhesion assembly	7/576	64/28891	0.000280595	0.00383085	0.00272698	Ptpra/Peak1/Grem1/Rhod/Nrp1/Fmn1/Sdc4	7
Down	GO:0090109	regulation of cell-substrate junction assembly	7/576	64/28891	0.000280595	0.00383085	0.00272698	Ptpra/Peak1/Grem1/Rhod/Nrp1/Fmn1/Sdc4	7
Down	GO:0007159	leukocyte cell-cell adhesion	21/576	447/28891	0.00029019	0.00393804	0.00280328	Adam8/Aif1/Lgals9/Rhoh/Cblb/Igf1/Slc39a8/Irgm1/Ccl2/Socs6/Ap3d1/Il15/Tfrc/Cd37/Zc3h12d/Sdc4/Ets1/Nck2/Hlx/Wnk1/Dock8	21
Down	GO:0010721	negative regulation of cell development	17/576	323/28891	0.000297989	0.00400777	0.00285292	Mafb/C1qc/Igf1/Irgm1/Rufy3/Plxna3/Id1/Nrp1/Tmem176a/Slit1/Tmem176b/Arhgap4/Sema4c/Appl2/Hlx/Cdk5/Hmga2	17
Down	GO:0003382	epithelial cell morphogenesis	6/576	47/28891	0.000328171	0.00432835	0.00308113	Palld/Col18a1/Frmd6/Id1/Clic4/Flnb	6
Down	GO:0007628	adult walking behavior	6/576	47/28891	0.000328171	0.00432835	0.00308113	Abhd12/Cacna1a/Arrb2/Htra2/Enpp1/Idua	6
Down	GO:0043524	negative regulation of neuron apoptotic process	13/576	210/28891	0.000328529	0.00432835	0.00308113	Adam8/C5ar1/Lgmn/Ccnd1/Itsn1/Cacna1a/Apoe/Arrb2/Nrp1/Jun/Bcl2l1/Cln3/Nes	13
Down	GO:0048041	focal adhesion assembly	8/576	87/28891	0.000349219	0.00455465	0.00324222	Ptpra/Peak1/Grem1/Rhod/Nrp1/Fmn1/Sdc4/Itgav	8
Down	GO:0016236	macroautophagy	15/576	268/28891	0.000349422	0.00455465	0.00324222	Sesn1/Rnf213/Irgm2/Irgm1/Tbk1/Ehmt2/Atp6v0a1/Stx12/Igtp/Tafazzin/Hdac10/Cln3/Htra2/Tcirg1/Nod1	15
Down	GO:0030098	lymphocyte differentiation	22/576	486/28891	0.000349738	0.00455465	0.00324222	Mafb/Gas6/Adam8/Mertk/Zfp36l1/Wwp1/Lgals9/Ctsl/Rhoh/Rsad2/Pou2f2/Ighm/Ap3d1/Ctla2a/Igtp/Il15/Dclre1c/Ncaph2/Tlr9/Hlx/Enpp1/Tcirg1	22
Down	GO:0043244	regulation of protein-containing complex disassembly	10/576	134/28891	0.000367451	0.00475791	0.00338691	Irgm2/Irgm1/Shfl/Igtp/Plekhh2/Mid1/Tpm1/Cln3/Nes/Wnk1	10
Down	GO:0046323	glucose import	8/576	88/28891	0.000377543	0.00487461	0.00346999	Igf1/Rnasel/Slc27a1/Rasa1/Sgcb/Appl2/Enpp1/Stxbp3	8
Down	GO:1901096	regulation of autophagosome maturation	4/576	18/28891	0.000383042	0.00493153	0.0035105	Irgm2/Irgm1/Igtp/Cln3	4
Down	GO:0071248	cellular response to metal ion	12/576	187/28891	0.000398934	0.00508307	0.00361838	Lgmn/Slc39a8/Slc40a1/Tfrc/Trf/Jun/Daxx/Clic4/Nfatc2/Fabp4/Rasa4/Wnk1	12
Down	GO:0032233	positive regulation of actin filament bundle assembly	7/576	68/28891	0.000408926	0.00516184	0.00367444	Pdlim4/Gpr65/Id1/Nrp1/Sdc4/Tpm1/Fhod1	7
Down	GO:0030517	negative regulation of axon extension	6/576	49/28891	0.000413258	0.00517316	0.00368251	Plxna3/Nrp1/Slit1/Arhgap4/Sema4c/Cdk5	6
Down	GO:0009991	response to extracellular stimulus	21/576	460/28891	0.000423304	0.00528429	0.00376161	Gas6/Spp1/Gatm/Sesn1/Itga6/Rnase4/Zfp36/Eif2ak2/Apoe/Ehmt2/Tfrc/Arsb/Gpr155/Jun/Lpl/Nuak1/Appl2/Tnrc6a/Enpp1/Pick1/Rnf167	21
Down	GO:0050767	regulation of neurogenesis	22/576	494/28891	0.000435966	0.00542736	0.00386345	Ptpra/Marcks/Igf1/Apoe/Jade2/Rufy3/Plxna3/Zcchc24/Id1/Srrt/Xlr3b/Nrp1/Trf/Etv5/Slit1/Arhgap4/Nptn/Sema4c/Appl2/Neurl1a/Cdk5/Hmga2	22
Down	GO:0042063	gliogenesis	19/576	397/28891	0.000443191	0.00548548	0.00390483	C1qa/C5ar1/B4galt6/Ptpra/Igf1/Srgap2/Pdgfb/Ccl2/Zcchc24/Trf/Etv5/Ccl3/Cdk5/Gpr157/Enpp1/Slc45a3/Arhgef7/Hmga2/Pick1	19
Down	GO:0150116	regulation of cell-substrate junction organization	7/576	69/28891	0.000447383	0.00548548	0.00390483	Ptpra/Peak1/Grem1/Rhod/Nrp1/Fmn1/Sdc4	7
Down	GO:0010977	negative regulation of neuron projection development	11/576	165/28891	0.000499999	0.0060093	0.00427771	Inppl1/Dab2/Apoe/Rufy3/Plxna3/Nrp1/Rtn4rl1/Slit1/Arhgap4/Sema4c/Cdk5	11
Down	GO:0140894	endolysosomal toll-like receptor signaling pathway	6/576	51/28891	0.000514647	0.00613638	0.00436817	Cd300ld3/Pik3ap1/Rsad2/Oas1g/Oas1a/Tlr9	6
Down	GO:0034349	glial cell apoptotic process	4/576	20/28891	0.000587601	0.00686142	0.00488429	Gas6/Igf1/Cdk5/Enpp1	4
Down	GO:1902074	response to salt	17/576	343/28891	0.000590119	0.00687306	0.00489257	Apobec1/Lgmn/Cd36/Pdgfb/Ehmt2/Itpr3/Jun/Daxx/Tlr9/Clic4/Nfatc2/Fabp4/Rasa4/Cdk5/Pla2g4a/Enpp1/Wnk1	17
Down	GO:0070663	regulation of leukocyte proliferation	16/576	313/28891	0.000608828	0.00707156	0.00503388	Aif1/Lgals9/Cblb/Igf1/Irgm1/Grem1/Ighm/Il15/Tfrc/Cd37/Zc3h12d/Bcl2l1/Sdc4/Tlr9/Nfatc2/Nck2	16
Down	GO:0090659	walking behavior	6/576	53/28891	0.000634392	0.00733201	0.00521928	Abhd12/Cacna1a/Arrb2/Htra2/Enpp1/Idua	6
Down	GO:0062197	cellular response to chemical stress	16/576	316/28891	0.000674253	0.00775305	0.005519	Zfp36l1/Aif1/Cd36/Serpinb6a/Trex1/Prr5l/Pml/Etv5/Jun/Hk3/Rhob/Serpinb6b/Cln3/Stx4a/Htra2/Wnk1	16
Down	GO:0043462	regulation of ATP-dependent activity	7/576	74/28891	0.000685157	0.00782673	0.00557144	Ahsa1/Tor1aip2/Tpm1/Agrn/Tlr9/Tor1aip1/Napa	7
Down	GO:0006896	Golgi to vacuole transport	4/576	21/28891	0.000714483	0.0080921	0.00576035	Ap3d1/Ankfy1/Cln3/Vps52	4
Down	GO:0150104	transport across blood-brain barrier	4/576	21/28891	0.000714483	0.0080921	0.00576035	Cd36/Abcg3/Apoe/Slc27a1	4
Down	GO:1902075	cellular response to salt	12/576	202/28891	0.000791886	0.0087069	0.00619799	Lgmn/Pdgfb/Ehmt2/Jun/Daxx/Tlr9/Clic4/Nfatc2/Fabp4/Rasa4/Enpp1/Wnk1	12
Down	GO:0010821	regulation of mitochondrion organization	10/576	148/28891	0.000801808	0.0087521	0.00623017	Stat2/Irgm2/Igf1/Irgm1/Arrb2/Igtp/Tfrc/Bcl2l1/Marchf5/Htra2	10
Down	GO:0001570	vasculogenesis	8/576	99/28891	0.000831329	0.00903071	0.00642849	Myo1e/Zfp36l1/Rin2/Nrp1/Emp2/Spred1/Xdh/Enpp1	8
Down	GO:0030167	proteoglycan catabolic process	3/576	10/28891	0.000852141	0.00913986	0.00650619	Hgsnat/Sgsh/Idua	3
Down	GO:0036363	transforming growth factor beta activation	3/576	10/28891	0.000852141	0.00913986	0.00650619	Adam8/Ltbp3/Itgav	3
Down	GO:0050867	positive regulation of cell activation	20/576	454/28891	0.000891522	0.0094351	0.00671636	Gas6/Adam8/Aif1/Lgals9/Rhoh/Igf1/Irgm1/Pdgfb/Ccl2/Ighm/Ap3d1/Il15/Tfrc/Tlr9/Nfatc2/Nck2/Hlx/Stx4a/Pla2g4a/Dock8	20
Down	GO:0090140	regulation of mitochondrial fission	5/576	38/28891	0.000902165	0.00945913	0.00673346	Stat2/Irgm2/Irgm1/Igtp/Marchf5	5
Down	GO:0006979	response to oxidative stress	18/576	389/28891	0.000912835	0.00954885	0.00679733	Sesn1/Aif1/Cd36/Txnip/Apoe/Trex1/Prr5l/Pml/Etv5/Jun/Hk3/Rhob/Hyal1/Stx4a/Htra2/Trim25/Naprt/Xrcc1	18
Down	GO:0030203	glycosaminoglycan metabolic process	8/576	101/28891	0.000948032	0.00982605	0.00699466	Xylt2/Pdgfb/Sgsh/Il15/Arsb/Hyal1/Ndst2/Idua	8
Down	GO:1905244	regulation of modification of synaptic structure	4/576	23/28891	0.00102426	0.0103753	0.00738565	Marcks/Itsn1/Rhob/Cln3	4
Down	GO:1902903	regulation of supramolecular fiber organization	18/576	393/28891	0.00102466	0.0103753	0.00738565	Pdlim4/Gpr65/Apoe/S1pr1/Id1/Nrp1/Arhgap18/Rasa1/Plekhh2/Mid1/Fmn1/Sdc4/Tpm1/Nck2/Ssh3/Fhod1/Arhgef7/Pick1	18
Down	GO:0061900	glial cell activation	6/576	58/28891	0.00102858	0.0103753	0.00738565	C1qa/C5ar1/Aif1/Tlr1/Jun/Tlr9	6
Down	GO:0032370	positive regulation of lipid transport	8/576	103/28891	0.0010775	0.0107488	0.00765153	Spp1/Dab2/Abca1/Apoe/Tnfrsf11a/Ldlrap1/Abcb4/Pla2g4a	8
Down	GO:0003014	renal system process	9/576	128/28891	0.00109281	0.0108776	0.0077432	Gas6/Myo1e/Dab2/Lgmn/Maged2/Abcg3/Pdgfb/Emp2/Cln3	9
Down	GO:0030574	collagen catabolic process	5/576	40/28891	0.00114464	0.0113435	0.00807484	Mmp13/Mmp27/Ctsl/Ctsb/Idua	5
Down	GO:1901526	positive regulation of mitophagy	3/576	11/28891	0.00115438	0.0113653	0.00809035	Irgm2/Irgm1/Igtp	3
Down	GO:0031668	cellular response to extracellular stimulus	14/576	271/28891	0.00118137	0.0115555	0.00822573	Gas6/Sesn1/Itga6/Rnase4/Eif2ak2/Ehmt2/Tfrc/Gpr155/Jun/Lpl/Nuak1/Tnrc6a/Pick1/Rnf167	14
Down	GO:0031571	mitotic G1 DNA damage checkpoint signaling	4/576	24/28891	0.00120988	0.0117833	0.00838794	Ccnd1/Trex1/Pml/Dgkz	4
Down	GO:0150115	cell-substrate junction organization	8/576	105/28891	0.00122071	0.0118021	0.00840128	Ptpra/Peak1/Grem1/Rhod/Nrp1/Fmn1/Sdc4/Itgav	8
Down	GO:0006605	protein targeting	15/576	303/28891	0.00122737	0.0118021	0.00840128	Folr2/Irgm2/Irgm1/Ccl2/Zdhhc14/Rtp4/Rhod/Ap3d1/Igtp/Pml/Gbp5/Gnptab/Vps52/Cdk5/Pick1	15
Down	GO:0031214	biomineral tissue development	11/576	184/28891	0.00122748	0.0118021	0.00840128	Gas6/Spp1/Mmp13/Igf1/Isg15/Col1a2/S1pr1/Grem1/Ltbp3/Enpp1/Tcirg1	11
Down	GO:0006885	regulation of pH	8/576	106/28891	0.00129779	0.0123728	0.00880754	Slc9a9/Lacc1/Tpcn2/Atp6v0a1/Clic4/Cln3/Dmxl1/Tcirg1	8
Down	GO:0051648	vesicle localization	12/576	214/28891	0.00130285	0.0123949	0.00882327	Myo1e/Dipk2a/Stard3/Nlgn2/Ap3d1/Wdr11/Bcl2l1/Syn1/Sdc4/Cln3/Cdk5/Tcirg1	12
Down	GO:0032970	regulation of actin filament-based process	18/576	402/28891	0.00131969	0.0125287	0.00891855	Pdlim4/Gpr65/S1pr1/Bst2/Rhod/Frmd6/Id1/Nrp1/Arhgap18/Rasa1/Plekhh2/Fmn1/Sdc4/Tpm1/Nck2/Ssh3/Fhod1/Pick1	18
Down	GO:0071356	cellular response to tumor necrosis factor	11/576	186/28891	0.0013389	0.0126579	0.00901052	Gas6/Zfp36l1/Ccl4/Zfp36/Ccl7/Ccl2/Tnfrsf11a/Stat1/Ccl3/Fabp4/Gbp3	11
Down	GO:0072527	pyrimidine-containing compound metabolic process	6/576	61/28891	0.00134196	0.0126604	0.00901228	Entpd4/Cmpk2/Nme4/Dck/Nt5c3/Tet3	6
Down	GO:0042445	hormone metabolic process	13/576	246/28891	0.00142686	0.0132675	0.00944444	Spp1/Dab2/Ctsl/Igf1/Cacna1a/Ctsb/Stard3/Ece1/Cpe/Cpq/Dhrs9/Enpp1/Por	13
Down	GO:0008643	carbohydrate transport	10/576	160/28891	0.00145002	0.0134551	0.00957799	Slc37a2/Igf1/Rnasel/Slc27a1/Rasa1/Sgcb/Appl2/Enpp1/Slc45a3/Stxbp3	10
Down	GO:0051235	maintenance of location	17/576	373/28891	0.00147233	0.0136341	0.00970543	Cd36/Lgals9/Rnf213/Osbpl11/Apoe/Tpcn2/Pml/Htr2b/Itpr3/Lpl/Sp100/Cxcl10/P2ry6/Tnrc6a/Cdk5/Enpp1/Itgav	17
Down	GO:0060996	dendritic spine development	9/576	134/28891	0.00150634	0.0139004	0.00989497	Marcks/Itsn1/Srgap2/Apoe/Nlgn2/Xlr3b/Nck2/Neurl1a/Cdk5	9
Down	GO:0097011	cellular response to granulocyte macrophage colony-stimulating factor stimulus	3/576	12/28891	0.00151646	0.0139004	0.00989497	Zfp36/Etv3/Pde1b	3
Down	GO:0000423	mitophagy	5/576	43/28891	0.00159448	0.0144979	0.0103203	Irgm2/Irgm1/Igtp/Tafazzin/Htra2	5
Down	GO:0070168	negative regulation of biomineral tissue development	4/576	26/28891	0.00164944	0.0148779	0.0105908	Gas6/Grem1/Ltbp3/Enpp1	4
Down	GO:0008217	regulation of blood pressure	12/576	221/28891	0.00170997	0.0153626	0.0109358	Gas6/C3ar1/Gna12/Snx5/Col1a2/Pdgfb/Ece1/Emp2/Tpm1/Ndst2/Nisch/Wnk1	12
Down	GO:0031345	negative regulation of cell projection organization	12/576	221/28891	0.00170997	0.0153626	0.0109358	Inppl1/Dab2/Apoe/Rufy3/Plxna3/Id1/Nrp1/Rtn4rl1/Slit1/Arhgap4/Sema4c/Cdk5	12
Down	GO:0003158	endothelium development	9/576	137/28891	0.00175573	0.0156492	0.0111399	Pdgfb/Slc40a1/S1pr2/Col18a1/Id1/Cxcl10/Rhob/Clic4/Xdh	9
Down	GO:0042157	lipoprotein metabolic process	9/576	137/28891	0.00175573	0.0156492	0.0111399	Apobec1/Abhd12/Irgm2/Abca1/Irgm1/Apoe/Zdhhc14/Igtp/Itgav	9
Down	GO:0050878	regulation of body fluid levels	16/576	348/28891	0.00183461	0.0162561	0.0115719	Gas6/Mertk/Mmp13/Cd36/Ccnd1/Pdgfb/Oas2/Apoe/Emp2/Xdh/Neurl1a/Pla2g4a/Enpp1/Wnk1/Treml1/Stxbp3	16
Down	GO:0061448	connective tissue development	15/576	316/28891	0.00185096	0.0162733	0.0115841	C3ar1/Mmp13/Maf/Igf1/Pdgfb/Grem1/Lpl/Arrdc3/Ltbp3/Nfatc2/Slc39a13/Enpp1/Hmga2/Idua/Por	15
Down	GO:0001503	ossification	20/576	484/28891	0.0019051	0.0165327	0.0117688	Spp1/Inppl1/Mmp13/Adar/Ifi204/Igf1/Isg15/Col1a2/Rsad2/S1pr1/Bambi/Dhrs3/Tnfrsf11a/Grem1/Id1/Ltbp3/Ddx5/Rassf2/Enpp1/Tcirg1	20
Down	GO:1901136	carbohydrate derivative catabolic process	10/576	166/28891	0.00190601	0.0165327	0.0117688	Entpd4/Ctsl/Hgsnat/Sgsh/Arsb/Hyal1/Xdh/Enpp1/Nt5c3/Idua	10
Down	GO:0032878	regulation of establishment or maintenance of cell polarity	4/576	27/28891	0.00190607	0.0165327	0.0117688	Igf1/Kif3a/Rufy3/Dock8	4
Down	GO:0003093	regulation of glomerular filtration	3/576	13/28891	0.00194234	0.0166321	0.0118395	Gas6/Pdgfb/Emp2	3
Down	GO:0097012	response to granulocyte macrophage colony-stimulating factor	3/576	13/28891	0.00194234	0.0166321	0.0118395	Zfp36/Etv3/Pde1b	3
Down	GO:0046651	lymphocyte proliferation	17/576	383/28891	0.00194524	0.0166321	0.0118395	Aif1/Lgals9/Cblb/Igf1/Irgm1/Ighm/Il15/Tfrc/Cd37/Zc3h12d/Cd180/Emp2/Sdc4/Tlr9/Nfatc2/Nck2/Dock8	17
Down	GO:0001659	temperature homeostasis	11/576	195/28891	0.00194794	0.0166321	0.0118395	Gatm/Cd36/Tnfrsf11a/Pdgfc/Il15/Id1/Slc27a1/Arrdc3/Sfxn5/Fabp4/Appl2	11
Down	GO:0051495	positive regulation of cytoskeleton organization	11/576	195/28891	0.00194794	0.0166321	0.0118395	Pdlim4/Gpr65/Plxna3/Id1/Nrp1/Fmn1/Sdc4/Tpm1/Nck2/Nes/Fhod1	11
Down	GO:0050670	regulation of lymphocyte proliferation	14/576	286/28891	0.00195433	0.0166321	0.0118395	Aif1/Lgals9/Cblb/Igf1/Irgm1/Ighm/Il15/Tfrc/Cd37/Zc3h12d/Sdc4/Tlr9/Nfatc2/Nck2	14
Down	GO:0032781	positive regulation of ATP-dependent activity	5/576	45/28891	0.00195885	0.0166392	0.0118446	Ahsa1/Tor1aip2/Tpm1/Tor1aip1/Napa	5
Down	GO:0046889	positive regulation of lipid biosynthetic process	8/576	114/28891	0.00206346	0.0173969	0.012384	Dab2/Igf1/Apoe/Htr2b/Slc27a1/Pla2g4a/Slc45a3/Por	8
Down	GO:0055074	calcium ion homeostasis	16/576	353/28891	0.0021168	0.0178134	0.0126805	Spp1/Cacna1a/Apoe/Ccl2/Tpcn2/Pml/Htr2b/Itpr3/Cxcl10/Nptn/Cln3/P2ry6/Cdk5/Enpp1/Itgav/Tcirg1	16
Down	GO:0006956	complement activation	6/576	67/28891	0.00218196	0.0180848	0.0128737	C1qb/C1qc/C1qa/Cd5l/Ighm/Cfp	6
Down	GO:0140895	cell surface toll-like receptor signaling pathway	6/576	67/28891	0.00218196	0.0180848	0.0128737	Pik3ap1/Tlr1/Ifi35/Oas1g/Oas1a/Appl2	6
Down	GO:0046823	negative regulation of nucleocytoplasmic transport	4/576	28/28891	0.00218907	0.0180848	0.0128737	Cd36/Mdfic/Sp100/Cdk5	4
Down	GO:0008360	regulation of cell shape	9/576	142/28891	0.0022439	0.018504	0.013172	Gna12/Ccl7/Bambi/Kif3a/Plxna3/Arhgap18/Fgd4/Ccl3/Tpm1	9
Down	GO:0061025	membrane fusion	10/576	171/28891	0.00236878	0.0194274	0.0138294	Gas6/Adam8/Folr2/Stx12/Samd9l/Ankfy1/Cln3/Septin8/Stx4a/Pla2g4a	10
Down	GO:0046886	positive regulation of hormone biosynthetic process	3/576	14/28891	0.00243566	0.0197607	0.0140666	Dab2/Igf1/Por	3
Down	GO:0032770	positive regulation of monooxygenase activity	4/576	29/28891	0.00249974	0.0200855	0.0142978	Apoe/Htr2b/Nod1/Por	4
Down	GO:0016050	vesicle organization	16/576	359/28891	0.00250235	0.0200855	0.0142978	Ap1b1/Abca1/Apoe/Ap3d1/Atp6v0a1/Hook2/Stx12/Pi4k2a/Samd9l/Sdc4/Ankfy1/Cln3/Septin8/Stx4a/Acrbp/Pla2g4a	16
Down	GO:0007204	positive regulation of cytosolic calcium ion concentration	11/576	202/28891	0.00256343	0.0204591	0.0145638	C3ar1/C5ar1/Cd36/Cacna1a/Pml/Itpr3/C5ar2/Ccl3/Nptn/Cdk5/Itgav	11
Down	GO:0050821	protein stabilization	11/576	202/28891	0.00256343	0.0204591	0.0145638	Hip1/Irgm2/Igf1/Irgm1/Trex1/Stx12/Igtp/Pml/Rassf2/Crtap/Mapk8ip3	11
Down	GO:0006874	intracellular calcium ion homeostasis	15/576	327/28891	0.00256701	0.0204591	0.0145638	Spp1/Cacna1a/Apoe/Ccl2/Tpcn2/Pml/Htr2b/Itpr3/Cxcl10/Nptn/Cln3/P2ry6/Cdk5/Itgav/Tcirg1	15
Down	GO:1990845	adaptive thermogenesis	10/576	173/28891	0.00257741	0.0204698	0.0145714	Gatm/Cd36/Pdgfc/Il15/Id1/Arrdc3/Sfxn5/Fabp4/Appl2/Adissp	10
Down	GO:0000082	G1/S transition of mitotic cell cycle	12/576	233/28891	0.00264826	0.0209588	0.0149195	Cdk18/Nacc2/Aif1/Ccnd1/Trex1/Pml/Zc3h12d/Hyal1/Dgkz/Appl2/Adamts1/Cdk5	12
Down	GO:0010742	macrophage derived foam cell differentiation	4/576	30/28891	0.00283939	0.0219521	0.0156266	Cd36/Stat1/Lpl/Itgav	4
Down	GO:0060343	trabecula formation	4/576	30/28891	0.00283939	0.0219521	0.0156266	Slc40a1/Grem1/Adamts1/Enpp1	4
Down	GO:0098581	detection of external biotic stimulus	4/576	30/28891	0.00283939	0.0219521	0.0156266	Tlr1/Tlr9/Itgav/Nod1	4
Down	GO:0046324	regulation of glucose import	6/576	71/28891	0.00292946	0.0224377	0.0159722	Igf1/Rnasel/Rasa1/Appl2/Enpp1/Stxbp3	6
Down	GO:0002700	regulation of production of molecular mediator of immune response	12/576	236/28891	0.00293867	0.0224702	0.0159953	Cd36/Lacc1/Rsad2/Rigi/Ighm/Bst2/Trex1/Tfrc/Cd37/Tlr9/Stx4a/Nod1	12
Down	GO:0034612	response to tumor necrosis factor	11/576	206/28891	0.00298025	0.0224809	0.016003	Gas6/Zfp36l1/Ccl4/Zfp36/Ccl7/Ccl2/Tnfrsf11a/Stat1/Ccl3/Fabp4/Gbp3	11
Down	GO:0034350	regulation of glial cell apoptotic process	3/576	15/28891	0.00299977	0.0224809	0.016003	Gas6/Igf1/Cdk5	3
Down	GO:0035729	cellular response to hepatocyte growth factor stimulus	3/576	15/28891	0.00299977	0.0224809	0.016003	Lgmn/Nrp1/Appl2	3
Down	GO:0046794	transport of virus	3/576	15/28891	0.00299977	0.0224809	0.016003	Siglec1/Tpcn2/Bst2	3
Down	GO:0048872	homeostasis of number of cells	17/576	401/28891	0.00311778	0.023288	0.0165775	Mafb/Mertk/Ncapg2/Zfp36l1/Adar/Zfp36/Lmo2/Isg15/Ccl2/Kif3a/Slc40a1/Stat1/Tsc22d3/Ets1/Rassf2/Enpp1/Tcirg1	17
Down	GO:0015711	organic anion transport	18/576	436/28891	0.0031669	0.023577	0.0167833	Slc37a2/Slc7a8/Abcc3/Cd36/Slc39a8/Abcg3/Cacna1a/Apoe/Tnfrsf11a/Slc25a22/Slc27a1/Abcb4/Sfxn5/Cln3/Fabp4/Slc66a1/Slc25a10/Pla2g4a	18
Down	GO:0006027	glycosaminoglycan catabolic process	4/576	31/28891	0.0032093	0.0237517	0.0169076	Sgsh/Arsb/Hyal1/Idua	4
Down	GO:0045444	fat cell differentiation	13/576	270/28891	0.00321139	0.0237517	0.0169076	Itga6/Zfp36l1/Zfp36/Igf1/Osbpl11/Ccnd1/Metrnl/Rnasel/Lpl/Fabp4/Slc39a13/Enpp1/Hmga2	13
Down	GO:0034504	protein localization to nucleus	15/576	335/28891	0.00322048	0.02378	0.0169278	Cd36/Adar/Txnip/Parp9/Dtx3l/Mdfic/Pml/Tfrc/Tor1aip2/Sp100/Trim8/Appl2/Ddx5/Cdk5/Tor1aip1	15
Down	GO:0031623	receptor internalization	9/576	150/28891	0.00324362	0.0237953	0.0169387	Dab2/Cd36/Hip1/Arrb2/Grem1/Ldlrap1/Tfrc/Htr2b/Pick1	9
Down	GO:0048144	fibroblast proliferation	9/576	150/28891	0.00324362	0.0237953	0.0169387	Gas6/Igf1/Pdgfb/Pdgfc/Pml/Parp10/Jun/Rasa1/Hmga2	9
Down	GO:0006275	regulation of DNA replication	8/576	123/28891	0.00330822	0.0240746	0.0171374	Inppl1/Pdgfb/Jade2/Ehmt2/Jun/Pcna/Chtf18/Timeless	8
Down	GO:0000266	mitochondrial fission	5/576	51/28891	0.00341607	0.0247972	0.0176518	Stat2/Irgm2/Irgm1/Igtp/Marchf5	5
Down	GO:0030644	intracellular chloride ion homeostasis	3/576	16/28891	0.00363776	0.0259291	0.0184576	Spp1/Cacna1a/Wnk1	3
Down	GO:0031650	regulation of heat generation	3/576	16/28891	0.00363776	0.0259291	0.0184576	Tnfrsf11a/Slc27a1/Arrdc3	3
Down	GO:1902287	semaphorin-plexin signaling pathway involved in axon guidance	3/576	16/28891	0.00363776	0.0259291	0.0184576	Plxna3/Nrp1/Ece1	3
Down	GO:0034249	negative regulation of amide metabolic process	12/576	243/28891	0.00371745	0.0262981	0.0187202	Zfp36l1/Zfp36/Eif2ak2/Igf1/Mov10/Apoe/Shfl/Pml/Nanos1/Zc3h12d/Plekhn1/Tnrc6a	12
Down	GO:0050870	positive regulation of T cell activation	13/576	277/28891	0.00398446	0.0279119	0.019869	Adam8/Aif1/Lgals9/Rhoh/Igf1/Irgm1/Ccl2/Ap3d1/Il15/Tfrc/Nck2/Hlx/Dock8	13
Down	GO:0032535	regulation of cellular component size	17/576	411/28891	0.00399006	0.0279119	0.019869	Apoe/Rufy3/Plxna3/Nrp1/Arhgap18/Rasa1/Slit1/Plekhh2/Fmn1/Arhgap4/Tpm1/Sema4c/Cln3/Nck2/Ssh3/Cdk5/Wnk1	17
Down	GO:0030002	intracellular monoatomic anion homeostasis	3/576	17/28891	0.00435242	0.0297109	0.0211496	Spp1/Cacna1a/Wnk1	3
Down	GO:0034392	negative regulation of smooth muscle cell apoptotic process	3/576	17/28891	0.00435242	0.0297109	0.0211496	Igf1/Dipk2a/Arrb2	3
Down	GO:0035728	response to hepatocyte growth factor	3/576	17/28891	0.00435242	0.0297109	0.0211496	Lgmn/Nrp1/Appl2	3
Down	GO:1905155	positive regulation of membrane invagination	3/576	17/28891	0.00435242	0.0297109	0.0211496	Cd36/Fcgr1/Appl2	3
Down	GO:0071709	membrane assembly	5/576	54/28891	0.00438052	0.0297678	0.0211901	Mafb/Nlgn2/Emp2/Brox/Stx4a	5
Down	GO:0035249	synaptic transmission, glutamatergic	8/576	129/28891	0.00441762	0.0298404	0.0212418	Cacna1a/Ccl2/Nlgn2/Cln3/Dgkz/Cdk5/Napa/Rnf167	8
Down	GO:1904035	regulation of epithelial cell apoptotic process	8/576	129/28891	0.00441762	0.0298404	0.0212418	Gas6/Zfp36l1/Adar/Zfp36/Igf1/Arrb2/Col18a1/Id1	8
Down	GO:0042158	lipoprotein biosynthetic process	7/576	103/28891	0.00461021	0.0308188	0.0219383	Apobec1/Irgm2/Abca1/Irgm1/Apoe/Zdhhc14/Igtp	7
Down	GO:0050803	regulation of synapse structure or activity	14/576	317/28891	0.00489625	0.0324431	0.0230945	Marcks/Itsn1/Apoe/Nlgn2/Xlr3b/Etv5/Rhob/Agrn/Cln3/Neurl1a/Cdk5/Arhgap22/Pick1/Il10ra	14
Down	GO:0002092	positive regulation of receptor internalization	4/576	35/28891	0.00501628	0.0331412	0.0235915	Dab2/Arrb2/Grem1/Pick1	4
Down	GO:0072001	renal system development	15/576	352/28891	0.00506725	0.0333966	0.0237733	Spp1/C3ar1/Myo1e/Ap1b1/Pdgfb/Kif3a/Stat1/Grem1/Trex1/Nrp1/Fmn1/Nid1/Adamts1/Timeless/Enpp1	15
Down	GO:0010212	response to ionizing radiation	8/576	132/28891	0.00506973	0.0333966	0.0237733	Apobec1/Trex1/Pml/Dclre1c/Bcl2l1/Rhob/Topbp1/Gadd45a	8
Down	GO:0002730	regulation of dendritic cell cytokine production	3/576	18/28891	0.0051463	0.0335586	0.0238887	Rigi/Bst2/Tlr9	3
Down	GO:0030575	nuclear body organization	3/576	18/28891	0.0051463	0.0335586	0.0238887	Pml/Daxx/Ets1	3
Down	GO:0046835	carbohydrate phosphorylation	3/576	18/28891	0.0051463	0.0335586	0.0238887	Hk3/Gnptab/Galk1	3
Down	GO:0005996	monosaccharide metabolic process	13/576	287/28891	0.00534318	0.0346923	0.0246956	Inppl1/Igfbp4/Igf1/Arsb/Oas1g/Oas1a/Hk3/Galk1/Man2a2/Nisch/Slc25a10/Slc45a3/Idua	13
Down	GO:0021700	developmental maturation	16/576	389/28891	0.00540838	0.035015	0.0249254	C1qa/B4galt6/Ctsl/Igf1/Pdgfb/Cacna1a/S1pr1/Pou2f2/Grem1/Ap3d1/Atp6v0a1/Il15/Fem1b/Neurl1a/Enpp1/Tdrd7	16
Down	GO:0061383	trabecula morphogenesis	5/576	57/28891	0.00552463	0.0356629	0.0253866	S1pr1/Slc40a1/Grem1/Adamts1/Enpp1	5
Down	GO:0019882	antigen processing and presentation	8/576	134/28891	0.00554372	0.0356629	0.0253866	Ctsl/Fcgr1/H2-T24/Ighm/Trex1/Ap3d1/Tap1/Nod1	8
Down	GO:0046677	response to antibiotic	4/576	36/28891	0.0055558	0.0356629	0.0253866	Id1/Hyal1/Ets1/Pla2g4a	4
Down	GO:1904019	epithelial cell apoptotic process	9/576	163/28891	0.00558184	0.0357792	0.0254694	Gas6/Zfp36l1/Adar/Zfp36/Igf1/Arrb2/Col18a1/Id1/Bcl2l1	9
Down	GO:0002371	dendritic cell cytokine production	3/576	19/28891	0.00602169	0.037847	0.0269413	Rigi/Bst2/Tlr9	3
Down	GO:0006525	arginine metabolic process	3/576	19/28891	0.00602169	0.037847	0.0269413	Slc39a8/Cln3/Ddah2	3
Down	GO:0060123	regulation of growth hormone secretion	3/576	19/28891	0.00602169	0.037847	0.0269413	Itsn1/Arhgef7/Hmga2	3
Down	GO:0044843	cell cycle G1/S phase transition	12/576	260/28891	0.00631087	0.0393907	0.0280402	Cdk18/Nacc2/Aif1/Ccnd1/Trex1/Pml/Zc3h12d/Hyal1/Dgkz/Appl2/Adamts1/Cdk5	12
Down	GO:0031640	killing of cells of another organism	7/576	110/28891	0.00657939	0.0407291	0.0289929	Irgm2/Gbp7/Igtp/Bcl2l1/Cxcl10/Gbp5/Gbp3	7
Down	GO:0141061	disruption of cell in another organism	7/576	110/28891	0.00657939	0.0407291	0.0289929	Irgm2/Gbp7/Igtp/Bcl2l1/Cxcl10/Gbp5/Gbp3	7
Down	GO:0001649	osteoblast differentiation	11/576	230/28891	0.00676074	0.0415419	0.0295715	Spp1/Adar/Ifi204/Igf1/Bambi/Grem1/Id1/Ddx5/Rassf2/Enpp1/Tcirg1	11
Down	GO:0015849	organic acid transport	15/576	364/28891	0.0068276	0.0418642	0.029801	Slc7a8/Abcc3/Cd36/Cacna1a/Apoe/Tnfrsf11a/Slc25a22/Slc27a1/Abcb4/Sfxn5/Cln3/Fabp4/Slc66a1/Slc25a10/Pla2g4a	15
Down	GO:0072666	establishment of protein localization to vacuole	5/576	60/28891	0.00686488	0.0420358	0.0299231	Irgm2/Irgm1/Ap3d1/Igtp/Gnptab	5
Down	GO:0042219	cellular modified amino acid catabolic process	3/576	20/28891	0.00698064	0.0423999	0.0301823	Abhd12/Mthfs/Csad	3
Down	GO:0044091	membrane biogenesis	5/576	61/28891	0.007358	0.0444529	0.0316437	Mafb/Nlgn2/Emp2/Brox/Stx4a	5
Down	GO:0045940	positive regulation of steroid metabolic process	4/576	39/28891	0.00740292	0.0446646	0.0317944	Dab2/Igf1/Apoe/Por	4
Down	GO:0048284	organelle fusion	9/576	171/28891	0.0075633	0.0453899	0.0323107	Bcl2a1b/Stx12/Tfrc/Samd9l/Ankfy1/Cln3/Septin8/Stx4a/Pla2g4a	9
Down	GO:0071496	cellular response to external stimulus	14/576	335/28891	0.00782026	0.0467457	0.0332758	Gas6/Sesn1/Itga6/Rnase4/Eif2ak2/Ehmt2/Tfrc/Gpr155/Jun/Lpl/Nuak1/Tnrc6a/Pick1/Rnf167	14
Down	GO:0048638	regulation of developmental growth	16/576	405/28891	0.00783184	0.0467531	0.0332811	Lgmn/Igf1/Apoe/Rufy3/Plxna3/Nrp1/Slit1/Daxx/Arhgap4/Agrn/Sema4c/Hlx/Cdk5/Htra2/Dusp6/Hmga2	16
Down	GO:0006590	thyroid hormone generation	3/576	21/28891	0.008025	0.0471586	0.0335698	Ctsl/Ctsb/Cpq	3
Down	GO:0048172	regulation of short-term neuronal synaptic plasticity	3/576	21/28891	0.008025	0.0471586	0.0335698	Shisa9/Syn1/Cln3	3
Down	GO:0060155	platelet dense granule organization	3/576	21/28891	0.008025	0.0471586	0.0335698	Ap1b1/Abca1/Ap3d1	3
Down	GO:0071071	regulation of phospholipid biosynthetic process	3/576	21/28891	0.008025	0.0471586	0.0335698	Pdgfb/Htr2b/Slc27a1	3
Down	GO:0010714	positive regulation of collagen metabolic process	4/576	40/28891	0.00809828	0.0474513	0.0337781	Pdgfb/Ccl2/Arrb2/Idua	4
Down	GO:0051966	regulation of synaptic transmission, glutamatergic	6/576	88/28891	0.00836101	0.0488789	0.0347944	Ccl2/Nlgn2/Cln3/Dgkz/Cdk5/Rnf167	6
