# Supplementary material for: Mafb deficiency in myeloid cells increases susceptibility to Mycobacterium tuberculosis infection in mice
Source: Front Immunol. 2026 Jan 23;16:1660933. doi: 10.3389/fimmu.2025.1660933 (PMC12876153; doi:10.3389/fimmu.2025.1660933)
Supplement: Supplementary file 13 [file Table4.xlsx]

## Sheet: Top10
Cluster	ID	Description	GeneRatio	pvalue	p.adjust	qvalue	geneID	Count	Week
Down	GO:0071346	cellular response to type II interferon	4/32	9.93e-06	0.00166441	0.00100717	Ccl8/Ccl12/Gbp2b/Arg1	4	10w
Down	GO:0006958	complement activation, classical pathway	3/32	1.38e-05	0.00166441	0.00100717	C1qc/C1qa/C1qb	3	10w
Up	GO:0070661	leukocyte proliferation	7/45	3.98e-06	0.000762483	0.00050132	Slfn1/Cd1d1/Havcr2/Cdkn2a/Ocstamp/Csf2ra/Tarm1	7	10w
Up	GO:0007159	leukocyte cell-cell adhesion	8/45	4.03e-07	0.000125232	8.23e-05	Sirpb1c/Sirpb1b/Sirpb1a/Slfn1/Cd1d1/Havcr2/Cdkn2a/Tarm1	8	10w
Up	GO:0070663	regulation of leukocyte proliferation	7/45	5.22e-07	0.000125232	8.23e-05	Slfn1/Cd1d1/Havcr2/Cdkn2a/Ocstamp/Csf2ra/Tarm1	7	10w
Down	GO:0098883	synapse pruning	3/32	4.46e-07	0.000135892	8.22e-05	C1qc/C1qa/C1qb	3	10w
Up	GO:1903037	regulation of leukocyte cell-cell adhesion	8/45	1.98e-07	0.000102226	6.72e-05	Sirpb1c/Sirpb1b/Sirpb1a/Slfn1/Cd1d1/Havcr2/Cdkn2a/Tarm1	8	10w
Up	GO:0050863	regulation of T cell activation	8/45	2.13e-07	0.000102226	6.72e-05	Sirpb1c/Sirpb1b/Sirpb1a/Slfn1/Cd1d1/Havcr2/Cdkn2a/Tarm1	8	10w
Down	GO:0042832	defense response to protozoan	4/32	1.48e-07	0.000106595	6.45e-05	Gbp2b/Pf4/Tspan32/Arg1	4	10w
Down	GO:0001562	response to protozoan	4/32	2.33e-07	0.000106595	6.45e-05	Gbp2b/Pf4/Tspan32/Arg1	4	10w
Up	GO:0002274	myeloid leukocyte activation	12/106	5.32e-10	1.03e-06	7.95e-07	Dcstamp/Csf2/Cd1d1/Fgr/Slc7a2/Gpr137b/Tnfsf9/Pram1/Pilrb1/Nr1d1/Mmp8/Cd177	12	20w
Down	GO:0070661	leukocyte proliferation	15/145	4.27e-09	1.01e-05	7.71e-06	Ccl12/Tspan32/Aif1/P2rx7/Satb1/Nfatc2/Pla2g2d/Ccr7/Ptpn22/Sh2d2a/Ccl5/Stat4/Cd22/Icosl/Igf1	15	20w
Down	GO:0030595	leukocyte chemotaxis	11/145	3.93e-08	2.33e-05	1.78e-05	Ccl8/Ccl12/Aif1/Cx3cr1/Pf4/Cxcr3/Ccr7/Ccl5/Ccl22/Spp1/Edn3	11	20w
Down	GO:0072676	lymphocyte migration	7/145	1.62e-06	0.000153034	0.000116932	Ccl8/Ccl12/Aif1/Cxcr3/Ccr7/Ccl5/Ccl22	7	20w
Up	GO:0043030	regulation of macrophage activation	5/106	2.81e-06	0.00271501	0.0021031	Cd1d1/Slc7a2/Gpr137b/Nr1d1/Mmp8	5	20w
Up	GO:0030100	regulation of endocytosis	9/106	5.16e-06	0.00332339	0.00257436	Sirpb1c/Sirpb1b/Sirpb1a/Mctp1/Fgr/Plk2/Fpr2/Cd177/Serpine1	9	20w
Up	GO:0002573	myeloid leukocyte differentiation	8/106	7.57e-06	0.00365555	0.00283166	Dcstamp/Ocstamp/Csf2/Pira2/Gpr137b/Tnfsf9/Pilrb1/Epha2	8	20w
Up	GO:0045765	regulation of angiogenesis	8/106	1.82e-05	0.00481	0.00372592	Itga5/Pgf/Plk2/Gadd45a/Tnfrsf12a/Rgcc/Serpine1/Epha2	8	20w
Down	GO:0002274	myeloid leukocyte activation	7/145	0.000551636	0.0115826	0.00885022	C1qa/Tlr1/Tspan32/Aif1/Cx3cr1/Ccl5/Batf3	7	20w
Down	GO:0002220	innate immune response activating cell surface receptor signaling pathway	4/145	0.000785908	0.0142914	0.01092	Tlr1/Klre1/Ptpn22/Klrd1	4	20w
Supplementary Table 4. Top 10 GOBP terms identified in DEGs in Mtb-infected Mafb-cKO mice.

## Sheet: 10w_All
Cluster	ID	Description	GeneRatio	pvalue	p.adjust	qvalue	geneID	Count	Week
Up	GO:0072674	multinuclear osteoclast differentiation	2/17	1.46e-05	0.00412	0.00233759	Dcstamp/Ocstamp	2	10w
Up	GO:0060143	positive regulation of syncytium formation by plasma membrane fusion	2/17	0.000113289	0.0159738	0.00906314	Dcstamp/Ocstamp	2	10w
Up	GO:0060142	regulation of syncytium formation by plasma membrane fusion	2/17	0.000191512	0.0180022	0.010214	Dcstamp/Ocstamp	2	10w
Up	GO:0006909	phagocytosis	3/17	0.000348419	0.0245636	0.0139368	Sirpb1c/Timd4/Sirpb1a	3	10w
Up	GO:0000768	syncytium formation by plasma membrane fusion	2/17	0.000724901	0.030938	0.0175535	Dcstamp/Ocstamp	2	10w
Up	GO:0140253	cell-cell fusion	2/17	0.000724901	0.030938	0.0175535	Dcstamp/Ocstamp	2	10w
Up	GO:0006949	syncytium formation	2/17	0.000767965	0.030938	0.0175535	Dcstamp/Ocstamp	2	10w
Up	GO:0002763	positive regulation of myeloid leukocyte differentiation	2/17	0.000928214	0.0327196	0.0185643	Dcstamp/Ocstamp	2	10w
Up	GO:0050766	positive regulation of phagocytosis	2/17	0.00129279	0.0405073	0.0229829	Sirpb1c/Sirpb1a	2	10w
Up	GO:1903037	regulation of leukocyte cell-cell adhesion	3/17	0.00160436	0.0405899	0.0230297	Sirpb1c/Sirpb1a/Tarm1	3	10w
Up	GO:0050863	regulation of T cell activation	3/17	0.00163857	0.0405899	0.0230297	Sirpb1c/Sirpb1a/Tarm1	3	10w
Up	GO:0031640	killing of cells of another organism	2/17	0.00188023	0.0405899	0.0230297	Lyz1/Trem1	2	10w
Up	GO:0141061	disruption of cell in another organism	2/17	0.00188023	0.0405899	0.0230297	Lyz1/Trem1	2	10w
Up	GO:0007159	leukocyte cell-cell adhesion	3/17	0.00209888	0.0405899	0.0230297	Sirpb1c/Sirpb1a/Tarm1	3	10w
Up	GO:0045639	positive regulation of myeloid cell differentiation	2/17	0.00215904	0.0405899	0.0230297	Dcstamp/Ocstamp	2	10w
Up	GO:0050764	regulation of phagocytosis	2/17	0.00234265	0.0412892	0.0234265	Sirpb1c/Sirpb1a	2	10w
Up	GO:0050829	defense response to Gram-negative bacterium	2/17	0.00277172	0.0442011	0.0250786	Lyz1/Trem1	2	10w
Up	GO:0030099	myeloid cell differentiation	3/17	0.00292045	0.0442011	0.0250786	Dcstamp/Clec5a/Ocstamp	3	10w
Up	GO:0030316	osteoclast differentiation	2/17	0.00297809	0.0442011	0.0250786	Dcstamp/Ocstamp	2	10w
Up	GO:0141060	disruption of anatomical structure in another organism	2/17	0.00345678	0.0487406	0.0276543	Lyz1/Trem1	2	10w
Down	GO:0002460	adaptive immune response based on somatic recombination of immune receptors built from immunoglobulin superfamily domains	8/31	3.84e-08	3.78e-05	2.03e-05	C1qc/C1qa/C1qb/Pf4/Ighv1-43/Arg1/Ighv13-2/C3ar1	8	10w
Down	GO:0098883	synapse pruning	3/31	4.03e-07	0.000198427	0.000106558	C1qc/C1qa/C1qb	3	10w
Down	GO:0006956	complement activation	4/31	7.91e-07	0.000259512	0.000139361	C1qc/C1qa/C1qb/Vsig4	4	10w
Down	GO:0006959	humoral immune response	6/31	1.43e-06	0.000352135	0.000189101	Ccl8/C1qc/C1qa/C1qb/Pf4/Vsig4	6	10w
Down	GO:0150146	cell junction disassembly	3/31	2.86e-06	0.000562014	0.000301809	C1qc/C1qa/C1qb	3	10w
Down	GO:0030593	neutrophil chemotaxis	4/31	6.2e-06	0.00101664	0.000545949	Ccl8/Ccl12/Pf4/C3ar1	4	10w
Down	GO:0071346	cellular response to type II interferon	4/31	8.7e-06	0.00117746	0.000632312	Ccl8/Ccl12/Gbp2b/Arg1	4	10w
Down	GO:0002449	lymphocyte mediated immunity	6/31	1.08e-05	0.00117746	0.000632312	C1qc/C1qa/C1qb/Ighv1-43/Arg1/Ighv13-2	6	10w
Down	GO:0006958	complement activation, classical pathway	3/31	1.25e-05	0.00117746	0.000632312	C1qc/C1qa/C1qb	3	10w
Down	GO:0042832	defense response to protozoan	3/31	1.34e-05	0.00117746	0.000632312	Gbp2b/Pf4/Arg1	3	10w
Down	GO:0071621	granulocyte chemotaxis	4/31	1.38e-05	0.00117746	0.000632312	Ccl8/Ccl12/Pf4/C3ar1	4	10w
Down	GO:1990266	neutrophil migration	4/31	1.5e-05	0.00117746	0.000632312	Ccl8/Ccl12/Pf4/C3ar1	4	10w
Down	GO:0016064	immunoglobulin mediated immune response	5/31	1.64e-05	0.00117746	0.000632312	C1qc/C1qa/C1qb/Ighv1-43/Ighv13-2	5	10w
Down	GO:0019724	B cell mediated immunity	5/31	1.72e-05	0.00117746	0.000632312	C1qc/C1qa/C1qb/Ighv1-43/Ighv13-2	5	10w
Down	GO:0001562	response to protozoan	3/31	1.87e-05	0.00117746	0.000632312	Gbp2b/Pf4/Arg1	3	10w
Down	GO:0034341	response to type II interferon	4/31	1.91e-05	0.00117746	0.000632312	Ccl8/Ccl12/Gbp2b/Arg1	4	10w
Down	GO:0097530	granulocyte migration	4/31	3.14e-05	0.00180545	0.000969549	Ccl8/Ccl12/Pf4/C3ar1	4	10w
Down	GO:0044282	small molecule catabolic process	5/31	3.46e-05	0.00180545	0.000969549	Apoe/Arg1/Cbs/Ces1f/Cyp26b1	5	10w
Down	GO:0002455	humoral immune response mediated by circulating immunoglobulin	3/31	3.49e-05	0.00180545	0.000969549	C1qc/C1qa/C1qb	3	10w
Down	GO:0070098	chemokine-mediated signaling pathway	3/31	5.82e-05	0.00286511	0.0015386	Ccl8/Ccl12/Pf4	3	10w
Down	GO:1990868	response to chemokine	3/31	8.68e-05	0.00388108	0.00208419	Ccl8/Ccl12/Pf4	3	10w
Down	GO:1990869	cellular response to chemokine	3/31	8.68e-05	0.00388108	0.00208419	Ccl8/Ccl12/Pf4	3	10w
Down	GO:0016054	organic acid catabolic process	4/31	0.000124251	0.0047779	0.0025658	Arg1/Cbs/Ces1f/Cyp26b1	4	10w
Down	GO:0046395	carboxylic acid catabolic process	4/31	0.000124251	0.0047779	0.0025658	Arg1/Cbs/Ces1f/Cyp26b1	4	10w
Down	GO:0050866	negative regulation of cell activation	4/31	0.000124251	0.0047779	0.0025658	Pf4/Apoe/Arg1/Vsig4	4	10w
Down	GO:0030595	leukocyte chemotaxis	4/31	0.000126245	0.0047779	0.0025658	Ccl8/Ccl12/Pf4/C3ar1	4	10w
Down	GO:0044403	biological process involved in symbiotic interaction	4/31	0.000134454	0.0049001	0.00263142	Ccl8/Gbp2b/Apoe/Arg1	4	10w
Down	GO:0097529	myeloid leukocyte migration	4/31	0.00015433	0.0054236	0.00291255	Ccl8/Ccl12/Pf4/C3ar1	4	10w
Down	GO:0043691	reverse cholesterol transport	2/31	0.000208967	0.00704352	0.00378246	Apoe/Ces1f	2	10w
Down	GO:0031640	killing of cells of another organism	3/31	0.000223028	0.00704352	0.00378246	Ccl8/Gbp2b/Arg1	3	10w
Down	GO:0141061	disruption of cell in another organism	3/31	0.000223028	0.00704352	0.00378246	Ccl8/Gbp2b/Arg1	3	10w
Down	GO:0060349	bone morphogenesis	3/31	0.000229057	0.00704352	0.00378246	Mmp13/Cbs/Cyp26b1	3	10w
Down	GO:0051702	biological process involved in interaction with symbiont	3/31	0.000247776	0.00734296	0.00394327	Ccl8/Apoe/Arg1	3	10w
Down	GO:0048245	eosinophil chemotaxis	2/31	0.00025372	0.00734296	0.00394327	Ccl8/Ccl12	2	10w
Down	GO:0090205	positive regulation of cholesterol metabolic process	2/31	0.000277698	0.00780729	0.00419262	Apoe/Ces1f	2	10w
Down	GO:1902106	negative regulation of leukocyte differentiation	3/31	0.000324811	0.00885308	0.00475422	Mafb/C1qc/Pf4	3	10w
Down	GO:0031348	negative regulation of defense response	4/31	0.00033289	0.00885308	0.00475422	Pf4/Apoe/Arg1/Vsig4	4	10w
Down	GO:0070664	negative regulation of leukocyte proliferation	3/31	0.000348204	0.00898248	0.00482371	Ccl12/Arg1/Vsig4	3	10w
Down	GO:0072677	eosinophil migration	2/31	0.000356013	0.00898248	0.00482371	Ccl8/Ccl12	2	10w
Down	GO:1903707	negative regulation of hemopoiesis	3/31	0.000372657	0.00916736	0.00492299	Mafb/C1qc/Pf4	3	10w
Down	GO:0060326	cell chemotaxis	4/31	0.000430613	0.0103347	0.00554988	Ccl8/Ccl12/Pf4/C3ar1	4	10w
Down	GO:0007263	nitric oxide mediated signal transduction	2/31	0.000541157	0.0126646	0.00680105	Apoe/Cbs	2	10w
Down	GO:0141060	disruption of anatomical structure in another organism	3/31	0.000553432	0.0126646	0.00680105	Ccl8/Gbp2b/Arg1	3	10w
Down	GO:0010875	positive regulation of cholesterol efflux	2/31	0.000575685	0.0128744	0.00691373	Apoe/Ces1f	2	10w
Down	GO:1902105	regulation of leukocyte differentiation	4/31	0.00062604	0.0135532	0.00727823	Mafb/C1qc/Pf4/Cyp26b1	4	10w
Down	GO:0046942	carboxylic acid transport	4/31	0.00065835	0.0135532	0.00727823	Apoe/Folr2/Arg1/Ces1f	4	10w
Down	GO:0015849	organic acid transport	4/31	0.0006716	0.0135532	0.00727823	Apoe/Folr2/Arg1/Ces1f	4	10w
Down	GO:0055094	response to lipoprotein particle	2/31	0.000685522	0.0135532	0.00727823	Apoe/Ces1f	2	10w
Down	GO:0050868	negative regulation of T cell activation	3/31	0.000692166	0.0135532	0.00727823	Pf4/Arg1/Vsig4	3	10w
Down	GO:0001958	endochondral ossification	2/31	0.000724211	0.0135532	0.00727823	Mmp13/Cbs	2	10w
Down	GO:0033273	response to vitamin	2/31	0.000724211	0.0135532	0.00727823	Folr2/Cbs	2	10w
Down	GO:0036075	replacement ossification	2/31	0.000724211	0.0135532	0.00727823	Mmp13/Cbs	2	10w
Down	GO:0016125	sterol metabolic process	3/31	0.000729997	0.0135532	0.00727823	Apoe/Ces1f/Cyp26b1	3	10w
Down	GO:0002698	negative regulation of immune effector process	3/31	0.000755936	0.0137748	0.00739727	Pf4/Arg1/Vsig4	3	10w
Down	GO:0071402	cellular response to lipoprotein particle stimulus	2/31	0.000804691	0.0143967	0.0077312	Apoe/Ces1f	2	10w
Down	GO:0045940	positive regulation of steroid metabolic process	2/31	0.000846478	0.0148732	0.00798711	Apoe/Ces1f	2	10w
Down	GO:0050900	leukocyte migration	4/31	0.000861558	0.0148732	0.00798711	Ccl8/Ccl12/Pf4/C3ar1	4	10w
Down	GO:0060351	cartilage development involved in endochondral bone morphogenesis	2/31	0.000889293	0.0150873	0.00810209	Mmp13/Cbs	2	10w
Down	GO:0050863	regulation of T cell activation	4/31	0.000910273	0.015146	0.00813362	Pf4/Arg1/Vsig4/Cyp26b1	4	10w
Down	GO:1903038	negative regulation of leukocyte cell-cell adhesion	3/31	0.000923951	0.015146	0.00813362	Pf4/Arg1/Vsig4	3	10w
Down	GO:0030902	hindbrain development	3/31	0.000938931	0.015146	0.00813362	Mafb/Cbs/Faim2	3	10w
Down	GO:0010874	regulation of cholesterol efflux	2/31	0.00102389	0.0162501	0.00872652	Apoe/Ces1f	2	10w
Down	GO:0031667	response to nutrient levels	4/31	0.00104966	0.0163948	0.0088042	Apoe/Folr2/Gdf3/Cbs	4	10w
Down	GO:0002021	response to dietary excess	2/31	0.0010708	0.0164302	0.00882322	Apoe/Gdf3	2	10w
Down	GO:0032373	positive regulation of sterol transport	2/31	0.00111872	0.0164302	0.00882322	Apoe/Ces1f	2	10w
Down	GO:0032376	positive regulation of cholesterol transport	2/31	0.00111872	0.0164302	0.00882322	Apoe/Ces1f	2	10w
Down	GO:0044788	modulation by host of viral process	2/31	0.00111872	0.0164302	0.00882322	Ccl8/Apoe	2	10w
Down	GO:0090181	regulation of cholesterol metabolic process	2/31	0.00116766	0.0168968	0.00907379	Apoe/Ces1f	2	10w
Down	GO:0051250	negative regulation of lymphocyte activation	3/31	0.00121759	0.0173639	0.00932463	Pf4/Arg1/Vsig4	3	10w
Down	GO:0003002	regionalization	4/31	0.00128603	0.0180779	0.00970807	Mafb/C1qa/Gdf3/Cyp26b1	4	10w
Down	GO:0015711	organic anion transport	4/31	0.00131799	0.0181369	0.00973978	Apoe/Folr2/Arg1/Ces1f	4	10w
Down	GO:0071674	mononuclear cell migration	3/31	0.00132709	0.0181369	0.00973978	Ccl8/Ccl12/C3ar1	3	10w
Down	GO:0170040	proteinogenic amino acid catabolic process	2/31	0.00137354	0.0181525	0.00974812	Arg1/Cbs	2	10w
Down	GO:0009991	response to extracellular stimulus	4/31	0.00138357	0.0181525	0.00974812	Apoe/Folr2/Gdf3/Cbs	4	10w
Down	GO:1903706	regulation of hemopoiesis	4/31	0.00138357	0.0181525	0.00974812	Mafb/C1qc/Pf4/Cyp26b1	4	10w
Down	GO:0006935	chemotaxis	4/31	0.00147453	0.0187743	0.0100821	Ccl8/Ccl12/Pf4/C3ar1	4	10w
Down	GO:0170035	L-amino acid catabolic process	2/31	0.00148253	0.0187743	0.0100821	Arg1/Cbs	2	10w
Down	GO:0042330	taxis	4/31	0.00149791	0.0187743	0.0100821	Ccl8/Ccl12/Pf4/C3ar1	4	10w
Down	GO:0032102	negative regulation of response to external stimulus	4/31	0.00153347	0.0187743	0.0100821	Pf4/Apoe/Arg1/Vsig4	4	10w
Down	GO:0048247	lymphocyte chemotaxis	2/31	0.00153852	0.0187743	0.0100821	Ccl8/Ccl12	2	10w
Down	GO:0019221	cytokine-mediated signaling pathway	4/31	0.00154545	0.0187743	0.0100821	Ccl8/Ccl12/Pf4/Arg1	4	10w
Down	GO:0002823	negative regulation of adaptive immune response based on somatic recombination of immune receptors built from immunoglobulin superfamily domains	2/31	0.00159551	0.0191461	0.0102817	Pf4/Arg1	2	10w
Down	GO:0002695	negative regulation of leukocyte activation	3/31	0.00169224	0.0200622	0.0107737	Pf4/Arg1/Vsig4	3	10w
Down	GO:0045088	regulation of innate immune response	4/31	0.00173311	0.0203022	0.0109025	Gbp2b/Apoe/Arg1/Vsig4	4	10w
Down	GO:0007389	pattern specification process	4/31	0.00179904	0.0207229	0.0111285	Mafb/C1qa/Gdf3/Cyp26b1	4	10w
Down	GO:0021587	cerebellum morphogenesis	2/31	0.00183343	0.0207229	0.0111285	Cbs/Faim2	2	10w
Down	GO:0022411	cellular component disassembly	4/31	0.00186671	0.0207229	0.0111285	Mmp13/C1qc/C1qa/C1qb	4	10w
Down	GO:0002820	negative regulation of adaptive immune response	2/31	0.00189539	0.0207229	0.0111285	Pf4/Arg1	2	10w
Down	GO:0006695	cholesterol biosynthetic process	2/31	0.00189539	0.0207229	0.0111285	Apoe/Ces1f	2	10w
Down	GO:1902653	secondary alcohol biosynthetic process	2/31	0.00189539	0.0207229	0.0111285	Apoe/Ces1f	2	10w
Down	GO:1905953	negative regulation of lipid localization	2/31	0.00202226	0.021822	0.0117187	Apoe/Ces1f	2	10w
Down	GO:0022408	negative regulation of cell-cell adhesion	3/31	0.00204026	0.021822	0.0117187	Pf4/Arg1/Vsig4	3	10w
Down	GO:0021575	hindbrain morphogenesis	2/31	0.00208717	0.0220836	0.0118592	Cbs/Faim2	2	10w
Down	GO:0070374	positive regulation of ERK1 and ERK2 cascade	3/31	0.00214004	0.0224021	0.0120302	Ccl8/Ccl12/Apoe	3	10w
Down	GO:0050777	negative regulation of immune response	3/31	0.00216544	0.0224294	0.0120449	Pf4/Arg1/Vsig4	3	10w
Down	GO:0060348	bone development	3/31	0.00219104	0.0224582	0.0120603	Mmp13/Cbs/Cyp26b1	3	10w
Down	GO:0002548	monocyte chemotaxis	2/31	0.00221994	0.0225198	0.0120934	Ccl8/Ccl12	2	10w
Down	GO:0002762	negative regulation of myeloid leukocyte differentiation	2/31	0.00228778	0.0227392	0.0122112	Mafb/C1qc	2	10w
Down	GO:0016126	sterol biosynthetic process	2/31	0.00228778	0.0227392	0.0122112	Apoe/Ces1f	2	10w
Down	GO:0033344	cholesterol efflux	2/31	0.00235661	0.023189	0.0124528	Apoe/Ces1f	2	10w
Down	GO:0009913	epidermal cell differentiation	3/31	0.00242993	0.0236738	0.0127131	Mafb/Gdf3/Cyp26b1	3	10w
Down	GO:0060350	endochondral bone morphogenesis	2/31	0.00249716	0.0240903	0.0129368	Mmp13/Cbs	2	10w
Down	GO:0032371	regulation of sterol transport	2/31	0.00271526	0.0256906	0.0137962	Apoe/Ces1f	2	10w
Down	GO:0032374	regulation of cholesterol transport	2/31	0.00271526	0.0256906	0.0137962	Apoe/Ces1f	2	10w
Down	GO:0048705	skeletal system morphogenesis	3/31	0.00283265	0.026546	0.0142555	Mmp13/Cbs/Cyp26b1	3	10w
Down	GO:0170041	non-proteinogenic amino acid metabolic process	2/31	0.00317739	0.0292201	0.0156916	Arg1/Cbs	2	10w
Down	GO:1901606	alpha-amino acid catabolic process	2/31	0.00317739	0.0292201	0.0156916	Arg1/Cbs	2	10w
Down	GO:0007584	response to nutrient	2/31	0.00325775	0.0296817	0.0159395	Folr2/Cbs	2	10w
Down	GO:0001906	cell killing	3/31	0.00347586	0.031067	0.0166834	Ccl8/Gbp2b/Arg1	3	10w
Down	GO:0051851	modulation by host of symbiont process	2/31	0.0035045	0.031067	0.0166834	Ccl8/Apoe	2	10w
Down	GO:0071347	cellular response to interleukin-1	2/31	0.0035045	0.031067	0.0166834	Ccl8/Ccl12	2	10w
Down	GO:0045661	regulation of myoblast differentiation	2/31	0.0038467	0.033796	0.0181489	Ccl8/Gdf3	2	10w
Down	GO:0070663	regulation of leukocyte proliferation	3/31	0.00427931	0.0372641	0.0200113	Ccl12/Arg1/Vsig4	3	10w
Down	GO:0061448	connective tissue development	3/31	0.00471997	0.0407408	0.0218784	Mmp13/Cbs/C3ar1	3	10w
Down	GO:0070555	response to interleukin-1	2/31	0.00476733	0.0407917	0.0219057	Ccl8/Ccl12	2	10w
Down	GO:0050810	regulation of steroid biosynthetic process	2/31	0.00486445	0.041264	0.0221593	Apoe/Ces1f	2	10w
Down	GO:0009063	amino acid catabolic process	2/31	0.00496249	0.0417358	0.0224127	Arg1/Cbs	2	10w
Down	GO:0010721	negative regulation of cell development	3/31	0.00505714	0.0421714	0.0226466	Mafb/C1qc/Pf4	3	10w
Down	GO:0045638	negative regulation of myeloid cell differentiation	2/31	0.0051613	0.0426783	0.0229188	Mafb/C1qc	2	10w
Down	GO:0019915	lipid storage	2/31	0.00536374	0.0432616	0.0232321	Apoe/Ces1f	2	10w
Down	GO:0032890	regulation of organic acid transport	2/31	0.00536374	0.0432616	0.0232321	Arg1/Ces1f	2	10w
Down	GO:0042632	cholesterol homeostasis	2/31	0.00536374	0.0432616	0.0232321	Apoe/Ces1f	2	10w
Down	GO:0032370	positive regulation of lipid transport	2/31	0.00546632	0.0433779	0.0232945	Apoe/Ces1f	2	10w
Down	GO:0055092	sterol homeostasis	2/31	0.00546632	0.0433779	0.0232945	Apoe/Ces1f	2	10w
Down	GO:0042130	negative regulation of T cell proliferation	2/31	0.00567417	0.0446671	0.0239868	Arg1/Vsig4	2	10w
Down	GO:0007162	negative regulation of cell adhesion	3/31	0.00577439	0.04475	0.0240314	Pf4/Arg1/Vsig4	3	10w
Down	GO:0030217	T cell differentiation	3/31	0.00582114	0.04475	0.0240314	Mafb/Pf4/Cyp26b1	3	10w
Down	GO:0070372	regulation of ERK1 and ERK2 cascade	3/31	0.00582114	0.04475	0.0240314	Ccl8/Ccl12/Apoe	3	10w
Down	GO:0016042	lipid catabolic process	3/31	0.00586812	0.0447615	0.0240375	Apoe/Ces1f/Cyp26b1	3	10w
Down	GO:0072676	lymphocyte migration	2/31	0.00642982	0.0486688	0.0261358	Ccl8/Ccl12	2	10w
Down	GO:0008202	steroid metabolic process	3/31	0.00665105	0.0496004	0.0266361	Apoe/Ces1f/Cyp26b1	3	10w
Down	GO:0021549	cerebellum development	2/31	0.00665371	0.0496004	0.0266361	Cbs/Faim2	2	10w

## Sheet: 20w_All
Cluster	ID	Description	GeneRatio	BgRatio	pvalue	p.adjust	qvalue	geneID	Count
Down	GO:0002220	innate immune response activating cell surface receptor signaling pathway	4/145	82/28891	0.000785908	0.0142914	0.01092	Tlr1/Klre1/Ptpn22/Klrd1	4
Up	GO:0030595	leukocyte chemotaxis	5/106	240/28891	0.00194629	0.041577	0.0322063	Trem1/Pgf/Fpr2/Ch25h/Serpine1	5
Down	GO:0030595	leukocyte chemotaxis	11/145	240/28891	3.93e-08	2.33e-05	1.78e-05	Ccl8/Ccl12/Aif1/Cx3cr1/Pf4/Cxcr3/Ccr7/Ccl5/Ccl22/Spp1/Edn3	11
Up	GO:0070661	leukocyte proliferation	7/106	425/28891	0.000991263	0.0319601	0.0247569	Ocstamp/Csf2/Fkbp1b/Cd1d1/Tnfsf9/Tarm1/Arg2	7
Up	GO:0030316	osteoclast differentiation	6/106	138/28891	1.23e-05	0.00410436	0.00317931	Dcstamp/Ocstamp/Pira2/Gpr137b/Pilrb1/Epha2	6
Up	GO:0001773	myeloid dendritic cell activation	4/106	39/28891	1.28e-05	0.00410436	0.00317931	Dcstamp/Csf2/Tnfsf9/Pilrb1	4
Down	GO:0070661	leukocyte proliferation	15/145	425/28891	4.27e-09	1.01e-05	7.71e-06	Ccl12/Tspan32/Aif1/P2rx7/Satb1/Nfatc2/Pla2g2d/Ccr7/Ptpn22/Sh2d2a/Ccl5/Stat4/Cd22/Icosl/Igf1	15
Up	GO:1901342	regulation of vasculature development	8/106	311/28891	1.99e-05	0.00481	0.00372592	Itga5/Pgf/Plk2/Gadd45a/Tnfrsf12a/Rgcc/Serpine1/Epha2	8
Up	GO:0060326	cell chemotaxis	8/106	331/28891	3.11e-05	0.00666474	0.00516264	Trem1/Pgf/Ackr2/Fpr2/Ackr3/Ch25h/Serpine1/Epha2	8
Up	GO:0007159	leukocyte cell-cell adhesion	9/106	447/28891	4.09e-05	0.00703784	0.00545164	Sirpb1c/Sirpb1b/Sirpb1a/Itga5/Cd1d1/Tnfsf9/Tarm1/Arg2/Cd177	9
Up	GO:0089718	amino acid import across plasma membrane	4/106	55/28891	5.05e-05	0.00703784	0.00545164	Slc7a2/Arg2/Slc1a2/Rgs4	4
Up	GO:0016525	negative regulation of angiogenesis	5/106	109/28891	5.22e-05	0.00703784	0.00545164	Plk2/Gadd45a/Rgcc/Serpine1/Epha2	5
Up	GO:0006935	chemotaxis	9/106	462/28891	5.28e-05	0.00703784	0.00545164	Trem1/Pgf/Ackr2/Fpr2/Ear6/Ackr3/Ch25h/Serpine1/Epha2	9
Up	GO:0042330	taxis	9/106	464/28891	5.46e-05	0.00703784	0.00545164	Trem1/Pgf/Ackr2/Fpr2/Ear6/Ackr3/Ch25h/Serpine1/Epha2	9
Up	GO:2000181	negative regulation of blood vessel morphogenesis	5/106	111/28891	5.69e-05	0.00703784	0.00545164	Plk2/Gadd45a/Rgcc/Serpine1/Epha2	5
Up	GO:1901343	negative regulation of vasculature development	5/106	112/28891	5.94e-05	0.00703784	0.00545164	Plk2/Gadd45a/Rgcc/Serpine1/Epha2	5
Up	GO:0042116	macrophage activation	5/106	113/28891	6.2e-05	0.00703784	0.00545164	Cd1d1/Slc7a2/Gpr137b/Nr1d1/Mmp8	5
Up	GO:0030099	myeloid cell differentiation	9/106	480/28891	7.07e-05	0.0075867	0.0058768	Dcstamp/Ocstamp/Csf2/Pira2/Clec5a/Gpr137b/Tnfsf9/Pilrb1/Epha2	9
Up	GO:0032102	negative regulation of response to external stimulus	9/106	485/28891	7.65e-05	0.00777775	0.0060248	Plaur/Mmp12/Fpr2/Fabp7/Socs3/Nr1d1/Arg2/Smpdl3b/Serpine1	9
Up	GO:0043011	myeloid dendritic cell differentiation	3/106	24/28891	9.19e-05	0.0088688	0.00686994	Dcstamp/Csf2/Tnfsf9	3
Up	GO:0050764	regulation of phagocytosis	5/106	127/28891	0.000107759	0.00959055	0.00742902	Sirpb1c/Sirpb1b/Sirpb1a/Fgr/Fpr2	5
Up	GO:0045807	positive regulation of endocytosis	6/106	204/28891	0.000109266	0.00959055	0.00742902	Sirpb1c/Sirpb1b/Sirpb1a/Plk2/Fpr2/Serpine1	6
Up	GO:0010666	positive regulation of cardiac muscle cell apoptotic process	3/106	26/28891	0.00011737	0.00985398	0.00763308	Trem1/Igfbp3/Fndc1	3
Up	GO:1902475	L-alpha-amino acid transmembrane transport	4/106	70/28891	0.000130281	0.0101717	0.00787918	Slc7a2/Arg2/Slc1a2/Rgs4	4
Up	GO:0010663	positive regulation of striated muscle cell apoptotic process	3/106	27/28891	0.000131689	0.0101717	0.00787918	Trem1/Igfbp3/Fndc1	3
Up	GO:0050727	regulation of inflammatory response	8/106	411/28891	0.000140309	0.0104206	0.00807201	Slc7a2/Fpr2/Socs3/Nr1d1/Smpdl3b/Mmp8/Cd200r4/Serpine1	8
Up	GO:0034311	diol metabolic process	3/106	30/28891	0.000181332	0.0124853	0.00967133	Gch1/Naaa/Plpp1	3
Up	GO:0042742	defense response to bacterium	8/106	430/28891	0.000190817	0.0124853	0.00967133	Lyz1/Trem1/Fgr/Fpr2/Ear6/Arg2/Serpine1/Epha2	8
Up	GO:1905039	carboxylic acid transmembrane transport	5/106	144/28891	0.000194086	0.0124853	0.00967133	Slc16a3/Slc7a2/Arg2/Slc1a2/Rgs4	5
Up	GO:0002696	positive regulation of leukocyte activation	8/106	432/28891	0.000196908	0.0124853	0.00967133	Sirpb1c/Sirpb1b/Sirpb1a/Cd1d1/Fgr/Tnfsf9/Mmp8/Cd177	8
Up	GO:1903825	organic acid transmembrane transport	5/106	145/28891	0.000200437	0.0124853	0.00967133	Slc16a3/Slc7a2/Arg2/Slc1a2/Rgs4	5
Up	GO:0150077	regulation of neuroinflammatory response	3/106	32/28891	0.000220351	0.0132968	0.0103	Nr1d1/Mmp8/Cd200r4	3
Up	GO:0002761	regulation of myeloid leukocyte differentiation	5/106	154/28891	0.000264983	0.0151968	0.0117717	Dcstamp/Ocstamp/Pira2/Gpr137b/Pilrb1	5
Up	GO:0050867	positive regulation of cell activation	8/106	454/28891	0.000275113	0.0151968	0.0117717	Sirpb1c/Sirpb1b/Sirpb1a/Cd1d1/Fgr/Tnfsf9/Mmp8/Cd177	8
Up	GO:0006909	phagocytosis	6/106	242/28891	0.000275447	0.0151968	0.0117717	Sirpb1c/Sirpb1b/Sirpb1a/Fgr/Fpr2/Timd4	6
Up	GO:0090322	regulation of superoxide metabolic process	3/106	35/28891	0.00028845	0.0154721	0.011985	Gch1/Fpr2/Cd177	3
Up	GO:0015807	L-amino acid transport	4/106	88/28891	0.000315	0.0164396	0.0127344	Slc7a2/Arg2/Slc1a2/Rgs4	4
Up	GO:2001234	negative regulation of apoptotic signaling pathway	6/106	253/28891	0.000349129	0.0177413	0.0137427	Csf2/Plaur/Snai1/Ackr3/Tnfrsf23/Serpine1	6
Up	GO:0050766	positive regulation of phagocytosis	4/106	93/28891	0.000388913	0.0186198	0.0144232	Sirpb1c/Sirpb1b/Sirpb1a/Fpr2	4
Up	GO:1902105	regulation of leukocyte differentiation	7/106	363/28891	0.000391964	0.0186198	0.0144232	Dcstamp/Ocstamp/Pira2/Cd1d1/Gpr137b/Tnfsf9/Pilrb1	7
Up	GO:2000377	regulation of reactive oxygen species metabolic process	5/106	168/28891	0.000395344	0.0186198	0.0144232	Gch1/Fpr2/Gadd45a/Arg2/Cd177	5
Up	GO:0045670	regulation of osteoclast differentiation	4/106	95/28891	0.00042168	0.0193872	0.0150177	Ocstamp/Pira2/Gpr137b/Pilrb1	4
Up	GO:0043535	regulation of blood vessel endothelial cell migration	4/106	96/28891	0.000438781	0.0197043	0.0152634	Plk2/Gadd45a/Rgcc/Epha2	4
Up	GO:0002446	neutrophil mediated immunity	3/106	41/28891	0.000462357	0.0198403	0.0153686	Trem1/Pram1/Cd177	3
Up	GO:0010661	positive regulation of muscle cell apoptotic process	3/106	41/28891	0.000462357	0.0198403	0.0153686	Trem1/Igfbp3/Fndc1	3
Up	GO:0003333	amino acid transmembrane transport	4/106	100/28891	0.000512159	0.021419	0.0165916	Slc7a2/Arg2/Slc1a2/Rgs4	4
Up	GO:0007229	integrin-mediated signaling pathway	4/106	101/28891	0.000531786	0.021419	0.0165916	Itga5/Fgr/Pram1/Cd177	4
Up	GO:0097028	dendritic cell differentiation	3/106	43/28891	0.000532425	0.021419	0.0165916	Dcstamp/Csf2/Tnfsf9	3
Up	GO:0006953	acute-phase response	3/106	44/28891	0.000569864	0.0218593	0.0169326	Orm1/Orm2/Serpina3n	3
Up	GO:0045671	negative regulation of osteoclast differentiation	3/106	44/28891	0.000569864	0.0218593	0.0169326	Pira2/Gpr137b/Pilrb1	3
Up	GO:0051775	response to redox state	2/106	10/28891	0.00058865	0.0218593	0.0169326	Fkbp1b/Vasn	2
Up	GO:0072674	multinuclear osteoclast differentiation	2/106	10/28891	0.00058865	0.0218593	0.0169326	Dcstamp/Ocstamp	2
Up	GO:0002690	positive regulation of leukocyte chemotaxis	4/106	111/28891	0.000758493	0.0275391	0.0213323	Trem1/Pgf/Fpr2/Serpine1	4
Up	GO:1903037	regulation of leukocyte cell-cell adhesion	7/106	407/28891	0.00077076	0.0275391	0.0213323	Sirpb1c/Sirpb1b/Sirpb1a/Cd1d1/Tnfsf9/Tarm1/Arg2	7
Up	GO:0002027	regulation of heart rate	4/106	112/28891	0.000784386	0.0275391	0.0213323	Fkbp1b/Gch1/Rgs4/Kcnj2	4
Up	GO:0050863	regulation of T cell activation	7/106	411/28891	0.000816025	0.0281383	0.0217964	Sirpb1c/Sirpb1b/Sirpb1a/Cd1d1/Tnfsf9/Tarm1/Arg2	7
Up	GO:0043313	regulation of neutrophil degranulation	2/106	12/28891	0.000859224	0.0286062	0.0221589	Pram1/Cd177	2
Up	GO:2000562	negative regulation of CD4-positive, alpha-beta T cell proliferation	2/106	12/28891	0.000859224	0.0286062	0.0221589	Tarm1/Arg2	2
Down	GO:0072676	lymphocyte migration	7/145	112/28891	1.62e-06	0.000153034	0.000116932	Ccl8/Ccl12/Aif1/Cxcr3/Ccr7/Ccl5/Ccl22	7
Up	GO:0034612	response to tumor necrosis factor	5/106	206/28891	0.000993063	0.0319601	0.0247569	Dcstamp/Ocstamp/Gch1/Nr1d1/Mmp8	5
Up	GO:0098739	import across plasma membrane	5/106	207/28891	0.00101471	0.0321215	0.024882	Slc7a2/Arg2/Slc1a2/Rgs4/Kcnj2	5
Up	GO:0070663	regulation of leukocyte proliferation	6/106	313/28891	0.00106146	0.0330595	0.0256085	Ocstamp/Csf2/Cd1d1/Tnfsf9/Tarm1/Arg2	6
Up	GO:0032963	collagen metabolic process	4/106	123/28891	0.00111181	0.0340779	0.0263974	Mmp12/Mmp8/Rgcc/Serpine1	4
Up	GO:0043534	blood vessel endothelial cell migration	4/106	124/28891	0.00114566	0.0344954	0.0267208	Plk2/Gadd45a/Rgcc/Epha2	4
Up	GO:2001233	regulation of apoptotic signaling pathway	7/106	437/28891	0.00116396	0.0344954	0.0267208	Csf2/Plaur/Snai1/Ackr3/Tnfrsf12a/Tnfrsf23/Serpine1	7
Up	GO:0051917	regulation of fibrinolysis	2/106	14/28891	0.00117902	0.0344954	0.0267208	Plaur/Serpine1	2
Up	GO:0043300	regulation of leukocyte degranulation	3/106	57/28891	0.00121624	0.0350531	0.0271528	Fgr/Pram1/Cd177	3
Up	GO:0010631	epithelial cell migration	6/106	328/28891	0.0013481	0.037873	0.0293371	Snai1/Plk2/Gadd45a/Rgcc/Serpine1/Epha2	6
Up	GO:0031348	negative regulation of defense response	6/106	330/28891	0.00139039	0.037873	0.0293371	Mmp12/Fpr2/Socs3/Nr1d1/Arg2/Smpdl3b	6
Up	GO:0090132	epithelium migration	6/106	330/28891	0.00139039	0.037873	0.0293371	Snai1/Plk2/Gadd45a/Rgcc/Serpine1/Epha2	6
Up	GO:0002040	sprouting angiogenesis	4/106	131/28891	0.00140314	0.037873	0.0293371	Itga5/Pgf/Plk2/Epha2	4
Up	GO:1903706	regulation of hemopoiesis	7/106	452/28891	0.00141215	0.037873	0.0293371	Dcstamp/Ocstamp/Pira2/Cd1d1/Gpr137b/Tnfsf9/Pilrb1	7
Up	GO:0090130	tissue migration	6/106	332/28891	0.00143368	0.0379238	0.0293765	Snai1/Plk2/Gadd45a/Rgcc/Serpine1/Epha2	6
Up	GO:0033084	regulation of immature T cell proliferation in thymus	2/106	16/28891	0.00154733	0.0388038	0.0300582	Cd1d1/Tnfsf9	2
Up	GO:0043312	neutrophil degranulation	2/106	16/28891	0.00154733	0.0388038	0.0300582	Pram1/Cd177	2
Up	GO:0046642	negative regulation of alpha-beta T cell proliferation	2/106	16/28891	0.00154733	0.0388038	0.0300582	Tarm1/Arg2	2
Up	GO:0072672	neutrophil extravasation	2/106	16/28891	0.00154733	0.0388038	0.0300582	Trem1/Cd177	2
Up	GO:0010665	regulation of cardiac muscle cell apoptotic process	3/106	63/28891	0.00162457	0.0402185	0.031154	Trem1/Igfbp3/Fndc1	3
Up	GO:0002688	regulation of leukocyte chemotaxis	4/106	137/28891	0.00165388	0.0404258	0.0313146	Trem1/Pgf/Fpr2/Serpine1	4
Up	GO:0010755	regulation of plasminogen activation	2/106	17/28891	0.00174945	0.0410087	0.0317661	Plaur/Serpine1	2
Up	GO:0033083	regulation of immature T cell proliferation	2/106	17/28891	0.00174945	0.0410087	0.0317661	Cd1d1/Tnfsf9	2
Up	GO:1903978	regulation of microglial cell activation	2/106	17/28891	0.00174945	0.0410087	0.0317661	Nr1d1/Mmp8	2
Up	GO:0002762	negative regulation of myeloid leukocyte differentiation	3/106	65/28891	0.00177749	0.0410087	0.0317661	Pira2/Gpr137b/Pilrb1	3
Up	GO:0001667	ameboidal-type cell migration	7/106	471/28891	0.00178391	0.0410087	0.0317661	Snai1/Plk2/Mmp12/Gadd45a/Rgcc/Serpine1/Epha2	7
Up	GO:0045637	regulation of myeloid cell differentiation	5/106	237/28891	0.0018425	0.041577	0.0322063	Dcstamp/Ocstamp/Pira2/Gpr137b/Pilrb1	5
Up	GO:0010662	regulation of striated muscle cell apoptotic process	3/106	66/28891	0.0018572	0.041577	0.0322063	Trem1/Igfbp3/Fndc1	3
Up	GO:0002274	myeloid leukocyte activation	12/106	280/28891	5.32e-10	1.03e-06	7.95e-07	Dcstamp/Csf2/Cd1d1/Fgr/Slc7a2/Gpr137b/Tnfsf9/Pram1/Pilrb1/Nr1d1/Mmp8/Cd177	12
Up	GO:0044282	small molecule catabolic process	6/106	353/28891	0.00195302	0.041577	0.0322063	Kynu/Dpep2/Slc16a3/Pnp2/Arg2/Esd	6
Up	GO:0033080	immature T cell proliferation in thymus	2/106	18/28891	0.00196342	0.041577	0.0322063	Cd1d1/Tnfsf9	2
Up	GO:1902563	regulation of neutrophil activation	2/106	18/28891	0.00196342	0.041577	0.0322063	Pram1/Cd177	2
Up	GO:2001267	regulation of cysteine-type endopeptidase activity involved in apoptotic signaling pathway	2/106	18/28891	0.00196342	0.041577	0.0322063	Plaur/Tnfrsf23	2
Up	GO:0022409	positive regulation of cell-cell adhesion	6/106	354/28891	0.00198088	0.041577	0.0322063	Sirpb1c/Sirpb1b/Sirpb1a/Plaur/Cd1d1/Tnfsf9	6
Up	GO:0051346	negative regulation of hydrolase activity	6/106	356/28891	0.0020375	0.0423055	0.0327707	Spink2/Plaur/Fkbp1b/Serpina3n/Cstdc4/Serpine1	6
Up	GO:0007622	rhythmic behavior	3/106	69/28891	0.0021096	0.0433365	0.0335693	Csf2/Egr2/Nr1d1	3
Up	GO:0021783	preganglionic parasympathetic fiber development	2/106	19/28891	0.00218917	0.0436392	0.0338038	Egr2/Ackr3	2
Up	GO:0033079	immature T cell proliferation	2/106	19/28891	0.00218917	0.0436392	0.0338038	Cd1d1/Tnfsf9	2
Up	GO:0006801	superoxide metabolic process	3/106	70/28891	0.00219822	0.0436392	0.0338038	Gch1/Fpr2/Cd177	3
Up	GO:0046942	carboxylic acid transport	6/106	362/28891	0.00221473	0.0436392	0.0338038	Slc16a3/Slc7a2/Fabp7/Arg2/Slc1a2/Rgs4	6
Up	GO:0015849	organic acid transport	6/106	364/28891	0.00227632	0.0442031	0.0342406	Slc16a3/Slc7a2/Fabp7/Arg2/Slc1a2/Rgs4	6
Up	GO:0010659	cardiac muscle cell apoptotic process	3/106	71/28891	0.00228913	0.0442031	0.0342406	Trem1/Igfbp3/Fndc1	3
Up	GO:0010632	regulation of epithelial cell migration	5/106	250/28891	0.00232326	0.0444179	0.0344069	Plk2/Gadd45a/Rgcc/Serpine1/Epha2	5
Up	GO:0006670	sphingosine metabolic process	2/106	20/28891	0.0024266	0.0449839	0.0348454	Naaa/Plpp1	2
Up	GO:0010958	regulation of amino acid import across plasma membrane	2/106	20/28891	0.0024266	0.0449839	0.0348454	Arg2/Rgs4	2
Up	GO:1903789	regulation of amino acid transmembrane transport	2/106	20/28891	0.0024266	0.0449839	0.0348454	Arg2/Rgs4	2
Up	GO:0097529	myeloid leukocyte migration	5/106	253/28891	0.00244604	0.0449839	0.0348454	Trem1/Pgf/Fpr2/Cd177/Serpine1	5
Up	GO:0010658	striated muscle cell apoptotic process	3/106	74/28891	0.00257573	0.0467913	0.0362454	Trem1/Igfbp3/Fndc1	3
Up	GO:0010466	negative regulation of peptidase activity	5/106	257/28891	0.00261701	0.0467913	0.0362454	Spink2/Plaur/Serpina3n/Cstdc4/Serpine1	5
Up	GO:0072593	reactive oxygen species metabolic process	5/106	257/28891	0.00261701	0.0467913	0.0362454	Gch1/Fpr2/Gadd45a/Arg2/Cd177	5
Up	GO:0002444	myeloid leukocyte mediated immunity	4/106	158/28891	0.0027757	0.0491731	0.0380904	Trem1/Fgr/Pram1/Cd177	4
Up	GO:0002283	neutrophil activation involved in immune response	2/106	22/28891	0.00293617	0.0493021	0.0381903	Pram1/Cd177	2
Up	GO:0042730	fibrinolysis	2/106	22/28891	0.00293617	0.0493021	0.0381903	Plaur/Serpine1	2
Up	GO:0043101	purine-containing compound salvage	2/106	22/28891	0.00293617	0.0493021	0.0381903	Adss1/Pnp2	2
Up	GO:0046519	sphingoid metabolic process	2/106	22/28891	0.00293617	0.0493021	0.0381903	Naaa/Plpp1	2
Up	GO:0048486	parasympathetic nervous system development	2/106	22/28891	0.00293617	0.0493021	0.0381903	Egr2/Ackr3	2
Up	GO:0072537	fibroblast activation	2/106	22/28891	0.00293617	0.0493021	0.0381903	Nr1d1/Rgcc	2
Down	GO:0002274	myeloid leukocyte activation	7/145	280/28891	0.000551636	0.0115826	0.00885022	C1qa/Tlr1/Tspan32/Aif1/Cx3cr1/Ccl5/Batf3	7
Down	GO:0002429	immune response-activating cell surface receptor signaling pathway	12/145	284/28891	2.28e-08	2.33e-05	1.78e-05	Trat1/Tlr1/Klre1/Sh2d1a/Gpr33/Nfatc2/Ccr7/Ptpn22/Cd22/Icosl/Klrd1/Cd160	12
Down	GO:0002768	immune response-regulating cell surface receptor signaling pathway	12/145	294/28891	3.34e-08	2.33e-05	1.78e-05	Trat1/Tlr1/Klre1/Sh2d1a/Gpr33/Nfatc2/Ccr7/Ptpn22/Cd22/Icosl/Klrd1/Cd160	12
Up	GO:0002573	myeloid leukocyte differentiation	8/106	272/28891	7.57e-06	0.00365555	0.00283166	Dcstamp/Ocstamp/Csf2/Pira2/Gpr137b/Tnfsf9/Pilrb1/Epha2	8
Down	GO:0002757	immune response-activating signaling pathway	14/145	440/28891	5.23e-08	2.39e-05	1.83e-05	Cd300ld3/Trat1/Tlr1/Klre1/Sh2d1a/Gpr33/Nfatc2/Ccr7/Tlr12/Ptpn22/Cd22/Icosl/Klrd1/Cd160	14
Down	GO:0002764	immune response-regulating signaling pathway	14/145	450/28891	6.9e-08	2.39e-05	1.83e-05	Cd300ld3/Trat1/Tlr1/Klre1/Sh2d1a/Gpr33/Nfatc2/Ccr7/Tlr12/Ptpn22/Cd22/Icosl/Klrd1/Cd160	14
Down	GO:0046651	lymphocyte proliferation	13/145	383/28891	7.62e-08	2.39e-05	1.83e-05	Tspan32/Aif1/P2rx7/Satb1/Nfatc2/Pla2g2d/Ccr7/Ptpn22/Sh2d2a/Ccl5/Cd22/Icosl/Igf1	13
Down	GO:0030593	neutrophil chemotaxis	8/145	110/28891	8.82e-08	2.39e-05	1.83e-05	Ccl8/Ccl12/Pf4/Ccr7/Ccl5/Ccl22/Spp1/Edn3	8
Down	GO:0032943	mononuclear cell proliferation	13/145	389/28891	9.11e-08	2.39e-05	1.83e-05	Tspan32/Aif1/P2rx7/Satb1/Nfatc2/Pla2g2d/Ccr7/Ptpn22/Sh2d2a/Ccl5/Cd22/Icosl/Igf1	13
Down	GO:0050900	leukocyte migration	13/145	398/28891	1.19e-07	2.56e-05	1.95e-05	Ccl8/Ccl12/Aif1/Cx3cr1/Pf4/Cxcr3/Ccr7/Ptpn22/Ccl5/Ccl22/Spp1/Edn3/Asb2	13
Down	GO:0060326	cell chemotaxis	12/145	331/28891	1.21e-07	2.56e-05	1.95e-05	Ccl8/Ccl12/Aif1/Cx3cr1/Pf4/Cxcr3/Ccr7/Ccl5/Ccl22/Spp1/Edn3/Ackr4	12
Down	GO:0042098	T cell proliferation	11/145	270/28891	1.3e-07	2.56e-05	1.95e-05	Tspan32/Aif1/P2rx7/Satb1/Pla2g2d/Ccr7/Ptpn22/Sh2d2a/Ccl5/Icosl/Igf1	11
Down	GO:0048247	lymphocyte chemotaxis	6/145	54/28891	3.05e-07	5.55e-05	4.24e-05	Ccl8/Ccl12/Cxcr3/Ccr7/Ccl5/Ccl22	6
Down	GO:0071621	granulocyte chemotaxis	8/145	135/28891	4.29e-07	7.25e-05	5.54e-05	Ccl8/Ccl12/Pf4/Ccr7/Ccl5/Ccl22/Spp1/Edn3	8
Down	GO:1990266	neutrophil migration	8/145	138/28891	5.08e-07	8e-05	6.11e-05	Ccl8/Ccl12/Pf4/Ccr7/Ccl5/Ccl22/Spp1/Edn3	8
Down	GO:0070663	regulation of leukocyte proliferation	11/145	313/28891	5.65e-07	8e-05	6.11e-05	Ccl12/Tspan32/Aif1/Nfatc2/Pla2g2d/Ccr7/Ptpn22/Ccl5/Cd22/Icosl/Igf1	11
Down	GO:0098883	synapse pruning	4/145	14/28891	5.86e-07	8e-05	6.11e-05	C1qc/C1qa/C1qb/Cx3cr1	4
Down	GO:0006935	chemotaxis	13/145	462/28891	6.45e-07	8e-05	6.11e-05	Ccl8/Ccl12/Aif1/Cx3cr1/Pf4/Sema4b/Cxcr3/Ccr7/Ccl5/Ccl22/Spp1/Edn3/Ackr4	13
Down	GO:0097529	myeloid leukocyte migration	10/145	253/28891	6.5e-07	8e-05	6.11e-05	Ccl8/Ccl12/Aif1/Cx3cr1/Pf4/Ccr7/Ccl5/Ccl22/Spp1/Edn3	10
Down	GO:0042330	taxis	13/145	464/28891	6.77e-07	8e-05	6.11e-05	Ccl8/Ccl12/Aif1/Cx3cr1/Pf4/Sema4b/Cxcr3/Ccr7/Ccl5/Ccl22/Spp1/Edn3/Ackr4	13
Down	GO:0071674	mononuclear cell migration	9/145	199/28891	7.87e-07	8.86e-05	6.77e-05	Ccl8/Ccl12/Aif1/Cx3cr1/Cxcr3/Ccr7/Ccl5/Ccl22/Asb2	9
Down	GO:0002548	monocyte chemotaxis	6/145	65/28891	9.32e-07	9.58e-05	7.32e-05	Ccl8/Ccl12/Aif1/Cx3cr1/Ccl5/Ccl22	6
Down	GO:0050854	regulation of antigen receptor-mediated signaling pathway	6/145	65/28891	9.32e-07	9.58e-05	7.32e-05	Trat1/Sh2d1a/Ccr7/Ptpn22/Cd22/Cd160	6
Down	GO:0070098	chemokine-mediated signaling pathway	6/145	70/28891	1.45e-06	0.000142814	0.000109123	Ccl8/Ccl12/Cx3cr1/Pf4/Ccl5/Ccl22	6
Up	GO:0045765	regulation of angiogenesis	8/106	307/28891	1.82e-05	0.00481	0.00372592	Itga5/Pgf/Plk2/Gadd45a/Tnfrsf12a/Rgcc/Serpine1/Epha2	8
Down	GO:0001906	cell killing	10/145	286/28891	1.97e-06	0.000172181	0.000131562	Ccl8/Gbp2b/Cx3cr1/Klre1/P2rx7/Sh2d1a/Cd2/Ccl22/Klrd1/Cd160	10
Down	GO:0050670	regulation of lymphocyte proliferation	10/145	286/28891	1.97e-06	0.000172181	0.000131562	Tspan32/Aif1/Nfatc2/Pla2g2d/Ccr7/Ptpn22/Ccl5/Cd22/Icosl/Igf1	10
Down	GO:0097530	granulocyte migration	8/145	167/28891	2.14e-06	0.000180919	0.000138239	Ccl8/Ccl12/Pf4/Ccr7/Ccl5/Ccl22/Spp1/Edn3	8
Down	GO:0032944	regulation of mononuclear cell proliferation	10/145	290/28891	2.23e-06	0.00018149	0.000138675	Tspan32/Aif1/Nfatc2/Pla2g2d/Ccr7/Ptpn22/Ccl5/Cd22/Icosl/Igf1	10
Down	GO:0071346	cellular response to type II interferon	7/145	122/28891	2.87e-06	0.00022616	0.000172807	Ccl8/Gbp2b/Ccl12/Mrc1/Aqp4/Ccl5/Ccl22	7
Down	GO:1990868	response to chemokine	6/145	80/28891	3.19e-06	0.000235582	0.000180006	Ccl8/Ccl12/Cx3cr1/Pf4/Ccl5/Ccl22	6
Down	GO:1990869	cellular response to chemokine	6/145	80/28891	3.19e-06	0.000235582	0.000180006	Ccl8/Ccl12/Cx3cr1/Pf4/Ccl5/Ccl22	6
Down	GO:0048245	eosinophil chemotaxis	4/145	22/28891	4.15e-06	0.000297298	0.000227164	Ccl8/Ccl12/Ccl5/Ccl22	4
Down	GO:0050851	antigen receptor-mediated signaling pathway	8/145	184/28891	4.4e-06	0.000304422	0.000232606	Trat1/Sh2d1a/Nfatc2/Ccr7/Ptpn22/Cd22/Icosl/Cd160	8
Down	GO:0001818	negative regulation of cytokine production	10/145	314/28891	4.51e-06	0.000304422	0.000232606	C1qtnf3/Cx3cr1/Aqp4/Cdh3/Ccr7/Pdcd4/Fgfr4/Ptpn22/Igf1/Fbln1	10
Down	GO:0050856	regulation of T cell receptor signaling pathway	5/145	49/28891	4.74e-06	0.000311453	0.000237979	Trat1/Sh2d1a/Ccr7/Ptpn22/Cd160	5
Down	GO:0050863	regulation of T cell activation	11/145	411/28891	7.78e-06	0.000496866	0.000379652	Tspan32/Aif1/Tcf7/Dapl1/Pla2g2d/Ccr7/Ptpn22/Ccl5/Icosl/Igf1/Cd160	11
Down	GO:0072677	eosinophil migration	4/145	26/28891	8.35e-06	0.000506163	0.000386755	Ccl8/Ccl12/Ccl5/Ccl22	4
Down	GO:0150146	cell junction disassembly	4/145	26/28891	8.35e-06	0.000506163	0.000386755	C1qc/C1qa/C1qb/Cx3cr1	4
Down	GO:0034341	response to type II interferon	7/145	150/28891	1.12e-05	0.000662728	0.000506386	Ccl8/Gbp2b/Ccl12/Mrc1/Aqp4/Ccl5/Ccl22	7
Down	GO:0019722	calcium-mediated signaling	8/145	214/28891	1.33e-05	0.000765653	0.00058503	Trat1/Cx3cr1/Nfatc2/Cxcr3/Ccr7/Cd22/Igf1/Ackr4	8
Down	GO:0046631	alpha-beta T cell activation	8/145	221/28891	1.68e-05	0.00092602	0.000707566	Satb1/Tcf7/Dapl1/Pla2g2d/Ccr7/Ptpn22/Stat4/Cd160	8
Down	GO:0007159	leukocyte cell-cell adhesion	11/145	447/28891	1.7e-05	0.00092602	0.000707566	Tspan32/Aif1/Cx3cr1/Dapl1/Pla2g2d/Ccr7/Ptpn22/Ccl5/Icosl/Igf1/Cd160	11
Down	GO:0050858	negative regulation of antigen receptor-mediated signaling pathway	4/145	31/28891	1.72e-05	0.00092602	0.000707566	Sh2d1a/Ptpn22/Cd22/Cd160	4
Down	GO:0042129	regulation of T cell proliferation	8/145	227/28891	2.03e-05	0.00106687	0.000815185	Tspan32/Aif1/Pla2g2d/Ccr7/Ptpn22/Ccl5/Icosl/Igf1	8
Down	GO:0070374	positive regulation of ERK1 and ERK2 cascade	8/145	239/28891	2.93e-05	0.00150801	0.00115226	Ccl8/Ccl12/C1qtnf3/Fgfr4/Ptpn22/Ccl5/Ccl22/Igf1	8
Down	GO:0030198	extracellular matrix organization	9/145	322/28891	3.82e-05	0.00183452	0.00140174	Col17a1/Serpinb5/Mmp13/Fgfr4/Col14a1/Colq/Tnxb/Itga8/Fbln1	9
Down	GO:0002449	lymphocyte mediated immunity	11/145	489/28891	3.86e-05	0.00183452	0.00140174	C1qc/C1qa/C1qb/Klre1/P2rx7/Sh2d1a/Cd2/Ighv8-9/Icosl/Klrd1/Cd160	11
Down	GO:0045229	external encapsulating structure organization	9/145	323/28891	3.91e-05	0.00183452	0.00140174	Col17a1/Serpinb5/Mmp13/Fgfr4/Col14a1/Colq/Tnxb/Itga8/Fbln1	9
Down	GO:0002685	regulation of leukocyte migration	8/145	249/28891	3.92e-05	0.00183452	0.00140174	Ccl12/Aif1/Cx3cr1/Cxcr3/Ccr7/Ptpn22/Ccl5/Edn3	8
Down	GO:0043062	extracellular structure organization	9/145	324/28891	4.01e-05	0.00183452	0.00140174	Col17a1/Serpinb5/Mmp13/Fgfr4/Col14a1/Colq/Tnxb/Itga8/Fbln1	9
Down	GO:0050671	positive regulation of lymphocyte proliferation	7/145	183/28891	4.04e-05	0.00183452	0.00140174	Aif1/Nfatc2/Ccr7/Ptpn22/Ccl5/Icosl/Igf1	7
Down	GO:1903037	regulation of leukocyte cell-cell adhesion	10/145	407/28891	4.2e-05	0.00187469	0.00143243	Tspan32/Aif1/Dapl1/Pla2g2d/Ccr7/Ptpn22/Ccl5/Icosl/Igf1/Cd160	10
Down	GO:0001909	leukocyte mediated cytotoxicity	7/145	185/28891	4.32e-05	0.00188769	0.00144237	Cx3cr1/Klre1/P2rx7/Sh2d1a/Cd2/Klrd1/Cd160	7
Down	GO:0043547	positive regulation of GTPase activity	8/145	253/28891	4.39e-05	0.00188769	0.00144237	Ccl8/Ccl12/Gpr65/Rgl1/Tbc1d4/Ccr7/Ccl5/Ccl22	8
Down	GO:0032946	positive regulation of mononuclear cell proliferation	7/145	186/28891	4.47e-05	0.00188875	0.00144318	Aif1/Nfatc2/Ccr7/Ptpn22/Ccl5/Icosl/Igf1	7
Down	GO:0002833	positive regulation of response to biotic stimulus	10/145	413/28891	4.75e-05	0.00197034	0.00150552	Gbp2b/Cd300ld3/Tlr1/Klre1/Ly86/Sh2d1a/Tlr12/Ptpn22/Klrd1/Cd160	10
Down	GO:0006959	humoral immune response	9/145	337/28891	5.43e-05	0.00221249	0.00169055	Ccl8/C1qc/C1qa/C1qb/Pf4/C7/Sh2d1a/Ccr7/Ccl22	9
Down	GO:0002237	response to molecule of bacterial origin	10/145	421/28891	5.58e-05	0.00223388	0.00170689	Gbp2b/Mrc1/Tlr1/Cx3cr1/P2rx7/Ly86/Pf4/Ccr7/Pdcd4/Ptpn22	10
Down	GO:0055078	sodium ion homeostasis	4/145	42/28891	5.87e-05	0.00231437	0.00176839	Upk3a/C7/Spp1/Atp1a2	4
Down	GO:0070372	regulation of ERK1 and ERK2 cascade	9/145	343/28891	6.22e-05	0.00240869	0.00184046	Ccl8/Ccl12/C1qtnf3/Fgfr4/Ptpn22/Ccl5/Ccl22/Igf1/Fbln1	9
Down	GO:0042832	defense response to protozoan	4/145	43/28891	6.45e-05	0.00243835	0.00186313	Gbp2b/Tspan32/Pf4/Tlr12	4
Down	GO:0043087	regulation of GTPase activity	9/145	345/28891	6.5e-05	0.00243835	0.00186313	Ccl8/Ccl12/Gpr65/Iqgap2/Rgl1/Tbc1d4/Ccr7/Ccl5/Ccl22	9
Down	GO:0001910	regulation of leukocyte mediated cytotoxicity	6/145	136/28891	6.63e-05	0.00244738	0.00187002	Cx3cr1/Klre1/P2rx7/Sh2d1a/Klrd1/Cd160	6
Down	GO:0150076	neuroinflammatory response	5/145	85/28891	7.06e-05	0.002567	0.00196143	C1qa/Tlr1/Aif1/Cx3cr1/Igf1	5
Down	GO:0070665	positive regulation of leukocyte proliferation	7/145	202/28891	7.53e-05	0.00269635	0.00206026	Aif1/Nfatc2/Ccr7/Ptpn22/Ccl5/Icosl/Igf1	7
Down	GO:0042102	positive regulation of T cell proliferation	6/145	140/28891	7.78e-05	0.00274552	0.00209784	Aif1/Ccr7/Ptpn22/Ccl5/Icosl/Igf1	6
Down	GO:0050852	T cell receptor signaling pathway	6/145	143/28891	8.75e-05	0.00304159	0.00232406	Trat1/Sh2d1a/Ccr7/Ptpn22/Icosl/Cd160	6
Down	GO:0001562	response to protozoan	4/145	48/28891	9.98e-05	0.00341781	0.00261152	Gbp2b/Tspan32/Pf4/Tlr12	4
Down	GO:0070371	ERK1 and ERK2 cascade	9/145	367/28891	0.000103955	0.00351072	0.00268251	Ccl8/Ccl12/C1qtnf3/Fgfr4/Ptpn22/Ccl5/Ccl22/Igf1/Fbln1	9
Down	GO:0001774	microglial cell activation	4/145	49/28891	0.000108204	0.00360274	0.00275283	C1qa/Tlr1/Aif1/Cx3cr1	4
Down	GO:0032651	regulation of interleukin-1 beta production	5/145	95/28891	0.000119768	0.00393238	0.0030047	Cx3cr1/P2rx7/Aqp4/Ccr7/Igf1	5
Down	GO:0031341	regulation of cell killing	6/145	157/28891	0.000146084	0.00469493	0.00358736	Cx3cr1/Klre1/P2rx7/Sh2d1a/Klrd1/Cd160	6
Down	GO:0002269	leukocyte activation involved in inflammatory response	4/145	53/28891	0.000147237	0.00469493	0.00358736	C1qa/Tlr1/Aif1/Cx3cr1	4
Down	GO:0045089	positive regulation of innate immune response	9/145	385/28891	0.000148951	0.00469493	0.00358736	Gbp2b/Cd300ld3/Tlr1/Klre1/Sh2d1a/Tlr12/Ptpn22/Klrd1/Cd160	9
Down	GO:0001912	positive regulation of leukocyte mediated cytotoxicity	5/145	101/28891	0.000159836	0.00490717	0.00374954	Klre1/P2rx7/Sh2d1a/Klrd1/Cd160	5
Down	GO:0032611	interleukin-1 beta production	5/145	101/28891	0.000159836	0.00490717	0.00374954	Cx3cr1/P2rx7/Aqp4/Ccr7/Igf1	5
Down	GO:0030216	keratinocyte differentiation	6/145	163/28891	0.000179153	0.00542973	0.00414882	Mafb/Krt5/Krt17/Krt14/Cdh3/Trp63	6
Down	GO:0050921	positive regulation of chemotaxis	6/145	165/28891	0.000191401	0.00572749	0.00437633	Aif1/Cx3cr1/Cxcr3/Ccr7/Ccl5/Edn3	6
Down	GO:0032496	response to lipopolysaccharide	9/145	401/28891	0.000201622	0.00594554	0.00454294	Gbp2b/Mrc1/Cx3cr1/P2rx7/Ly86/Pf4/Ccr7/Pdcd4/Ptpn22	9
Down	GO:0010818	T cell chemotaxis	3/145	23/28891	0.000203718	0.00594554	0.00454294	Cxcr3/Ccr7/Ccl5	3
Down	GO:0061900	glial cell activation	4/145	58/28891	0.000209226	0.00603183	0.00460888	C1qa/Tlr1/Aif1/Cx3cr1	4
Down	GO:0071219	cellular response to molecule of bacterial origin	8/145	322/28891	0.000231954	0.00660651	0.00504799	Gbp2b/Mrc1/Tlr1/Cx3cr1/Ly86/Pf4/Pdcd4/Ptpn22	8
Down	GO:0050920	regulation of chemotaxis	7/145	243/28891	0.000235676	0.00663259	0.00506792	Aif1/Cx3cr1/Sema4b/Cxcr3/Ccr7/Ccl5/Edn3	7
Down	GO:0032675	regulation of interleukin-6 production	6/145	173/28891	0.000247155	0.00682976	0.00521857	C1qtnf3/Tlr1/Aif1/P2rx7/Aqp4/Ptpn22	6
Down	GO:0002690	positive regulation of leukocyte chemotaxis	5/145	111/28891	0.00024846	0.00682976	0.00521857	Aif1/Cx3cr1/Ccr7/Ccl5/Edn3	5
Down	GO:0019932	second-messenger-mediated signaling	8/145	328/28891	0.000262628	0.0070552	0.00539083	Trat1/Cx3cr1/Nfatc2/Cxcr3/Ccr7/Cd22/Igf1/Ackr4	8
Down	GO:0050860	negative regulation of T cell receptor signaling pathway	3/145	25/28891	0.00026263	0.0070552	0.00539083	Sh2d1a/Ptpn22/Cd160	3
Down	GO:0031343	positive regulation of cell killing	5/145	113/28891	0.000269939	0.00712035	0.00544061	Klre1/P2rx7/Sh2d1a/Klrd1/Cd160	5
Down	GO:0002687	positive regulation of leukocyte migration	6/145	176/28891	0.000271079	0.00712035	0.00544061	Ccl12/Aif1/Cx3cr1/Ccr7/Ccl5/Edn3	6
Down	GO:0045954	positive regulation of natural killer cell mediated cytotoxicity	4/145	63/28891	0.000288102	0.00748431	0.00571871	Klre1/Sh2d1a/Klrd1/Cd160	4
Down	GO:0032652	regulation of interleukin-1 production	5/145	116/28891	0.000304764	0.00783111	0.0059837	Cx3cr1/P2rx7/Aqp4/Ccr7/Igf1	5
Down	GO:0042267	natural killer cell mediated cytotoxicity	5/145	117/28891	0.000317097	0.0080604	0.0061589	Klre1/Sh2d1a/Cd2/Klrd1/Cd160	5
Down	GO:0032635	interleukin-6 production	6/145	182/28891	0.000324371	0.00808559	0.00617814	C1qtnf3/Tlr1/Aif1/P2rx7/Aqp4/Ptpn22	6
Down	GO:0002717	positive regulation of natural killer cell mediated immunity	4/145	65/28891	0.000324929	0.00808559	0.00617814	Klre1/Sh2d1a/Klrd1/Cd160	4
Down	GO:0006883	intracellular sodium ion homeostasis	3/145	27/28891	0.000331551	0.00816445	0.0062384	C7/Spp1/Atp1a2	3
Down	GO:0071900	regulation of protein serine/threonine kinase activity	8/145	343/28891	0.000354071	0.00859657	0.00656858	P2rx7/Fgd2/Ccr7/Ptpn22/Tnxb/Marcks/Edn3/Igf1	8
Down	GO:0002228	natural killer cell mediated immunity	5/145	120/28891	0.000356372	0.00859657	0.00656858	Klre1/Sh2d1a/Cd2/Klrd1/Cd160	5
Down	GO:0006956	complement activation	4/145	67/28891	0.00036501	0.00871601	0.00665984	C1qc/C1qa/C1qb/C7	4
Down	GO:0090026	positive regulation of monocyte chemotaxis	3/145	28/28891	0.000369976	0.00874622	0.00668293	Aif1/Cx3cr1/Ccl5	3
Down	GO:0051047	positive regulation of secretion	9/145	437/28891	0.000378398	0.00885677	0.0067674	C1qtnf3/P2rx7/Sytl2/Mmp13/Fgfr4/Spp1/Edn3/Igf1/Cd160	9
Down	GO:0032612	interleukin-1 production	5/145	122/28891	0.000384528	0.00891199	0.00680959	Cx3cr1/P2rx7/Aqp4/Ccr7/Igf1	5
Down	GO:0071216	cellular response to biotic stimulus	8/145	349/28891	0.000397246	0.00911738	0.00696652	Gbp2b/Mrc1/Tlr1/Cx3cr1/Ly86/Pf4/Pdcd4/Ptpn22	8
Down	GO:0072678	T cell migration	4/145	69/28891	0.000408509	0.00928572	0.00709516	Aif1/Cxcr3/Ccr7/Ccl5	4
Down	GO:0032649	regulation of type II interferon production	5/145	127/28891	0.000462266	0.0104076	0.00795237	Klre1/Ccr7/Cd2/Ptpn22/Cd160	5
Down	GO:0043405	regulation of MAP kinase activity	6/145	197/28891	0.00049383	0.0110133	0.00841522	P2rx7/Fgd2/Ccr7/Ptpn22/Tnxb/Edn3	6
Down	GO:1905523	positive regulation of macrophage migration	3/145	31/28891	0.000502082	0.0110927	0.00847587	Cx3cr1/Ccr7/Ccl5	3
Down	GO:0050870	positive regulation of T cell activation	7/145	277/28891	0.000517534	0.0113282	0.00865584	Aif1/Ccr7/Ptpn22/Ccl5/Icosl/Igf1/Cd160	7
Down	GO:0035710	CD4-positive, alpha-beta T cell activation	5/145	131/28891	0.000532537	0.0114606	0.008757	Satb1/Pla2g2d/Ccr7/Stat4/Cd160	5
Down	GO:0043506	regulation of JUN kinase activity	4/145	74/28891	0.000533279	0.0114606	0.008757	Fgd2/Ccr7/Ptpn22/Tnxb	4
Up	GO:0030100	regulation of endocytosis	9/106	344/28891	5.16e-06	0.00332339	0.00257436	Sirpb1c/Sirpb1b/Sirpb1a/Mctp1/Fgr/Plk2/Fpr2/Cd177/Serpine1	9
Down	GO:0051251	positive regulation of lymphocyte activation	8/145	367/28891	0.000553142	0.0115826	0.00885022	Aif1/Nfatc2/Ccr7/Ptpn22/Ccl5/Icosl/Igf1/Cd160	8
Down	GO:0002218	activation of innate immune response	7/145	281/28891	0.000563393	0.0115826	0.00885022	Gbp2b/Cd300ld3/Tlr1/Klre1/Tlr12/Ptpn22/Klrd1	7
Down	GO:0007204	positive regulation of cytosolic calcium ion concentration	6/145	202/28891	0.000563454	0.0115826	0.00885022	Cx3cr1/P2rx7/Gpr33/Cxcr3/Ccr7/Ackr4	6
Down	GO:0071902	positive regulation of protein serine/threonine kinase activity	6/145	202/28891	0.000563454	0.0115826	0.00885022	P2rx7/Fgd2/Ccr7/Marcks/Edn3/Igf1	6
Down	GO:0045109	intermediate filament organization	4/145	76/28891	0.000590029	0.0120244	0.00918775	Krt5/Krt17/Krt14/Pkp1	4
Down	GO:0032691	negative regulation of interleukin-1 beta production	3/145	33/28891	0.000604967	0.0122234	0.00933983	Cx3cr1/Aqp4/Igf1	3
Down	GO:0002688	regulation of leukocyte chemotaxis	5/145	137/28891	0.000652624	0.0129133	0.00986696	Aif1/Cx3cr1/Ccr7/Ccl5/Edn3	5
Down	GO:0030282	bone mineralization	5/145	137/28891	0.000652624	0.0129133	0.00986696	P2rx7/Tmem119/Mmp13/Spp1/Igf1	5
Down	GO:0055075	potassium ion homeostasis	3/145	34/28891	0.000661082	0.0129133	0.00986696	Upk3a/Kcnj10/Atp1a2	3
Down	GO:0060512	prostate gland morphogenesis	3/145	34/28891	0.000661082	0.0129133	0.00986696	Serpinb5/Trp63/Igf1	3
Down	GO:0002697	regulation of immune effector process	9/145	473/28891	0.000667287	0.0129133	0.00986696	Cx3cr1/Klre1/P2rx7/Sh2d1a/Ccr7/Ptpn22/Cd22/Klrd1/Cd160	9
Down	GO:0046632	alpha-beta T cell differentiation	5/145	138/28891	0.000674457	0.0129133	0.00986696	Satb1/Tcf7/Pla2g2d/Ccr7/Stat4	5
Down	GO:0045088	regulation of innate immune response	9/145	474/28891	0.000677347	0.0129133	0.00986696	Gbp2b/Cd300ld3/Tlr1/Klre1/Sh2d1a/Tlr12/Ptpn22/Klrd1/Cd160	9
Down	GO:0030101	natural killer cell activation	5/145	140/28891	0.00071976	0.0136121	0.0104009	Klre1/Cd2/Ptpn22/Klrd1/Cd160	5
Down	GO:0032609	type II interferon production	5/145	141/28891	0.000743246	0.0139447	0.0106551	Klre1/Ccr7/Cd2/Ptpn22/Cd160	5
Down	GO:0071347	cellular response to interleukin-1	4/145	81/28891	0.00075047	0.0139694	0.0106739	Ccl8/Ccl12/Ccl5/Ccl22	4
Down	GO:0090025	regulation of monocyte chemotaxis	3/145	36/28891	0.000783026	0.0142914	0.01092	Aif1/Cx3cr1/Ccl5	3
Up	GO:0043030	regulation of macrophage activation	5/106	60/28891	2.81e-06	0.00271501	0.0021031	Cd1d1/Slc7a2/Gpr137b/Nr1d1/Mmp8	5
Down	GO:0071677	positive regulation of mononuclear cell migration	4/145	82/28891	0.000785908	0.0142914	0.01092	Aif1/Cx3cr1/Ccr7/Ccl5	4
Down	GO:0032102	negative regulation of response to external stimulus	9/145	485/28891	0.000796425	0.0143176	0.01094	C1qtnf3/Aif1/Cx3cr1/Klre1/Sema4b/Ptpn22/Htra1/Klrd1/Igf1	9
Down	GO:0032680	regulation of tumor necrosis factor production	6/145	216/28891	0.000799462	0.0143176	0.01094	Tlr1/Cx3cr1/Ccr7/Cd2/Ptpn22/Igf1	6
Down	GO:1903532	positive regulation of secretion by cell	8/145	390/28891	0.000820881	0.0145907	0.0111486	C1qtnf3/P2rx7/Mmp13/Fgfr4/Spp1/Edn3/Igf1/Cd160	8
Down	GO:2000406	positive regulation of T cell migration	3/145	37/28891	0.000848998	0.0149779	0.0114445	Aif1/Ccr7/Ccl5	3
Down	GO:1903555	regulation of tumor necrosis factor superfamily cytokine production	6/145	219/28891	0.000858715	0.015037	0.0114897	Tlr1/Cx3cr1/Ccr7/Cd2/Ptpn22/Igf1	6
Down	GO:0002460	adaptive immune response based on somatic recombination of immune receptors built from immunoglobulin superfamily domains	9/145	491/28891	0.000868248	0.0150922	0.0115318	C1qc/C1qa/C1qb/P2rx7/Ccr7/Ighv8-9/Stat4/Icosl/Klrd1	9
Down	GO:1903039	positive regulation of leukocyte cell-cell adhesion	7/145	303/28891	0.00087668	0.0151275	0.0115588	Aif1/Ccr7/Ptpn22/Ccl5/Icosl/Igf1/Cd160	7
Down	GO:0032640	tumor necrosis factor production	6/145	223/28891	0.000942922	0.0161527	0.0123421	Tlr1/Cx3cr1/Ccr7/Cd2/Ptpn22/Igf1	6
Down	GO:0032729	positive regulation of type II interferon production	4/145	87/28891	0.000981006	0.0166842	0.0127483	Klre1/Cd2/Ptpn22/Cd160	4
Down	GO:0071706	tumor necrosis factor superfamily cytokine production	6/145	226/28891	0.00101014	0.017057	0.0130331	Tlr1/Cx3cr1/Ccr7/Cd2/Ptpn22/Igf1	6
Down	GO:0071222	cellular response to lipopolysaccharide	7/145	312/28891	0.00103885	0.0174174	0.0133085	Gbp2b/Mrc1/Cx3cr1/Ly86/Pf4/Pdcd4/Ptpn22	7
Down	GO:0042269	regulation of natural killer cell mediated cytotoxicity	4/145	89/28891	0.0010678	0.0177765	0.0135829	Klre1/Sh2d1a/Klrd1/Cd160	4
Down	GO:0034163	regulation of toll-like receptor 9 signaling pathway	2/145	10/28891	0.00109639	0.0181249	0.0138491	Cd300ld3/Ptpn22	2
Down	GO:0032692	negative regulation of interleukin-1 production	3/145	41/28891	0.00114783	0.018721	0.0143046	Cx3cr1/Aqp4/Igf1	3
Down	GO:0050727	regulation of inflammatory response	8/145	411/28891	0.00114828	0.018721	0.0143046	C1qtnf3/Cx3cr1/Pla2g2d/Ccr7/Pdcd4/Fabp4/Ccl5/Igf1	8
Down	GO:0002715	regulation of natural killer cell mediated immunity	4/145	92/28891	0.00120788	0.0195577	0.0149439	Klre1/Sh2d1a/Klrd1/Cd160	4
Down	GO:0006958	complement activation, classical pathway	3/145	42/28891	0.00123161	0.0198062	0.0151338	C1qc/C1qa/C1qb	3
Down	GO:2000403	positive regulation of lymphocyte migration	3/145	43/28891	0.00131914	0.0207952	0.0158895	Aif1/Ccr7/Ccl5	3
Down	GO:0043568	positive regulation of insulin-like growth factor receptor signaling pathway	2/145	11/28891	0.00133562	0.0207952	0.0158895	Cdh3/Igf1	2
Down	GO:0090269	fibroblast growth factor production	2/145	11/28891	0.00133562	0.0207952	0.0158895	Aif1/Fgfr4	2
Down	GO:0090270	regulation of fibroblast growth factor production	2/145	11/28891	0.00133562	0.0207952	0.0158895	Aif1/Fgfr4	2
Down	GO:0002699	positive regulation of immune effector process	7/145	326/28891	0.00133709	0.0207952	0.0158895	Klre1/P2rx7/Sh2d1a/Ccr7/Ptpn22/Klrd1/Cd160	7
Down	GO:0045104	intermediate filament cytoskeleton organization	4/145	96/28891	0.00141403	0.0217062	0.0165856	Krt5/Krt17/Krt14/Pkp1	4
Down	GO:0070555	response to interleukin-1	4/145	96/28891	0.00141403	0.0217062	0.0165856	Ccl8/Ccl12/Ccl5/Ccl22	4
Down	GO:0031348	negative regulation of defense response	7/145	330/28891	0.00143353	0.0218274	0.0166782	C1qtnf3/Cx3cr1/Klre1/Ptpn22/Htra1/Klrd1/Igf1	7
Down	GO:0033674	positive regulation of kinase activity	8/145	426/28891	0.00144039	0.0218274	0.0166782	Tlr1/P2rx7/Fgd2/Ccr7/Fgfr4/Marcks/Edn3/Igf1	8
Down	GO:0045103	intermediate filament-based process	4/145	97/28891	0.00146916	0.0221216	0.016903	Krt5/Krt17/Krt14/Pkp1	4
Down	GO:0002758	innate immune response-activating signaling pathway	6/145	244/28891	0.00149419	0.0223561	0.0170821	Cd300ld3/Tlr1/Klre1/Tlr12/Ptpn22/Klrd1	6
Down	GO:0002696	positive regulation of leukocyte activation	8/145	432/28891	0.00157258	0.0228875	0.0174881	Aif1/Nfatc2/Ccr7/Ptpn22/Ccl5/Icosl/Igf1/Cd160	8
Down	GO:0043367	CD4-positive, alpha-beta T cell differentiation	4/145	99/28891	0.00158389	0.0228875	0.0174881	Satb1/Pla2g2d/Ccr7/Stat4	4
Down	GO:0002855	regulation of natural killer cell mediated immune response to tumor cell	2/145	12/28891	0.00159747	0.0228875	0.0174881	Klre1/Cd160	2
Down	GO:0060426	lung vasculature development	2/145	12/28891	0.00159747	0.0228875	0.0174881	Stra6/Igf1	2
Down	GO:0060525	prostate glandular acinus development	2/145	12/28891	0.00159747	0.0228875	0.0174881	Trp63/Igf1	2
Down	GO:0071635	negative regulation of transforming growth factor beta production	2/145	12/28891	0.00159747	0.0228875	0.0174881	Cdh3/Fbln1	2
Down	GO:0072526	pyridine-containing compound catabolic process	2/145	12/28891	0.00159747	0.0228875	0.0174881	Nudt17/Art2b	2
Down	GO:0030217	T cell differentiation	7/145	339/28891	0.00167041	0.0237883	0.0181765	Mafb/Satb1/Tcf7/Pla2g2d/Ccr7/Ptpn22/Stat4	7
Down	GO:0002708	positive regulation of lymphocyte mediated immunity	5/145	170/28891	0.00170764	0.0241728	0.0184703	Klre1/P2rx7/Sh2d1a/Klrd1/Cd160	5
Down	GO:0009913	epidermal cell differentiation	6/145	252/28891	0.00175873	0.0247236	0.0188911	Mafb/Krt5/Krt17/Krt14/Cdh3/Trp63	6
Down	GO:0050688	regulation of defense response to virus	4/145	102/28891	0.00176746	0.0247236	0.0188911	Tspan32/Ptpn22/Ccl5/Htra1	4
Down	GO:0048873	homeostasis of number of cells within a tissue	3/145	48/28891	0.00181527	0.0252429	0.0192879	Cd7/P2rx7/Col14a1	3
Down	GO:0002223	stimulatory C-type lectin receptor signaling pathway	2/145	13/28891	0.00188172	0.0253929	0.0194025	Klre1/Klrd1	2
Down	GO:0002423	natural killer cell mediated immune response to tumor cell	2/145	13/28891	0.00188172	0.0253929	0.0194025	Klre1/Cd160	2
Down	GO:1905063	regulation of vascular associated smooth muscle cell differentiation	2/145	13/28891	0.00188172	0.0253929	0.0194025	Nfatc2/Pdcd4	2
Down	GO:1990840	response to lectin	2/145	13/28891	0.00188172	0.0253929	0.0194025	Klre1/Klrd1	2
Down	GO:1990858	cellular response to lectin	2/145	13/28891	0.00188172	0.0253929	0.0194025	Klre1/Klrd1	2
Down	GO:0051017	actin filament bundle assembly	5/145	174/28891	0.0018905	0.0253929	0.0194025	Gpr65/Aif1/Itgb5/Pdlim4/Marcks	5
Down	GO:1905521	regulation of macrophage migration	3/145	49/28891	0.0019266	0.0257315	0.0196613	Cx3cr1/Ccr7/Ccl5	3
Down	GO:0061572	actin filament bundle organization	5/145	177/28891	0.00203677	0.0270501	0.0206688	Gpr65/Aif1/Itgb5/Pdlim4/Marcks	5
Down	GO:0022409	positive regulation of cell-cell adhesion	7/145	354/28891	0.00213179	0.0279607	0.0213646	Aif1/Ccr7/Ptpn22/Ccl5/Icosl/Igf1/Cd160	7
Down	GO:0050867	positive regulation of cell activation	8/145	454/28891	0.00214175	0.0279607	0.0213646	Aif1/Nfatc2/Ccr7/Ptpn22/Ccl5/Icosl/Igf1/Cd160	8
Down	GO:0048806	genitalia development	3/145	51/28891	0.00216181	0.0279607	0.0213646	Stra6/Tcf7/Trp63	3
Down	GO:2000404	regulation of T cell migration	3/145	51/28891	0.00216181	0.0279607	0.0213646	Aif1/Ccr7/Ccl5	3
Down	GO:0010820	positive regulation of T cell chemotaxis	2/145	14/28891	0.00218813	0.0279607	0.0213646	Ccr7/Ccl5	2
Down	GO:0051764	actin crosslink formation	2/145	14/28891	0.00218813	0.0279607	0.0213646	Aif1/Marcks	2
Down	GO:0060430	lung saccule development	2/145	14/28891	0.00218813	0.0279607	0.0213646	Stra6/Fgfr4	2
Down	GO:0050798	activated T cell proliferation	3/145	52/28891	0.0022858	0.0290518	0.0221983	Satb1/Icosl/Igf1	3
Down	GO:0007200	phospholipase C-activating G protein-coupled receptor signaling pathway	4/145	110/28891	0.00232822	0.0294327	0.0224893	Gpr65/Cx3cr1/Gpr33/P2ry10	4
Down	GO:0010959	regulation of metal ion transport	8/145	461/28891	0.00235335	0.0295921	0.0226111	P2rx7/Fxyd2/Cxcr3/Ptpn22/Ccl5/Edn3/Igf1/Atp1a2	8
Down	GO:0031214	biomineral tissue development	5/145	184/28891	0.00241	0.0300367	0.0229508	P2rx7/Tmem119/Mmp13/Spp1/Igf1	5
Down	GO:0030850	prostate gland development	3/145	53/28891	0.00241412	0.0300367	0.0229508	Serpinb5/Trp63/Igf1	3
Down	GO:0010819	regulation of T cell chemotaxis	2/145	15/28891	0.00251647	0.0301885	0.0230669	Ccr7/Ccl5	2
Down	GO:0010838	positive regulation of keratinocyte proliferation	2/145	15/28891	0.00251647	0.0301885	0.0230669	Cdh3/Trp63	2
Down	GO:2000650	negative regulation of sodium ion transmembrane transporter activity	2/145	15/28891	0.00251647	0.0301885	0.0230669	Fxyd2/Atp1a2	2
Down	GO:0071356	cellular response to tumor necrosis factor	5/145	186/28891	0.00252521	0.0301885	0.0230669	Ccl8/Ccl12/Fabp4/Ccl5/Ccl22	5
Down	GO:0032715	negative regulation of interleukin-6 production	3/145	54/28891	0.00254681	0.0301885	0.0230669	C1qtnf3/Aqp4/Ptpn22	3
Down	GO:0032941	secretion by tissue	3/145	54/28891	0.00254681	0.0301885	0.0230669	Aqp4/Sytl2/Mmp13	3
Down	GO:0045124	regulation of bone resorption	3/145	54/28891	0.00254681	0.0301885	0.0230669	P2rx7/Tmem119/Spp1	3
Down	GO:0048546	digestive tract morphogenesis	3/145	54/28891	0.00254681	0.0301885	0.0230669	Stra6/Tcf7/Trp63	3
Down	GO:0015908	fatty acid transport	4/145	113/28891	0.00256679	0.0301885	0.0230669	Fabp5/P2rx7/Pla2g2d/Fabp4	4
Down	GO:0042116	macrophage activation	4/145	113/28891	0.00256679	0.0301885	0.0230669	C1qa/Tlr1/Aif1/Cx3cr1	4
Down	GO:0050886	endocrine process	4/145	113/28891	0.00256679	0.0301885	0.0230669	C1qtnf3/Fgfr4/Spp1/Edn3	4
Down	GO:0042692	muscle cell differentiation	8/145	468/28891	0.00258103	0.0302057	0.02308	Ccl8/Tmem119/Nfatc2/Pdcd4/Col14a1/Itga8/Igf1/Asb2	8
Down	GO:0045860	positive regulation of protein kinase activity	7/145	369/28891	0.00268616	0.0312812	0.0239017	Tlr1/P2rx7/Fgd2/Ccr7/Marcks/Edn3/Igf1	7
Down	GO:0009612	response to mechanical stimulus	5/145	189/28891	0.00270544	0.0313513	0.0239553	Krt5/P2rx7/Stra6/Igf1/Atp1a2	5
Down	GO:0034162	toll-like receptor 9 signaling pathway	2/145	16/28891	0.00286652	0.0322688	0.0246564	Cd300ld3/Ptpn22	2
Down	GO:0042359	vitamin D metabolic process	2/145	16/28891	0.00286652	0.0322688	0.0246564	Cyp27a1/Fgfr4	2
Down	GO:0046415	urate metabolic process	2/145	16/28891	0.00286652	0.0322688	0.0246564	Abcg3/Spp1	2
Down	GO:0051151	negative regulation of smooth muscle cell differentiation	2/145	16/28891	0.00286652	0.0322688	0.0246564	Nfatc2/Pdcd4	2
Down	GO:0070234	positive regulation of T cell apoptotic process	2/145	16/28891	0.00286652	0.0322688	0.0246564	P2rx7/Ccl5	2
Down	GO:1902306	negative regulation of sodium ion transmembrane transport	2/145	16/28891	0.00286652	0.0322688	0.0246564	Fxyd2/Atp1a2	2
Down	GO:0001911	negative regulation of leukocyte mediated cytotoxicity	3/145	57/28891	0.00297161	0.0332934	0.0254392	Cx3cr1/Klre1/Klrd1	3
Down	GO:0031330	negative regulation of cellular catabolic process	5/145	195/28891	0.00309361	0.0341116	0.0260645	Apobec1/Dapl1/Pkp1/Igf2bp3/Ptpn22	5
Down	GO:0002455	humoral immune response mediated by circulating immunoglobulin	3/145	58/28891	0.00312229	0.0341116	0.0260645	C1qc/C1qa/C1qb	3
Down	GO:0036037	CD8-positive, alpha-beta T cell activation	3/145	58/28891	0.00312229	0.0341116	0.0260645	Satb1/Dapl1/Ptpn22	3
Down	GO:0060428	lung epithelium development	3/145	58/28891	0.00312229	0.0341116	0.0260645	Stra6/Fgfr4/Igf1	3
Down	GO:0001894	tissue homeostasis	6/145	283/28891	0.00313123	0.0341116	0.0260645	Cd7/P2rx7/Tmem119/Cdh3/Col14a1/Spp1	6
Down	GO:0060249	anatomical structure homeostasis	6/145	283/28891	0.00313123	0.0341116	0.0260645	Cd7/P2rx7/Tmem119/Cdh3/Col14a1/Spp1	6
Down	GO:0055006	cardiac cell development	4/145	120/28891	0.00318766	0.034481	0.0263467	Pdcd4/Col14a1/Igf1/Asb2	4
Down	GO:0002705	positive regulation of leukocyte mediated immunity	5/145	197/28891	0.0032315	0.034481	0.0263467	Klre1/P2rx7/Sh2d1a/Klrd1/Cd160	5
Down	GO:0035112	genitalia morphogenesis	2/145	17/28891	0.00323806	0.034481	0.0263467	Tcf7/Trp63	2
Down	GO:1905288	vascular associated smooth muscle cell apoptotic process	2/145	17/28891	0.00323806	0.034481	0.0263467	Pdcd4/Igf1	2
Down	GO:1905459	regulation of vascular associated smooth muscle cell apoptotic process	2/145	17/28891	0.00323806	0.034481	0.0263467	Pdcd4/Igf1	2
Down	GO:0031424	keratinization	3/145	60/28891	0.00343752	0.0364408	0.0278442	Krt5/Krt17/Cdh3	3
Down	GO:0009615	response to virus	7/145	389/28891	0.00359037	0.0378122	0.028892	Gbp2b/Tspan32/Apobec1/Ptpn22/Ccl5/Htra1/Batf3	7
Down	GO:0030540	female genitalia development	2/145	18/28891	0.00363087	0.0378122	0.028892	Stra6/Trp63	2
Down	GO:0045779	negative regulation of bone resorption	2/145	18/28891	0.00363087	0.0378122	0.028892	P2rx7/Tmem119	2
Down	GO:0140131	positive regulation of lymphocyte chemotaxis	2/145	18/28891	0.00363087	0.0378122	0.028892	Ccr7/Ccl5	2
Down	GO:0031342	negative regulation of cell killing	3/145	62/28891	0.00377156	0.0391051	0.0298799	Cx3cr1/Klre1/Klrd1	3
Down	GO:0051924	regulation of calcium ion transport	6/145	296/28891	0.00389838	0.0401597	0.0306857	P2rx7/Cxcr3/Ptpn22/Ccl5/Igf1/Atp1a2	6
Down	GO:0034612	response to tumor necrosis factor	5/145	206/28891	0.00390725	0.0401597	0.0306857	Ccl8/Ccl12/Fabp4/Ccl5/Ccl22	5
Down	GO:0008544	epidermis development	7/145	397/28891	0.00401069	0.0406882	0.0310895	Mafb/Krt5/Krt17/Krt14/Satb1/Cdh3/Trp63	7
Down	GO:0038061	non-canonical NF-kappaB signal transduction	4/145	128/28891	0.00401432	0.0406882	0.0310895	C1qtnf3/Tlr1/Pdcd4/Ptpn22	4
Down	GO:0033574	response to testosterone	2/145	19/28891	0.00404472	0.0406882	0.0310895	Adh1/Spp1	2
Down	GO:0050862	positive regulation of T cell receptor signaling pathway	2/145	19/28891	0.00404472	0.0406882	0.0310895	Trat1/Ccr7	2
Down	GO:1901741	positive regulation of myoblast fusion	2/145	19/28891	0.00404472	0.0406882	0.0310895	Ccl8/Nfatc2	2
Down	GO:0046850	regulation of bone remodeling	3/145	64/28891	0.00412473	0.0413172	0.0315702	P2rx7/Tmem119/Spp1	3
Down	GO:0048872	homeostasis of number of cells	7/145	401/28891	0.00423437	0.0419543	0.032057	Mafb/Cd7/Cx3cr1/P2rx7/Ccr7/Col14a1/Stat4	7
Down	GO:0043406	positive regulation of MAP kinase activity	4/145	130/28891	0.00424157	0.0419543	0.032057	P2rx7/Fgd2/Ccr7/Edn3	4
Down	GO:0071675	regulation of mononuclear cell migration	4/145	130/28891	0.00424157	0.0419543	0.032057	Aif1/Cx3cr1/Ccr7/Ccl5	4
Down	GO:0071805	potassium ion transmembrane transport	5/145	212/28891	0.00441046	0.0434431	0.0331946	Slc9a9/Kcnj10/Fxyd2/Edn3/Atp1a2	5
Down	GO:0046851	negative regulation of bone remodeling	2/145	20/28891	0.0044794	0.0439328	0.0335688	P2rx7/Tmem119	2
Down	GO:2000401	regulation of lymphocyte migration	3/145	66/28891	0.00449735	0.0439328	0.0335688	Aif1/Ccr7/Ccl5	3
Down	GO:0048771	tissue remodeling	5/145	215/28891	0.00467867	0.0454494	0.0347276	P2rx7/Tmem119/Clec10a/Spp1/Igf1	5
Down	GO:1905517	macrophage migration	3/145	67/28891	0.00469106	0.0454494	0.0347276	Cx3cr1/Ccr7/Ccl5	3
Down	GO:0001655	urogenital system development	3/145	68/28891	0.00488974	0.0461092	0.0352317	Serpinb5/Trp63/Igf1	3
Down	GO:0014911	positive regulation of smooth muscle cell migration	3/145	68/28891	0.00488974	0.0461092	0.0352317	Aif1/Ccl5/Igf1	3
Down	GO:0048286	lung alveolus development	3/145	68/28891	0.00488974	0.0461092	0.0352317	Stra6/Fgfr4/Igf1	3
Down	GO:0006833	water transport	2/145	21/28891	0.0049347	0.0461092	0.0352317	Upk3a/Aqp4	2
Down	GO:0010766	negative regulation of sodium ion transport	2/145	21/28891	0.0049347	0.0461092	0.0352317	Fxyd2/Atp1a2	2
Down	GO:0051797	regulation of hair follicle development	2/145	21/28891	0.0049347	0.0461092	0.0352317	Krt17/Cdh3	2
Down	GO:0051930	regulation of sensory perception of pain	2/145	21/28891	0.0049347	0.0461092	0.0352317	Fabp5/Gpr171	2
Down	GO:0070230	positive regulation of lymphocyte apoptotic process	2/145	21/28891	0.0049347	0.0461092	0.0352317	P2rx7/Ccl5	2
Down	GO:1901623	regulation of lymphocyte chemotaxis	2/145	21/28891	0.0049347	0.0461092	0.0352317	Ccr7/Ccl5	2
Down	GO:0031032	actomyosin structure organization	5/145	218/28891	0.00495828	0.0461472	0.0352607	Gpr65/Epb41l3/Iqgap2/Itgb5/Pdlim4	5
Down	GO:0051148	negative regulation of muscle cell differentiation	3/145	69/28891	0.00509343	0.0470347	0.0359388	Tmem119/Nfatc2/Pdcd4	3
Down	GO:0062208	positive regulation of pattern recognition receptor signaling pathway	3/145	69/28891	0.00509343	0.0470347	0.0359388	Cd300ld3/Tlr1/Ptpn22	3
Down	GO:0002703	regulation of leukocyte mediated immunity	6/145	314/28891	0.00518015	0.0476493	0.0364085	Cx3cr1/Klre1/P2rx7/Sh2d1a/Klrd1/Cd160	6
Down	GO:0050868	negative regulation of T cell activation	4/145	138/28891	0.00523739	0.0479891	0.0366681	Tspan32/Dapl1/Pla2g2d/Ptpn22	4
Down	GO:0002526	acute inflammatory response	4/145	139/28891	0.00537192	0.0490318	0.0374648	Cd163/Pla2g2d/Ccr7/Ccl5	4
Down	GO:0051931	regulation of sensory perception	2/145	22/28891	0.00541039	0.0491929	0.0375879	Fabp5/Gpr171	2
Down	GO:0060986	endocrine hormone secretion	3/145	71/28891	0.00551599	0.0499609	0.0381748	C1qtnf3/Fgfr4/Spp1	3
